# Supplementary material for: Diverse plasmid systems and their ecology across human gut metagenomes revealed by PlasX and MobMess
Source: Nat Microbiol. 2024 Mar 4;9(3):830–47. doi: 10.1038/s41564-024-01610-3 (PMC10914615; doi:10.1038/s41564-024-01610-3)
Supplement: Supplementary file 3 — Summary of predicted plasmids (model scores, orthogonal support, circularity and NCBI blast results). [file 41564_2024_1610_MOESM3_ESM.zip]

Archive with 1 entries (1 files):
- Table_S8_predicted_plasmids_summary.txt
