# Supplementary material for: Diverse plasmid systems and their ecology across human gut metagenomes revealed by PlasX and MobMess
Source: Nat Microbiol. 2024 Mar 4;9(3):830–47. doi: 10.1038/s41564-024-01610-3 (PMC10914615; doi:10.1038/s41564-024-01610-3)
Supplement: Supplementary file 3 — Summary of predicted plasmids (model scores, orthogonal support, circularity and NCBI blast results). [file 41564_2024_1610_MOESM3_ESM.zip › Table_S8_predicted_plasmids_summary.txt]

# Table S8. Summary of predicted plasmids (model scores, orthogonal support, circularity, and NCBI blast results)
#
# Notes on Methods (See Supplementary Methods for more details)
# =============================================================
# Running MOB-suite : Plasmid was classified using the MOB-typer subroutine in the MOB-suite v3.0.1. See Supplementary Methods in paper for details.
# Running NCBI: Plasmids were blasted against NCBI's non-redundant nucleotide (nt) database version 5. The NCBI sequence with the highest coverage of the plasmid was selected. See Supplementary Methods in paper for details.
# Competitive read recruitment to plasmids : Each metagenome's reads were recruited to a dereplicated set of 68,350 plasmids (column in_dereplicated_plasmids). A plasmid was defined as present in a metagenome if the plasmid's detection (fraction of nucleotides with non-zero coverage) is >=95%
# Recruitment to entire assembly : Each metagenome's reads were recruited to the entire set of contigs that was assembled from the metagenome. This recruitment was used to determine circularity of the plasmid.
# 
# Table columns
# =============
# contig : Name of predicted plasmid
# contig_length : Number of nucleotides in contig
#
# PlasX and gene content
# -----------------------
# PlasX_score : PlasX's score for this contig being a plasmid. Values closer to 1 represent higher confidence.
# prodigal_genes : Number of protein-coding genes identified by prodigal
# prodigal_annotated_genes : Number of protein-coding genes with a COG or Pfam annotation (note: excludes mmseqs)
# COG_genes : Number of protein-coding genes with a COG annotation
# Pfam_genes : Number of protein-coding genes with a Pfam annotation
# mmseqs_genes : Number of protein-coding genes that are annotated to a de novo gene family, derived from mmseqs
# is_plasmid_keyword_recognizable : True/False if any of the COGs or Pfams in this contig has the word ‘plasmid’ or ‘conjugation’ in its description
#
# MobMess results
# ----------------
# cluster_ID : ID of the plasmid cluster
# cluster_type : The type of cluster. Possible values are "backbone", "fragment", or "maximal".
# in_dereplicated_plasmids : True/False if this contig was the representative for its cluster, as part of dereplicating the plasmids into a set of 68,350 representative (non-redundant) plasmids
# cluster_dereplication_representative : The representative of this contig's cluster. If cluster_type is "fragment", then this value is the empty string, because there was no representative taken from this cluster.
# mean_ANI_in_cluster : the average of global alignment identity (denoted as I_global in Supplementary Methods) across all MUMMER alignments between this contig with other contigs in the same plasmid cluster.
# plasmid_system : the plasmid system(s) that this contig is a part of. If there are multiple systems, then they are separated by the character "|". If no systems, then an empty string.
#
# Detection in metagenomes
# ------------------------
# number_of_metagenomes : The number of metagenomes that this plasmid is present in (detection >= 95%). This is based on read recruitment to the 68,350 non-redundant plasmids.
# number_of_countries : The number of unique countries spanned by the metagenomes with this plasmid
#
# Circularity
# ------------
# circular : True/False if this prediction appeared circular. This is True if and only if detection_in_assembly >= 0.95 and reverse_forward_pairs_at_contig_end > 0.
# circular_associated : True/False if this prediction is circular-associated. It is circular-associated if its cluster has a circular plasmid (either this plasmid or a different one), or if it is part of a plasmid system.
# detection_in_assembly : The detection of this contig (fraction of sequence positions covered by at least one read) when recruiting a metagenome to its entire assembly
# reverse_forward_pairs_at_contig_end : The number of reverse-forward pairs that aligned to opposite ends of the contig when recruiting a metagenome to its entire assembly.
#
# MOB-suite results
# -----------------
# mob_suite_rep_type : The replicon type predicted by MOB-suite. If no type was found, then empty string.
# mob_suite_relaxase_type : The relaxase type predicted by MOB-suite
# mob_suite_mpf_type : The mate-pair formation type predicted by MOB-suite
# mob_suite_orit_type : The origin of transfer type predicted by MOB-suite
# mob_suite_predicted_mobility : The plasmid's mobility predicted by MOB-suite. Possible values are either "conjugative", "non-mobilizable", or "non-mobilizable". Note that if no features (replicon, relaxase, mate-pair, origin of transfer) were found by MOB-suite, then this value is "non-mobilizable" by default.
#
# Blasting predictions against NCBI's database
# ---------------------------------------------
# ncbi_hit_type : The type of NCBI sequence that was hit. Possible values are "plasmid", "chromosome", "virus", "other", or "no_good_hit"
# ncbi_blast_length : The length of the best HSP (high-scoring segment pair), which is defined as the HSP with the highest bitscore
# ncbi_blast_ident : The sequence identity of the best HSP
# ncbi_blast_query_coverage : The coverage of the plasmid, across all HSPs in this subject (equivalent to the value 'qcovs' reported by NCBI's Blast+ tool)
# ncbi_blast_subject_coverage : The coverage of the subject, across all HSPs (equivalent to the value 'scovs' reported by NCBI's Blast+ tool)
# ncbi_blast_accession : NCBI accession of the subject
# ncbi_blast_group : NCBI blast group of the subject
# ncbi_blast_name : NCBI description of the subject
# novel : True if the column `ncbi_hit_type` is "no_good_hit", otherwise False

# Orthogonal support
# ------------------
# orthogonal_support : True if there is any orthogonal evidence for this predicted plasmid being a bona fide plasmid. The four types of evidence that we considered are
#                      (a) The sequence is circular, i.e. the column `circular` is True
#                      (b) If MOB-suite found a plasmid feature, i.e. if any of the columns `mob_suite_rep_type`, `mob_suite_relaxase_type`, `mob_suite_mpf_type`, `mob_suite_orit_type` is a non-empty string
#                      (c) If the sequence matches a known plasmid, i.e. if the column `ncbi_hit_type` is "plasmid"
#                      (d) If the sequence contains the word 'plasmid' or 'congjuation' in any COGs or Pfams annotated to its genes, i.e. the column `is_plasmid_keyword_recognizable` is True
contig	contig_length	PlasX_score	prodigal_genes	prodigal_annotated_genes	COG_genes	Pfam_genes	mmseqs_genes	is_plasmid_keyword_recognizable	cluster_ID	cluster_type	in_dereplicated_plasmids	cluster_dereplication_representative	mean_ANI_in_cluster	plasmid_system	number_of_metagenomes	number_of_countries	circular	circular_associated	detection_in_assembly	reverse_forward_pairs_at_contig_end	mob_suite_rep_type	mob_suite_relaxase_type	mob_suite_mpf_type	mob_suite_orit_type	mob_suite_predicted_mobility	ncbi_hit_type	ncbi_blast_length	ncbi_blast_ident	ncbi_blast_query_coverage	ncbi_blast_subject_coverage	ncbi_blast_accession	ncbi_blast_group	ncbi_blast_name	novel	orthogonal_support
MAD0004_000000000035	86116	0.9999999999999992	89	84	31	49	82	True	114313	maximal	True	MAD0004_000000000035	1.0	PS396|PS544	2	1	False	True	1.0	0	IncI-gamma/K1	MOBP	MPF_I	MOBP	conjugative	plasmid	42472.0	99.993	100.0	0.38012512418441047	MG648859.1	enterobacteria	Escherichia coli plasmid pCOV4 clone COV4_c1	False	True
FIJ0168_000000000073	59638	0.9999999999999958	56	50	29	46	42	True	108512	maximal	True	FIJ0168_000000000073	1.0		1	1	False	False	1.0	0	IncFII,rep_cluster_2272	MOBF	MPF_F		conjugative	no_good_hit	10594.0	96.82799999999999	48.0	0.07520564877036953	CP056708.1	enterobacteria	Enterobacter hormaechei strain RHBSTW-00564 plasmid pRHBSTW-00564_2, complete sequence	True	True
ISR0080_000000000116	70798	0.9999999999999044	77	74	23	43	74	True	114241	maximal	True	ISR0080_000000000116	1.0		1	1	False	False	0.9996045231819153	0	IncK2/Z		MPF_I		non-mobilizable	plasmid	50546.0	99.749	93.0	0.4591661440296676	CP030917.1	enterobacteria	Shigella flexneri 2a strain 1508 plasmid pSF150802	False	True
SPA0003_000000000262	27808	0.9999999999997864	32	31	13	16	31	True	103521	maximal	True	SPA0003_000000000262	1.0		1	1	False	False	1.0	0	IncFIA,IncFII,IncX2	MOBF		MOBP	mobilizable	no_good_hit	9496.0	96.525	63.0	0.08502913491707755	CP056843.1	enterobacteria	Escherichia coli strain RHBSTW-00124 plasmid pRHBSTW-00124_2, complete sequence	True	True
ISR0062_000000000346	42386	0.99999999999928	48	44	24	31	41	True	35377	maximal	True	ISR0062_000000000346	1.0		1	1	True	True	1.0	2	rep_cluster_2484,rep_cluster_589	MOBQ,MOBV	MPF_T		conjugative	no_good_hit	12080.0	92.235	59.0	0.3650711905483187	CP035140.1	firmicutes	Leuconostoc mesenteroides strain SRCM103356 plasmid unnamed1, complete sequence	True	True
MAD0056_000000000121	37331	0.9999999999985559	47	44	20	26	41	True	125638	maximal	True	MAD0056_000000000121	1.0		6	1	True	True	0.9999732375144958	35	IncX1	MOBP	MPF_T	MOBP	conjugative	no_good_hit	7562.0	99.762	86.0	0.13710379342859216	LS999563.1	enterobacteria	Escherichia coli isolate EC-TO143 genome assembly, plasmid: 4	True	True
MAD0050_000000000091	68975	0.9999999999984306	74	71	23	37	70	True	114312	fragment	False	MAD0050_000000000091	1.0		0	0	False	True	1.0	0	IncI-gamma/K1	MOBP	MPF_I	MOBP	conjugative	plasmid	26683.0	98.76	98.0	0.289801238188335	KX443694.1	enterobacteria	Escherichia coli strain ICBEC72H plasmid pICBEC72Hctx, complete sequence	False	True
AST0153_000000000532	29028	0.9999999999983962	40	19	9	17	11	True	132593	backbone	False	ISR0367_000000000184	0.4107037083940135	PS1168|PS703	0	0	False	True	1.0	0					non-mobilizable	plasmid	14127.0	98.223	92.0	0.15379669587201952	CP054002.1	CFB group bacteria	Bacteroides fragilis strain FDAARGOS_763 plasmid unnamed2, complete sequence	False	True
ISR0063_000000000258	37729	0.9999999999971738	43	28	13	21	21	True	100965	maximal	True	ISR0063_000000000258	1.0		1	1	False	False	0.999973475933075	0					non-mobilizable	no_good_hit	2224.0	83.04899999999999	10.0	0.025644617198351833	CP036540.1	CFB group bacteria	Bacteroides fragilis strain DCMOUH0017B plasmid pBFO17_1, complete sequence	True	True
ENG0031_000000000248	59843	0.9999999999971424	68	59	24	46	55	True	113240	maximal	True	ENG0031_000000000248	1.0		1	1	False	False	1.0	0	IncFIA,IncFIB		MPF_F	MOBF	mobilizable	no_good_hit	8364.0	96.258	60.0	0.06012179847104047	CP043745.1	enterobacteria	Escherichia coli strain CVM N16EC0879 plasmid pN16EC0879-1, complete sequence	True	True
SPA0002_000000000326	49145	0.9999999999962296	54	54	16	45	53	True	127175	maximal	True	SPA0002_000000000326	1.0	PS931	1	1	False	True	0.9996744394302368	0	IncFIC,rep_cluster_2244	MOBF	MPF_F	MOBF	conjugative	plasmid	49145.0	99.77600000000001	100.0	0.24419616009701645	CP026494.1	enterobacteria	Escherichia coli strain HS13-1 plasmid pHS13-1-IncF, complete sequence	False	True
AST0012_000000000112	48386	0.9999999999957718	51	50	16	44	50	True	125661	maximal	True	AST0012_000000000112	1.0		1	1	False	False	1.0	0	IncFIA,IncFIC	MOBF	MPF_F	MOBP	conjugative	plasmid	9327.0	96.48299999999999	93.0	0.058205219432116796	MH643787.1	enterobacteria	Klebsiella pneumoniae subsp. pneumoniae strain HA2 plasmid pHA2-23-KPC, complete sequence	False	True
AST0118_000000000083	81595	0.99999999999085	88	85	26	44	83	True	114314	maximal	True	AST0118_000000000083	1.0	PS396|PS544	1	1	False	True	0.9999755024909973	0	IncI-gamma/K1	MOBP	MPF_I	MOBP	conjugative	plasmid	33107.0	99.13	99.0	0.34553520171181046	AP022066.1	enterobacteria	Escherichia coli plasmid pWP4-W18-ESBL-08_2 DNA, complete genome, strain: WP4-W18-ESBL-08	False	True
ENG0031_000000000467	37774	0.9999999999851232	54	47	20	25	45	True	125639	maximal	True	ENG0031_000000000467	1.0		1	1	True	True	1.0	15	IncX1,IncX3	MOBP	MPF_T	MOBP	conjugative	no_good_hit	16807.0	99.185	85.0	0.4712018394930178	CP057472.1	enterobacteria	Escherichia coli strain RHB25-C19 plasmid pRHB25-C19_3, complete sequence	True	True
ISR0778_000000000247	36123	0.9999999999764082	49	28	15	22	21	True	100980	maximal	True	ISR0778_000000000247	1.0		2	1	True	True	1.0	7					non-mobilizable	no_good_hit	1939.0	85.869	5.0	0.031101748066191724	NZ_CAEUHO010000006.1	CFB group bacteria	Bacteroides acidifaciens isolate NZ_B_acidifaciens_9G3_hyb, whole genome shotgun sequence	True	True
MAD0046_000000000264	38714	0.9999999999760824	53	51	21	26	50	True	98743	maximal	True	MAD0046_000000000264	0.9908837959985999		3	1	True	True	1.0	275	IncX1	MOBP	MPF_T		conjugative	plasmid	15994.0	99.48100000000001	99.0	0.17619441229955365	CP027138.1	enterobacteria	Escherichia coli strain AR_0369 plasmid unnamed2	False	True
DEN0012_000000000047	56084	0.9999999999741996	75	67	28	40	62	True	116406	maximal	True	DEN0012_000000000047	1.0		1	1	True	True	1.0	2417		MOBP	MPF_T		conjugative	plasmid	13834.0	98.735	92.0	0.24721209521767104	CP006788.1	enterobacteria	Escherichia coli JJ1886 plasmid pJJ1886_4, complete sequence	False	True
AST0110_000000000416	31947	0.9999999999633721	38	32	20	24	32	True	127171	maximal	True	AST0110_000000000416	1.0		1	1	False	False	1.0	0	rep_cluster_2313				non-mobilizable	no_good_hit	22099.0	99.719	71.0	0.11585122892374801	CP058084.1	enterobacteria	Escherichia coli strain RHB01-C21 plasmid pRHB01-C21_2, complete sequence	True	True
MAD0105_000000000303	35359	0.9999999999588679	48	44	16	20	41	True	125637	maximal	True	MAD0105_000000000303	1.0		1	1	False	False	0.9992929697036743	0	IncX1	MOBP	MPF_T	MOBP	conjugative	no_good_hit	12029.0	97.464	69.0	0.2669404973357016	MF428416.1	enterobacteria	Salmonella enterica subsp. enterica serovar Typhimurium strain ExPB5-59 plasmid pExPB5-59-1, complete sequence	True	True
SPA0099_000000000224	33261	0.9999999999444368	39	34	17	27	29	True	98275	maximal	True	SPA0099_000000000224	1.0		1	1	False	False	1.0	0					non-mobilizable	chromosome	15215.0	99.895	100.0	0.0037873290517811574	CP044028.1	enterobacteria	Proteus mirabilis strain K817 chromosome, complete genome	False	True
SPA0117_000000000131	79151	0.9999999999358578	108	60	24	31	53	True	116091	maximal	True	SPA0117_000000000131	1.0	PS319	1	1	False	True	1.0	0					non-mobilizable	no_good_hit	26271.0	98.31	89.0	0.14141778586737605	CP021568.1	other sequences	Unidentified plasmid plasmid YS1-2_000084F, complete sequence	True	True
MAD0022_000000000076	37897	0.9999999999281068	49	47	20	25	46	True	98743	maximal	False	MAD0046_000000000264	0.9828615375263421		0	0	True	True	1.0	9	IncX1	MOBP	MPF_T		conjugative	plasmid	17711.0	99.86399999999999	98.0	0.1951617347219926	CP027138.1	enterobacteria	Escherichia coli strain AR_0369 plasmid unnamed2	False	True
AST0058_000000000709	20852	0.9999999999021519	18	16	14	14	16	False	115783	maximal	True	AST0058_000000000709	1.0		1	1	False	False	1.0	0					non-mobilizable	no_good_hit	5641.0	100.0	69.0	0.1034084450230102	CP018649.1	enterobacteria	Salmonella enterica subsp. enterica serovar Enteritidis strain 81-1607 plasmid pSE81-1607-1, complete sequence	True	False
FIJ0058_000000000091	77877	0.9999999998858272	83	79	25	43	78	True	114262	maximal	True	FIJ0058_000000000091	1.0	PS396|PS544	3	1	False	True	1.0	0	IncK2/Z	MOBP	MPF_I	MOBP	conjugative	plasmid	31846.0	99.978	97.0	0.3766158504133502	AP022071.1	enterobacteria	Escherichia coli plasmid pWP4-W18-ESBL-09_2 DNA, complete genome, strain: WP4-W18-ESBL-09	False	True
AST0055_000000000324	41458	0.9999999998423126	49	46	23	29	44	True	125659	fragment	False	AST0055_000000000324	1.0		0	0	False	False	1.0	0	IncX1,IncX3	MOBP	MPF_T	MOBP	conjugative	plasmid	27213.0	99.99600000000001	100.0	0.5278860889638984	CP057749.1	enterobacteria	Citrobacter freundii strain RHB16-C09 plasmid pRHB16-C09_4, complete sequence	False	True
SPA0066_000000000085	67886	0.9999999997930179	76	75	23	56	70	True	127184	maximal	True	SPA0066_000000000085	1.0		1	1	False	False	1.0	0	IncFIA	MOBF	MPF_F	MOBF	conjugative	plasmid	58659.0	99.823	100.0	0.7327029491487316	KU932028.1	enterobacteria	Escherichia coli plasmid pEC14III, complete sequence	False	True
CAN0001_000000000308	47392	0.9999999997048384	57	57	18	45	57	True	127180	maximal	True	CAN0001_000000000308	1.0		1	1	False	False	0.9989871978759766	0	IncFIB,IncFIC,rep_cluster_2244	MOBF	MPF_F	MOBF	conjugative	plasmid	42061.0	99.86399999999999	99.0	0.2175528089771381	CP059908.1	enterobacteria	Escherichia coli strain 181.1 plasmid p1, complete sequence	False	True
CHI0098_000000000143	43898	0.9999999996501234	63	33	17	26	24	True	100978	maximal	True	CHI0098_000000000143	1.0		1	1	True	True	1.0	8					non-mobilizable	no_good_hit	1690.0	90.88799999999999	4.0	0.02711351977228503	NZ_CAEUHO010000006.1	CFB group bacteria	Bacteroides acidifaciens isolate NZ_B_acidifaciens_9G3_hyb, whole genome shotgun sequence	True	True
DEN0010_000000000513	35066	0.9999999995387228	48	26	9	22	15	True	132593	backbone	False	ISR0367_000000000184	0.9448963634666553	PS1168|PS703	0	0	True	True	1.0	50					non-mobilizable	plasmid	26930.0	99.762	100.0	0.2930996905104398	CP054002.1	CFB group bacteria	Bacteroides fragilis strain FDAARGOS_763 plasmid unnamed2, complete sequence	False	True
ENG0011_000000000022	94612	0.9999999995368958	104	101	37	46	94	True	98022	maximal	True	ENG0011_000000000022	1.0		1	1	False	False	0.9999154210090637	0	rep_cluster_488				non-mobilizable	other	26452.0	98.65	94.0	0.2417474929381759	NZ_JAAJTM010000002.1	enterobacteria	Escherichia marmotae strain UMB2500_14 scaffold00002, whole genome shotgun sequence	False	True
ISR0035_000000000071	57178	0.99999999947672	65	44	18	33	32	True	100918	maximal	True	ISR0035_000000000071	1.0		2	1	False	False	1.0	0					non-mobilizable	no_good_hit	1676.0	88.78299999999999	4.0	0.026989117291414753	CP021620.1	other sequences	Unidentified plasmid plasmid FA1-2_000250F, complete sequence	True	True
CHI0063_000000000059	42478	0.9999999994535114	51	44	21	26	43	True	98745	maximal	True	CHI0063_000000000059	1.0		1	1	True	True	1.0	60	IncX1,IncX9	MOBP	MPF_T		conjugative	plasmid	35576.0	99.876	99.0	0.8379830348727616	CP054320.1	enterobacteria	Escherichia coli strain SCU-390 plasmid pSCU-390-2, complete sequence	False	True
ENG0147_000000000202	34355	0.9999999994413707	45	24	9	20	12	True	132593	backbone	False	ISR0367_000000000184	0.9418858487464046	PS1168|PS703	0	0	True	True	1.0	18					non-mobilizable	plasmid	24367.0	99.74600000000001	99.0	0.26518024497624343	CP054002.1	CFB group bacteria	Bacteroides fragilis strain FDAARGOS_763 plasmid unnamed2, complete sequence	False	True
AST0113_000000000582	33721	0.9999999994392388	46	24	9	22	13	True	132593	backbone	False	ISR0367_000000000184	0.9322201487065424	PS1168|PS703	0	0	True	True	1.0	73					non-mobilizable	plasmid	26930.0	99.762	100.0	0.2930996905104398	CP054002.1	CFB group bacteria	Bacteroides fragilis strain FDAARGOS_763 plasmid unnamed2, complete sequence	False	True
USA0082_01_000000000547	35901	0.9999999993504364	48	26	9	22	14	True	132593	backbone	False	ISR0367_000000000184	0.945917763882041	PS1168|PS703	0	0	True	True	1.0	36					non-mobilizable	plasmid	19659.0	99.334	98.0	0.21408177498801273	CP054002.1	CFB group bacteria	Bacteroides fragilis strain FDAARGOS_763 plasmid unnamed2, complete sequence	False	True
SPA0041_000000000405	35146	0.9999999993504364	47	26	9	22	14	True	132593	backbone	False	ISR0367_000000000184	0.9451831768471197	PS1168|PS703	0	0	True	True	1.0	292					non-mobilizable	plasmid	26483.0	99.766	100.0	0.28822849919358356	CP054002.1	CFB group bacteria	Bacteroides fragilis strain FDAARGOS_763 plasmid unnamed2, complete sequence	False	True
ISR0023_000000000553	33007	0.9999999993314403	45	24	8	20	13	True	132593	backbone	False	ISR0367_000000000184	0.7504291265078199	PS1168|PS703	0	0	False	True	0.9987881183624268	0					non-mobilizable	plasmid	19389.0	99.70100000000001	99.0	0.21093239178762913	CP054002.1	CFB group bacteria	Bacteroides fragilis strain FDAARGOS_763 plasmid unnamed2, complete sequence	False	True
ENG0088_000000000676	35131	0.9999999993199452	47	25	9	21	14	True	132593	backbone	False	ISR0367_000000000184	0.9451514720818316	PS1168|PS703	0	0	True	True	1.0	139					non-mobilizable	plasmid	26897.0	99.725	99.0	0.292740072359531	CP054002.1	CFB group bacteria	Bacteroides fragilis strain FDAARGOS_763 plasmid unnamed2, complete sequence	False	True
USA0048_01_000000000147	35839	0.99999999927882	46	26	9	22	14	True	132593	backbone	False	ISR0367_000000000184	0.9459441560282683	PS1168|PS703	0	0	True	True	1.0	47					non-mobilizable	plasmid	19656.0	99.323	98.0	0.21408177498801273	CP054002.1	CFB group bacteria	Bacteroides fragilis strain FDAARGOS_763 plasmid unnamed2, complete sequence	False	True
ISR0777_000000000313	35232	0.9999999992534856	46	26	9	22	13	True	132593	backbone	False	ISR0367_000000000184	0.9422659723620614	PS1168|PS703	0	0	False	True	1.0	0					non-mobilizable	plasmid	19520.0	99.27799999999999	98.0	0.21256701974630574	CP054002.1	CFB group bacteria	Bacteroides fragilis strain FDAARGOS_763 plasmid unnamed2, complete sequence	False	True
CAN0011_000000000792	34647	0.9999999992103444	45	24	9	22	12	True	132593	backbone	False	ISR0367_000000000184	0.9517041835131217	PS1168|PS703	0	0	False	True	1.0	0					non-mobilizable	plasmid	20359.0	99.59200000000001	99.0	0.22152478095985353	CP054002.1	CFB group bacteria	Bacteroides fragilis strain FDAARGOS_763 plasmid unnamed2, complete sequence	False	True
SPA0118_000000000526	36147	0.9999999991719606	50	25	9	21	15	True	132593	backbone	False	ISR0367_000000000184	0.9469234276770381	PS1168|PS703	0	0	True	True	1.0	168					non-mobilizable	plasmid	14076.0	98.359	96.0	0.15324092236606948	CP054002.1	CFB group bacteria	Bacteroides fragilis strain FDAARGOS_763 plasmid unnamed2, complete sequence	False	True
ENG0027_000000000356	34600	0.999999999019966	45	24	9	20	13	True	132593	backbone	False	ISR0367_000000000184	0.9518330132607132	PS1168|PS703	0	0	True	True	1.0	90					non-mobilizable	plasmid	20353.0	99.59700000000001	99.0	0.22147029336123097	CP054002.1	CFB group bacteria	Bacteroides fragilis strain FDAARGOS_763 plasmid unnamed2, complete sequence	False	True
DEN0052_000000000538	32588	0.9999999989942798	44	22	8	18	14	True	132593	backbone	False	ISR0367_000000000184	0.564638936985326	PS1168|PS703	0	0	False	True	1.0	0					non-mobilizable	plasmid	14076.0	98.359	95.0	0.15324092236606948	CP054002.1	CFB group bacteria	Bacteroides fragilis strain FDAARGOS_763 plasmid unnamed2, complete sequence	False	True
FIJ0003_000000000284	41337	0.9999999989889832	42	41	11	32	38	True	52232	maximal	True	FIJ0003_000000000284	1.0		1	1	False	False	1.0	0	IncFII,IncFII	MOBF	MPF_F		conjugative	plasmid	13741.0	94.949	92.0	0.1179306492502041	NZ_CP046347.1	enterobacteria	Citrobacter portucalensis strain FDAARGOS_738 plasmid unnamed1, complete sequence	False	True
AST0058_000000000653	22078	0.999999998942482	31	30	14	21	28	True	113171	maximal	True	AST0058_000000000653	1.0		2	2	False	False	1.0	0	IncN		MPF_T		non-mobilizable	plasmid	22013.0	99.95	99.0	0.5169077587826414	LT985223.1	enterobacteria	Escherichia coli strain 711 genome assembly, plasmid: RCS25_p	False	True
ISR0123_000000000349	37545	0.9999999988539571	48	27	10	23	14	True	132593	backbone	False	ISR0367_000000000184	0.945137093165244	PS1168|PS703	0	0	False	True	1.0	0					non-mobilizable	plasmid	26930.0	99.766	93.0	0.2930996905104398	CP054002.1	CFB group bacteria	Bacteroides fragilis strain FDAARGOS_763 plasmid unnamed2, complete sequence	False	True
SPA0032_000000000290	36227	0.9999999988339674	50	25	9	21	14	True	132593	backbone	False	ISR0367_000000000184	0.947258429488499	PS1168|PS703	0	0	True	True	1.0	408					non-mobilizable	plasmid	19596.0	98.484	96.0	0.21322087092977637	CP054002.1	CFB group bacteria	Bacteroides fragilis strain FDAARGOS_763 plasmid unnamed2, complete sequence	False	True
ENG0082_000000000459	33176	0.9999999988086012	43	22	9	20	11	True	132593	backbone	False	ISR0367_000000000184	0.9169113024243608	PS1168|PS703	0	0	True	True	1.0	219					non-mobilizable	plasmid	26931.0	99.662	99.0	0.2930996905104398	CP054002.1	CFB group bacteria	Bacteroides fragilis strain FDAARGOS_763 plasmid unnamed2, complete sequence	False	True
AUS0002_000000000415	31002	0.9999999987737592	41	20	8	18	10	True	132593	backbone	False	ISR0367_000000000184	0.7823616599280692	PS1168|PS703	0	0	False	True	1.0	0					non-mobilizable	plasmid	20357.0	99.28299999999999	98.0	0.22147029336123097	CP054002.1	CFB group bacteria	Bacteroides fragilis strain FDAARGOS_763 plasmid unnamed2, complete sequence	False	True
ISR0135_000000000381	35183	0.9999999986222046	47	44	20	25	42	True	98749	maximal	True	ISR0135_000000000381	1.0		1	1	True	True	0.9998579025268555	5	IncX1,IncX3	MOBP	MPF_T	MOBP	conjugative	plasmid	18492.0	99.475	99.0	0.5117502145209953	CP025879.1	enterobacteria	Escherichia coli strain 503458 plasmid p503458_36, complete sequence	False	True
USA0022_01_000000000333	34101	0.9999999986199309	44	24	9	20	12	True	132593	backbone	False	ISR0367_000000000184	0.942401258456142	PS1168|PS703	0	0	True	True	1.0	1					non-mobilizable	plasmid	20353.0	99.59200000000001	99.0	0.22147029336123097	CP054002.1	CFB group bacteria	Bacteroides fragilis strain FDAARGOS_763 plasmid unnamed2, complete sequence	False	True
ISR0129_000000000343	33500	0.9999999986199309	45	24	9	20	12	True	132593	backbone	False	ISR0367_000000000184	0.9309440068174298	PS1168|PS703	0	0	False	True	1.0	0					non-mobilizable	plasmid	26490.0	99.90899999999999	100.0	0.28844644958807375	CP054002.1	CFB group bacteria	Bacteroides fragilis strain FDAARGOS_763 plasmid unnamed2, complete sequence	False	True
ISR0111_000000000271	30127	0.9999999985529509	39	19	8	17	10	True	132593	backbone	False	ISR0367_000000000184	0.5356569562974912	PS1168|PS703	0	0	False	True	1.0	0					non-mobilizable	plasmid	20353.0	99.617	98.0	0.22147029336123097	CP054002.1	CFB group bacteria	Bacteroides fragilis strain FDAARGOS_763 plasmid unnamed2, complete sequence	False	True
ISR0342_000000000386	29697	0.9999999985529509	40	19	8	17	10	True	132593	backbone	False	ISR0367_000000000184	0.5213372363361322	PS1168|PS703	0	0	False	True	1.0	0					non-mobilizable	plasmid	26930.0	99.71799999999999	100.0	0.2930996905104398	CP054002.1	CFB group bacteria	Bacteroides fragilis strain FDAARGOS_763 plasmid unnamed2, complete sequence	False	True
ENG0003_000000000566	29630	0.9999999985529509	39	19	8	17	10	True	132593	backbone	False	ISR0367_000000000184	0.5352742705950573	PS1168|PS703	0	0	False	True	1.0	0					non-mobilizable	plasmid	20353.0	99.59700000000001	99.0	0.22147029336123097	CP054002.1	CFB group bacteria	Bacteroides fragilis strain FDAARGOS_763 plasmid unnamed2, complete sequence	False	True
ISR0776_000000000681	29555	0.9999999985529509	39	19	8	17	10	True	132593	backbone	False	ISR0367_000000000184	0.5279413511905422	PS1168|PS703	0	0	False	True	1.0	0					non-mobilizable	plasmid	26973.0	99.896	100.0	0.2936990540952879	CP054002.1	CFB group bacteria	Bacteroides fragilis strain FDAARGOS_763 plasmid unnamed2, complete sequence	False	True
AUS0024_000000000654	29441	0.9999999985529509	39	19	8	17	10	True	132593	backbone	False	ISR0367_000000000184	0.5213326397693961	PS1168|PS703	0	0	False	True	1.0	0					non-mobilizable	plasmid	20353.0	99.602	99.0	0.22147029336123097	CP054002.1	CFB group bacteria	Bacteroides fragilis strain FDAARGOS_763 plasmid unnamed2, complete sequence	False	True
USA0004_01_000000000607	29045	0.9999999985529509	40	19	8	17	10	True	132593	backbone	False	ISR0367_000000000184	0.5204529555814268	PS1168|PS703	0	0	False	True	1.0	0					non-mobilizable	plasmid	26483.0	99.77	100.0	0.28822849919358356	CP054002.1	CFB group bacteria	Bacteroides fragilis strain FDAARGOS_763 plasmid unnamed2, complete sequence	False	True
ISR0002_000000000759	29037	0.9999999985529509	40	19	8	17	10	True	132593	backbone	False	ISR0367_000000000184	0.5135325872993967	PS1168|PS703	0	0	False	True	1.0	0					non-mobilizable	plasmid	26503.0	99.785	100.0	0.28844644958807375	CP054002.1	CFB group bacteria	Bacteroides fragilis strain FDAARGOS_763 plasmid unnamed2, complete sequence	False	True
ISR0267_000000000421	29035	0.9999999985529509	39	19	8	17	10	True	132593	backbone	False	ISR0367_000000000184	0.5138422969309177	PS1168|PS703	0	0	False	True	1.0	0					non-mobilizable	plasmid	26483.0	99.789	100.0	0.28822849919358356	CP054002.1	CFB group bacteria	Bacteroides fragilis strain FDAARGOS_763 plasmid unnamed2, complete sequence	False	True
DEN0082_000000000617	29035	0.9999999985529509	39	19	8	17	10	True	132593	backbone	False	ISR0367_000000000184	0.5138283794448663	PS1168|PS703	0	0	False	True	1.0	0					non-mobilizable	plasmid	26483.0	99.785	100.0	0.28822849919358356	CP054002.1	CFB group bacteria	Bacteroides fragilis strain FDAARGOS_763 plasmid unnamed2, complete sequence	False	True
ISR0849_000000000432	28951	0.9999999985529509	39	19	8	17	10	True	132593	backbone	False	ISR0367_000000000184	0.5132209554295348	PS1168|PS703	0	0	False	True	1.0	0					non-mobilizable	plasmid	19389.0	99.71600000000001	100.0	0.21093239178762913	CP054002.1	CFB group bacteria	Bacteroides fragilis strain FDAARGOS_763 plasmid unnamed2, complete sequence	False	True
ENG0169_000000000613	27769	0.9999999985529509	37	19	8	17	10	True	132593	backbone	False	ISR0367_000000000184	0.45823631380965524	PS1168|PS703	0	0	False	True	1.0	0					non-mobilizable	plasmid	25140.0	99.765	99.0	0.2735931302035657	CP054002.1	CFB group bacteria	Bacteroides fragilis strain FDAARGOS_763 plasmid unnamed2, complete sequence	False	True
ENG0175_000000000415	35520	0.9999999984950588	48	26	9	22	14	True	132593	backbone	False	ISR0367_000000000184	0.9542495754547343	PS1168|PS703	0	0	False	True	1.0	0					non-mobilizable	plasmid	20578.0	99.835	98.0	0.22405300553594001	CP054002.1	CFB group bacteria	Bacteroides fragilis strain FDAARGOS_763 plasmid unnamed2, complete sequence	False	True
ISR0032_000000000381	35446	0.9999999984950588	48	26	9	22	14	True	132593	backbone	False	ISR0367_000000000184	0.9544817859292188	PS1168|PS703	0	0	True	True	1.0	43					non-mobilizable	plasmid	20620.0	99.602	98.0	0.22441262368684886	CP054002.1	CFB group bacteria	Bacteroides fragilis strain FDAARGOS_763 plasmid unnamed2, complete sequence	False	True
AST0028_000000000449	35439	0.9999999984950588	49	26	9	22	14	True	132593	backbone	False	ISR0367_000000000184	0.9544589652850077	PS1168|PS703	0	0	True	True	1.0	87					non-mobilizable	plasmid	20718.0	99.85	98.0	0.22557865829737153	CP054002.1	CFB group bacteria	Bacteroides fragilis strain FDAARGOS_763 plasmid unnamed2, complete sequence	False	True
ENG0046_000000000308	34810	0.9999999984863208	46	22	10	20	11	True	132593	backbone	False	ISR0367_000000000184	0.9194482284740888	PS1168|PS703	0	0	True	True	1.0	123					non-mobilizable	plasmid	17441.0	98.24	92.0	0.18986748616014995	CP054002.1	CFB group bacteria	Bacteroides fragilis strain FDAARGOS_763 plasmid unnamed2, complete sequence	False	True
ISR0017_000000000732	35146	0.9999999984274714	47	26	9	22	14	True	132593	backbone	False	ISR0367_000000000184	0.9449978155987002	PS1168|PS703	0	0	True	True	1.0	115					non-mobilizable	plasmid	20641.0	99.758	99.0	0.22471775423913518	CP054002.1	CFB group bacteria	Bacteroides fragilis strain FDAARGOS_763 plasmid unnamed2, complete sequence	False	True
ENG0168_000000000613	32637	0.9999999983832648	42	22	8	18	11	True	132593	backbone	False	ISR0367_000000000184	0.8740836378567723	PS1168|PS703	0	0	True	True	1.0	63					non-mobilizable	plasmid	26927.0	99.124	99.0	0.2930452029118173	CP054002.1	CFB group bacteria	Bacteroides fragilis strain FDAARGOS_763 plasmid unnamed2, complete sequence	False	True
ENG0108_000000000738	27668	0.9999999983428621	38	17	6	16	8	True	132593	backbone	False	ISR0367_000000000184	0.220320416991329	PS1168|PS703	0	0	False	True	1.0	0					non-mobilizable	plasmid	20353.0	99.59700000000001	98.0	0.22147029336123097	CP054002.1	CFB group bacteria	Bacteroides fragilis strain FDAARGOS_763 plasmid unnamed2, complete sequence	False	True
USA0034_01_000000001101	32969	0.9999999983222904	42	22	9	20	10	True	132593	backbone	False	ISR0367_000000000184	0.9030209856355502	PS1168|PS703	0	0	False	True	1.0	0					non-mobilizable	plasmid	26992.0	99.911	100.0	0.29391700448977814	CP054002.1	CFB group bacteria	Bacteroides fragilis strain FDAARGOS_763 plasmid unnamed2, complete sequence	False	True
ISR0397_000000000469	32560	0.9999999983222904	43	22	9	20	10	True	132593	backbone	False	ISR0367_000000000184	0.9010026206280928	PS1168|PS703	0	0	False	True	0.9999078512191772	0					non-mobilizable	plasmid	26483.0	99.789	100.0	0.28822849919358356	CP054002.1	CFB group bacteria	Bacteroides fragilis strain FDAARGOS_763 plasmid unnamed2, complete sequence	False	True
ISR0063_000000000338	32507	0.9999999983222904	43	22	9	20	10	True	132593	backbone	False	ISR0367_000000000184	0.900705917845064	PS1168|PS703	0	0	False	True	1.0	0					non-mobilizable	plasmid	26483.0	99.773	100.0	0.28822849919358356	CP054002.1	CFB group bacteria	Bacteroides fragilis strain FDAARGOS_763 plasmid unnamed2, complete sequence	False	True
ISR0835_000000000160	32420	0.9999999983222904	42	22	9	20	10	True	132593	backbone	False	ISR0367_000000000184	0.9002173673655498	PS1168|PS703	0	0	True	True	1.0	12					non-mobilizable	plasmid	26463.0	99.788	100.0	0.2880105487990933	CP054002.1	CFB group bacteria	Bacteroides fragilis strain FDAARGOS_763 plasmid unnamed2, complete sequence	False	True
ENG0068_000000000554	31482	0.9999999983222904	41	22	9	20	10	True	132593	backbone	False	ISR0367_000000000184	0.8114752276583023	PS1168|PS703	0	0	False	True	1.0	0					non-mobilizable	plasmid	26470.0	99.89399999999999	100.0	0.28822849919358356	CP054002.1	CFB group bacteria	Bacteroides fragilis strain FDAARGOS_763 plasmid unnamed2, complete sequence	False	True
ENG0059_000000000709	16556	0.9999999982738276	20	19	12	13	16	True	63398	maximal	True	ENG0059_000000000709	1.0		1	1	False	False	1.0	0	IncP	MOBQ			mobilizable	no_good_hit	2817.0	95.243	57.0	0.06552302034355942	AP022204.1	enterobacteria	Klebsiella sp. WP7-S18-ESBL-04 plasmid pWP7-S18-ESBL-04_3 DNA, complete genome, strain: WP7-S18-ESBL-04	True	True
ISR0843_000000000281	31264	0.9999999982732266	42	20	8	18	9	True	132593	backbone	False	ISR0367_000000000184	0.7829882025740071	PS1168|PS703	0	0	True	True	1.0	217					non-mobilizable	plasmid	17401.0	99.115	99.0	0.18944248289089402	CP054002.1	CFB group bacteria	Bacteroides fragilis strain FDAARGOS_763 plasmid unnamed2, complete sequence	False	True
CAN0012_000000001433	30731	0.9999999982732266	40	20	8	18	9	True	132593	backbone	False	ISR0367_000000000184	0.764950150306982	PS1168|PS703	0	0	False	True	1.0	0					non-mobilizable	plasmid	20359.0	99.59200000000001	99.0	0.22152478095985353	CP054002.1	CFB group bacteria	Bacteroides fragilis strain FDAARGOS_763 plasmid unnamed2, complete sequence	False	True
ISR0370_000000000506	30537	0.9999999982732266	40	20	8	18	9	True	132593	backbone	False	ISR0367_000000000184	0.6263277999046386	PS1168|PS703	0	0	False	True	1.0	0					non-mobilizable	plasmid	26697.0	99.79	100.0	0.29056056841462885	CP054002.1	CFB group bacteria	Bacteroides fragilis strain FDAARGOS_763 plasmid unnamed2, complete sequence	False	True
ISR0112_000000000500	30508	0.9999999982732266	40	20	8	18	9	True	132593	backbone	False	ISR0367_000000000184	0.65749285509513	PS1168|PS703	0	0	False	True	0.9997377991676331	0					non-mobilizable	plasmid	26483.0	99.43700000000001	100.0	0.28822849919358356	CP054002.1	CFB group bacteria	Bacteroides fragilis strain FDAARGOS_763 plasmid unnamed2, complete sequence	False	True
ISR0104_000000000532	30323	0.9999999982732266	40	20	8	18	9	True	132593	backbone	False	ISR0367_000000000184	0.6122802069266401	PS1168|PS703	0	0	False	True	1.0	0					non-mobilizable	plasmid	26483.0	99.789	100.0	0.28822849919358356	CP054002.1	CFB group bacteria	Bacteroides fragilis strain FDAARGOS_763 plasmid unnamed2, complete sequence	False	True
ISR0029_000000000937	30041	0.9999999982732266	40	20	8	18	9	True	132593	backbone	False	ISR0367_000000000184	0.6030968350339339	PS1168|PS703	0	0	False	True	1.0	0					non-mobilizable	plasmid	26219.0	99.786	100.0	0.28535155398631273	CP054002.1	CFB group bacteria	Bacteroides fragilis strain FDAARGOS_763 plasmid unnamed2, complete sequence	False	True
ISR0128_000000000577	29409	0.9999999982732266	39	20	8	18	9	True	132593	backbone	False	ISR0367_000000000184	0.5419543743621912	PS1168|PS703	0	0	False	True	1.0	0					non-mobilizable	plasmid	20353.0	99.59200000000001	99.0	0.22147029336123097	CP054002.1	CFB group bacteria	Bacteroides fragilis strain FDAARGOS_763 plasmid unnamed2, complete sequence	False	True
ENG0096_000000000640	28894	0.9999999982732266	36	20	8	18	9	True	132593	backbone	False	ISR0367_000000000184	0.5127518919997212	PS1168|PS703	0	0	False	True	1.0	0					non-mobilizable	plasmid	19866.0	99.869	99.0	0.21626127893291486	CP054002.1	CFB group bacteria	Bacteroides fragilis strain FDAARGOS_763 plasmid unnamed2, complete sequence	False	True
CAN0017_000000000956	33326	0.999999998196383	46	22	10	20	10	True	132593	backbone	False	ISR0367_000000000184	0.9182886105355925	PS1168|PS703	0	0	True	True	1.0	71					non-mobilizable	plasmid	17105.0	98.32799999999999	96.0	0.18623861209188788	CP054002.1	CFB group bacteria	Bacteroides fragilis strain FDAARGOS_763 plasmid unnamed2, complete sequence	False	True
ENG0113_000000000512	33334	0.9999999980865846	46	21	9	19	11	True	132593	backbone	False	ISR0367_000000000184	0.9125894059303974	PS1168|PS703	0	0	True	True	1.0	111					non-mobilizable	plasmid	14127.0	98.223	96.0	0.15379669587201952	CP054002.1	CFB group bacteria	Bacteroides fragilis strain FDAARGOS_763 plasmid unnamed2, complete sequence	False	True
ENG0021_000000000388	33333	0.9999999980865846	46	21	9	19	11	True	132593	backbone	False	ISR0367_000000000184	0.9122490160008975	PS1168|PS703	0	0	True	True	1.0	264					non-mobilizable	plasmid	14127.0	98.17399999999999	96.0	0.15379669587201952	CP054002.1	CFB group bacteria	Bacteroides fragilis strain FDAARGOS_763 plasmid unnamed2, complete sequence	False	True
ISR0051_000000000828	33333	0.9999999980865846	46	21	9	19	11	True	132593	backbone	False	ISR0367_000000000184	0.9122448751981865	PS1168|PS703	0	0	True	True	1.0	84					non-mobilizable	plasmid	14127.0	98.167	96.0	0.15379669587201952	CP054002.1	CFB group bacteria	Bacteroides fragilis strain FDAARGOS_763 plasmid unnamed2, complete sequence	False	True
SPA0030_000000000375	33333	0.9999999980865846	46	21	9	19	11	True	132593	backbone	False	ISR0367_000000000184	0.9122900427455167	PS1168|PS703	0	0	True	True	1.0	107					non-mobilizable	plasmid	14127.0	98.181	96.0	0.15379669587201952	CP054002.1	CFB group bacteria	Bacteroides fragilis strain FDAARGOS_763 plasmid unnamed2, complete sequence	False	True
DEN0007_000000000691	33320	0.9999999980865846	46	21	9	19	11	True	132593	backbone	False	ISR0367_000000000184	0.9125417950485808	PS1168|PS703	0	0	True	True	1.0	384					non-mobilizable	plasmid	14127.0	98.223	96.0	0.15379669587201952	CP054002.1	CFB group bacteria	Bacteroides fragilis strain FDAARGOS_763 plasmid unnamed2, complete sequence	False	True
ENG0204_000000000316	33320	0.9999999980865846	46	21	9	19	11	True	132593	backbone	False	ISR0367_000000000184	0.9125643719384388	PS1168|PS703	0	0	True	True	1.0	43					non-mobilizable	plasmid	14127.0	98.223	96.0	0.15379669587201952	CP054002.1	CFB group bacteria	Bacteroides fragilis strain FDAARGOS_763 plasmid unnamed2, complete sequence	False	True
CAN0018_000000000558	33246	0.9999999980865846	46	21	9	19	11	True	132593	backbone	False	ISR0367_000000000184	0.9115808130746966	PS1168|PS703	0	0	True	True	1.0	13					non-mobilizable	plasmid	14127.0	98.21600000000001	96.0	0.15379669587201952	CP054002.1	CFB group bacteria	Bacteroides fragilis strain FDAARGOS_763 plasmid unnamed2, complete sequence	False	True
USA0042_01_000000000737	30513	0.9999999979622872	41	19	8	17	9	True	132593	backbone	False	ISR0367_000000000184	0.6167078276828313	PS1168|PS703	0	0	False	True	1.0	0					non-mobilizable	plasmid	20353.0	99.617	98.0	0.22147029336123097	CP054002.1	CFB group bacteria	Bacteroides fragilis strain FDAARGOS_763 plasmid unnamed2, complete sequence	False	True
CHI0173_000000000462	30419	0.9999999979185944	41	20	10	18	12	True	132593	backbone	False	ISR0367_000000000184	0.45330546099890245	PS1168|PS703	0	0	False	True	1.0	0					non-mobilizable	plasmid	14127.0	98.21600000000001	90.0	0.15379669587201952	CP054002.1	CFB group bacteria	Bacteroides fragilis strain FDAARGOS_763 plasmid unnamed2, complete sequence	False	True
ISR0847_000000000284	32037	0.9999999977420366	45	20	9	18	11	True	132593	backbone	False	ISR0367_000000000184	0.7674643854738641	PS1168|PS703	0	0	False	True	1.0	0					non-mobilizable	plasmid	14125.0	98.209	95.0	0.1537749008325705	CP054002.1	CFB group bacteria	Bacteroides fragilis strain FDAARGOS_763 plasmid unnamed2, complete sequence	False	True
AUS0008_000000000145	37126	0.9999999976770991	50	27	10	23	15	True	132593	backbone	False	ISR0367_000000000184	0.9668438604707965	PS1168|PS703	0	0	False	True	1.0	0					non-mobilizable	plasmid	27016.0	99.889	100.0	0.29412405736454383	CP054002.1	CFB group bacteria	Bacteroides fragilis strain FDAARGOS_763 plasmid unnamed2, complete sequence	False	True
CHI0040_000000000102	33320	0.9999999976644998	44	21	9	19	11	True	132593	backbone	False	ISR0367_000000000184	0.9124736252468625	PS1168|PS703	0	0	True	True	0.9999699592590332	42					non-mobilizable	plasmid	14127.0	98.23700000000001	96.0	0.15379669587201952	CP054002.1	CFB group bacteria	Bacteroides fragilis strain FDAARGOS_763 plasmid unnamed2, complete sequence	False	True
CHI0144_000000000264	33320	0.9999999976644998	45	21	9	19	11	True	132593	backbone	False	ISR0367_000000000184	0.9125226431008235	PS1168|PS703	0	0	True	True	1.0	28					non-mobilizable	plasmid	14127.0	98.23700000000001	96.0	0.15379669587201952	CP054002.1	CFB group bacteria	Bacteroides fragilis strain FDAARGOS_763 plasmid unnamed2, complete sequence	False	True
ENG0037_000000000571	33411	0.9999999975064556	46	21	9	19	9	True	132593	backbone	False	ISR0367_000000000184	0.9195985786067259	PS1168|PS703	0	0	True	True	1.0	39					non-mobilizable	plasmid	12665.0	98.05	96.0	0.1378645220347849	CP054002.1	CFB group bacteria	Bacteroides fragilis strain FDAARGOS_763 plasmid unnamed2, complete sequence	False	True
CAN0006_000000000986	33346	0.9999999975064556	46	21	9	19	9	True	132593	backbone	False	ISR0367_000000000184	0.9182884664667517	PS1168|PS703	0	0	True	True	1.0	424					non-mobilizable	plasmid	12796.0	98.07799999999999	96.0	0.13929209711869578	CP054002.1	CFB group bacteria	Bacteroides fragilis strain FDAARGOS_763 plasmid unnamed2, complete sequence	False	True
MAD0106_000000000699	14211	0.9999999974716359	17	9	7	6	6	True	83703	maximal	True	MAD0106_000000000699	1.0		1	1	False	False	1.0	0					non-mobilizable	no_good_hit	1546.0	98.448	14.0	0.003767162534166579	NZ_LT635860.1	b-proteobacteria	Duodenibacillus massiliensis strain Marseille-P2968T, whole genome shotgun sequence	True	True
SPA0019_000000000383	30807	0.9999999974024	42	18	8	16	10	True	132593	backbone	False	ISR0367_000000000184	0.5373377609828744	PS1168|PS703	0	0	False	True	1.0	0					non-mobilizable	plasmid	14076.0	98.359	95.0	0.15324092236606948	CP054002.1	CFB group bacteria	Bacteroides fragilis strain FDAARGOS_763 plasmid unnamed2, complete sequence	False	True
SPA0145_000000000240	30724	0.9999999974024	42	18	8	16	10	True	132593	backbone	False	ISR0367_000000000184	0.5373071788980119	PS1168|PS703	0	0	False	True	1.0	0					non-mobilizable	plasmid	14076.0	98.359	95.0	0.15324092236606948	CP054002.1	CFB group bacteria	Bacteroides fragilis strain FDAARGOS_763 plasmid unnamed2, complete sequence	False	True
USA0025_01_000000000440	32615	0.9999999973440938	43	22	9	20	10	True	132593	backbone	False	ISR0367_000000000184	0.9011684796595514	PS1168|PS703	0	0	False	True	1.0	0					non-mobilizable	plasmid	26483.0	99.751	100.0	0.28822849919358356	CP054002.1	CFB group bacteria	Bacteroides fragilis strain FDAARGOS_763 plasmid unnamed2, complete sequence	False	True
ISR0088_000000000449	33427	0.9999999973055576	46	21	9	19	10	True	132593	backbone	False	ISR0367_000000000184	0.9188488696634011	PS1168|PS703	0	0	True	True	1.0	92					non-mobilizable	plasmid	17416.0	98.23700000000001	96.0	0.18959504816703718	CP054002.1	CFB group bacteria	Bacteroides fragilis strain FDAARGOS_763 plasmid unnamed2, complete sequence	False	True
SPA0059_000000000624	33413	0.9999999973055576	45	21	9	19	10	True	132593	backbone	False	ISR0367_000000000184	0.9188651222531025	PS1168|PS703	0	0	True	True	1.0	827					non-mobilizable	plasmid	11566.0	97.96799999999999	96.0	0.12588814785754762	CP054002.1	CFB group bacteria	Bacteroides fragilis strain FDAARGOS_763 plasmid unnamed2, complete sequence	False	True
DEN0096_000000000488	33337	0.9999999973055576	46	21	9	19	10	True	132593	backbone	False	ISR0367_000000000184	0.9186252798297255	PS1168|PS703	0	0	True	True	1.0	73					non-mobilizable	plasmid	15415.0	98.21	96.0	0.1678327012771893	CP054002.1	CFB group bacteria	Bacteroides fragilis strain FDAARGOS_763 plasmid unnamed2, complete sequence	False	True
ISR0814_000000000945	33335	0.9999999973055576	46	21	9	19	10	True	132593	backbone	False	ISR0367_000000000184	0.918771753817699	PS1168|PS703	0	0	True	True	1.0	15					non-mobilizable	plasmid	15415.0	98.242	96.0	0.1678327012771893	CP054002.1	CFB group bacteria	Bacteroides fragilis strain FDAARGOS_763 plasmid unnamed2, complete sequence	False	True
CAN0016_000000000529	33326	0.9999999973055576	46	21	9	19	10	True	132593	backbone	False	ISR0367_000000000184	0.9115445547130048	PS1168|PS703	0	0	True	True	1.0	22					non-mobilizable	plasmid	11314.0	98.86	95.0	0.12320735800531799	CP054002.1	CFB group bacteria	Bacteroides fragilis strain FDAARGOS_763 plasmid unnamed2, complete sequence	False	True
SPA0122_000000000737	33325	0.9999999973055576	46	21	9	19	10	True	132593	backbone	False	ISR0367_000000000184	0.9191016544713032	PS1168|PS703	0	0	True	True	1.0	100					non-mobilizable	plasmid	15415.0	98.294	96.0	0.1678327012771893	CP054002.1	CFB group bacteria	Bacteroides fragilis strain FDAARGOS_763 plasmid unnamed2, complete sequence	False	True
ISR0033_000000000462	33324	0.9999999973055576	46	21	9	19	10	True	132593	backbone	False	ISR0367_000000000184	0.91902399106306	PS1168|PS703	0	0	True	True	1.0	30					non-mobilizable	plasmid	15415.0	98.274	96.0	0.1678327012771893	CP054002.1	CFB group bacteria	Bacteroides fragilis strain FDAARGOS_763 plasmid unnamed2, complete sequence	False	True
ISR0018_000000000414	33324	0.9999999973055576	46	21	9	19	10	True	132593	backbone	False	ISR0367_000000000184	0.9191394885662924	PS1168|PS703	0	0	True	True	1.0	11					non-mobilizable	plasmid	15415.0	98.274	96.0	0.1678327012771893	CP054002.1	CFB group bacteria	Bacteroides fragilis strain FDAARGOS_763 plasmid unnamed2, complete sequence	False	True
ENG0125_000000000258	43658	0.9999999972343124	52	49	11	34	46	True	113259	maximal	True	ENG0125_000000000258	1.0		1	1	False	False	1.0	0	IncFIA	MOBF	MPF_F	MOBF	conjugative	plasmid	12414.0	98.01799999999999	94.0	0.058497502120840796	CP015160.1	enterobacteria	Escherichia coli strain Eco889 plasmid pECO-fce, complete sequence	False	True
FIJ0148_000000000044	97974	0.9999999971057941	124	75	28	41	63	True	117138	maximal	True	FIJ0148_000000000044	1.0		1	1	False	False	1.0	0					non-mobilizable	no_good_hit	21515.0	98.06200000000001	77.0	0.1157363030296503	CP021568.1	other sequences	Unidentified plasmid plasmid YS1-2_000084F, complete sequence	True	True
SPA0004_000000000159	78053	0.9999999970675676	88	46	21	30	36	True	128798	maximal	True	SPA0004_000000000159	1.0	PS319	1	1	False	True	0.9999871850013733	0					non-mobilizable	no_good_hit	16198.0	98.259	84.0	0.0872007237557755	CP021568.1	other sequences	Unidentified plasmid plasmid YS1-2_000084F, complete sequence	True	True
ISR0041_000000000903	11625	0.9999999968447844	12	9	6	6	8	False	108458	maximal	True	ISR0041_000000000903	1.0		1	1	False	False	1.0	0					non-mobilizable	no_good_hit	2111.0	88.536	40.0	0.012447665247352128	CP043485.1	firmicutes	Enterococcus faecium strain DMEA02 plasmid pDMEA1, complete sequence	True	False
ISR0785_000000000526	31048	0.9999999967426642	42	21	9	19	11	True	132593	backbone	False	ISR0367_000000000184	0.7452768741334034	PS1168|PS703	0	0	False	True	1.0	0					non-mobilizable	plasmid	20363.0	99.55799999999999	98.0	0.22152478095985353	CP054002.1	CFB group bacteria	Bacteroides fragilis strain FDAARGOS_763 plasmid unnamed2, complete sequence	False	True
AST0094_000000000347	29793	0.9999999967095308	38	20	10	19	12	True	109440	maximal	True	AST0094_000000000347	1.0		2	2	False	False	1.0	0					non-mobilizable	no_good_hit	1295.0	89.49799999999999	5.0	0.03359336012397237	NZ_OEST01000010.1	CFB group bacteria	Bacteroides cutis strain Marseille-P4118, whole genome shotgun sequence	True	True
ISR0394_000000000180	34985	0.9999999966912048	45	25	10	21	13	True	132593	backbone	False	ISR0367_000000000184	0.9493619107036876	PS1168|PS703	0	0	False	True	1.0	0					non-mobilizable	plasmid	26930.0	99.792	99.0	0.2930996905104398	CP054002.1	CFB group bacteria	Bacteroides fragilis strain FDAARGOS_763 plasmid unnamed2, complete sequence	False	True
AST0002_000000000659	29371	0.9999999966474048	40	19	8	17	10	True	132593	backbone	False	ISR0367_000000000184	0.5340418608320568	PS1168|PS703	0	0	False	True	0.9999319314956665	0					non-mobilizable	plasmid	20361.0	99.691	98.0	0.22152478095985353	CP054002.1	CFB group bacteria	Bacteroides fragilis strain FDAARGOS_763 plasmid unnamed2, complete sequence	False	True
DEN0063_000000000617	29329	0.9999999966474048	40	19	8	17	10	True	132593	backbone	False	ISR0367_000000000184	0.5270203570375604	PS1168|PS703	0	0	False	True	1.0	0					non-mobilizable	plasmid	20361.0	99.705	98.0	0.22152478095985353	CP054002.1	CFB group bacteria	Bacteroides fragilis strain FDAARGOS_763 plasmid unnamed2, complete sequence	False	True
ISR0350_000000000119	59133	0.9999999965674355	66	63	21	36	63	True	114238	fragment	False	ISR0350_000000000119	1.0		0	0	False	False	1.0	0	IncI-gamma/K1		MPF_I		non-mobilizable	plasmid	32707.0	99.991	100.0	0.2632443135171681	CP029213.1	enterobacteria	Escherichia coli strain H8Ecoli plasmid p2-H8	False	True
ISR0350_000000000347	30459	0.9999999965306156	41	20	9	18	11	True	132593	backbone	False	ISR0367_000000000184	0.5349989731511485	PS1168|PS703	0	0	False	True	1.0	0					non-mobilizable	plasmid	26930.0	99.788	100.0	0.2930996905104398	CP054002.1	CFB group bacteria	Bacteroides fragilis strain FDAARGOS_763 plasmid unnamed2, complete sequence	False	True
ENG0095_000000000009	142028	0.9999999963673682	187	156	33	51	149	True	67119	maximal	True	ENG0095_000000000009	1.0		1	1	False	False	1.0	0	Col(VCM04)	MOBH			mobilizable	plasmid	126106.0	99.87100000000001	99.0	0.42392744044697545	CP055544.1	enterobacteria	Citrobacter freundii strain RHBSTW-00269 plasmid pRHBSTW-00269_2, complete sequence	False	True
CHI0152_000000000071	41294	0.9999999962204188	49	45	24	30	43	True	116407	maximal	True	CHI0152_000000000071	1.0	PS776	1	1	False	True	0.99980628490448	0	rep_cluster_2175	MOBP	MPF_T		conjugative	plasmid	39285.0	99.98700000000001	99.0	0.9421527244819647	CP033354.2	enterobacteria	Salmonella enterica subsp. enterica strain CFSA664 plasmid pCFSA664-2, complete sequence	False	True
ISR0183_000000000677	33965	0.9999999961521816	41	37	17	25	36	True	30178	maximal	True	ISR0183_000000000677	1.0		3	1	False	False	1.0	0	rep_cluster_2272				non-mobilizable	no_good_hit	5014.0	93.87700000000001	73.0	0.03515085193992579	CP049048.1	enterobacteria	Enterobacter hormaechei strain Y233 plasmid p233-142, complete sequence	True	True
ENG0074_000000001317	15709	0.9999999960210836	18	18	8	14	18	True	114197	fragment	False	ENG0134_000000001496	0.9601318559074793		0	0	False	False	1.0	0	IncFIB				non-mobilizable	plasmid	15709.0	99.905	100.0	0.18798414807897226	LT985309.1	enterobacteria	Escherichia coli strain CIP106223 genome assembly, plasmid: RCS93_pI	False	True
ENG0060_000000000570	30618	0.9999999959993262	41	20	8	18	9	True	132593	backbone	False	ISR0367_000000000184	0.7512208393052803	PS1168|PS703	0	0	False	True	1.0	0					non-mobilizable	plasmid	20362.0	99.691	98.0	0.22152478095985353	CP054002.1	CFB group bacteria	Bacteroides fragilis strain FDAARGOS_763 plasmid unnamed2, complete sequence	False	True
USA0069_01_000000001116	33748	0.9999999959775941	44	23	10	21	11	True	132593	backbone	False	ISR0367_000000000184	0.9105427910822685	PS1168|PS703	0	0	False	True	1.0	0					non-mobilizable	plasmid	27771.0	99.914	100.0	0.302406172355172	CP054002.1	CFB group bacteria	Bacteroides fragilis strain FDAARGOS_763 plasmid unnamed2, complete sequence	False	True
ENG0202_000000000669	30618	0.9999999958646316	42	20	8	18	8	True	132593	backbone	False	ISR0367_000000000184	0.7511348273612513	PS1168|PS703	0	0	False	True	1.0	0					non-mobilizable	plasmid	20362.0	99.676	98.0	0.22152478095985353	CP054002.1	CFB group bacteria	Bacteroides fragilis strain FDAARGOS_763 plasmid unnamed2, complete sequence	False	True
ENG0194_000000001379	16144	0.9999999957473064	20	20	9	15	20	True	114197	fragment	False	ENG0134_000000001496	0.9775702296476606		0	0	False	False	1.0	0	IncFIB				non-mobilizable	plasmid	16150.0	99.90700000000001	100.0	0.15957352200077074	CP014668.1	enterobacteria	Escherichia coli strain ECONIH2 plasmid pECO-bc6, complete sequence	False	True
ENG0028_000000000812	16144	0.9999999957473064	20	20	9	15	20	True	114197	fragment	False	ENG0134_000000001496	0.9776303251731623		0	0	False	False	1.0	0	IncFIB				non-mobilizable	plasmid	16150.0	99.92	100.0	0.15957352200077074	CP014668.1	enterobacteria	Escherichia coli strain ECONIH2 plasmid pECO-bc6, complete sequence	False	True
CHI0071_000000001196	9556	0.9999999953644751	11	11	10	9	9	False	115782	maximal	True	CHI0071_000000001196	1.0		0	0	False	False	1.0	0					non-mobilizable	plasmid	9556.0	99.969	100.0	0.13660342831000616	CP008932.1	enterobacteria	Klebsiella pneumoniae strain PMK1 plasmid pPMK1-C, complete sequence	False	True
ISR0292_000000000829	13029	0.9999999949879184	15	10	9	7	6	True	83708	maximal	True	ISR0292_000000000829	1.0		1	1	False	False	0.9999232292175293	0					non-mobilizable	no_good_hit	1950.0	97.846	29.0	0.004752232866725348	NZ_LT635860.1	b-proteobacteria	Duodenibacillus massiliensis strain Marseille-P2968T, whole genome shotgun sequence	True	True
ENG0105_000000000870	17138	0.9999999949414546	21	21	11	16	20	True	114197	fragment	False	ENG0134_000000001496	0.9873428178542587		0	0	False	False	1.0	0	IncFIB				non-mobilizable	plasmid	17138.0	100.0	100.0	0.10106687268888483	AP018785.1	enterobacteria	Escherichia coli SK1144 plasmid pSK1144, nearly complete genome	False	True
CHI0087_000000000210	13184	0.9999999948579256	22	10	3	8	8	False	90322	fragment	False	CHI0087_000000000210	1.0		0	0	False	False	1.0	0					non-mobilizable	no_good_hit	506.0	74.111	4.0	9.706473121680034e-05	NZ_CP050956.1	CFB group bacteria	Parabacteroides distasonis strain FDAARGOS_615 chromosome	True	False
ENG0066_000000001328	11385	0.9999999948414936	14	10	7	10	7	True	122558	maximal	True	ENG0066_000000001328	1.0	PS306|PS307	1	1	False	True	1.0	0					non-mobilizable	no_good_hit	2257.0	92.335	61.0	0.08987731287215761	CP021610.1	other sequences	Unidentified plasmid plasmid FAKO02_3061, complete sequence	True	True
SPA0045_000000000652	30682	0.9999999938318902	35	25	15	19	19	True	83913	fragment	False	SPA0045_000000000652	0.9866166073896083		0	0	False	False	1.0	0					non-mobilizable	no_good_hit	1746.0	92.44	6.0	0.02798192432015181	NZ_CAEUHO010000006.1	CFB group bacteria	Bacteroides acidifaciens isolate NZ_B_acidifaciens_9G3_hyb, whole genome shotgun sequence	True	True
ISR0851_000000000264	34859	0.9999999925226728	44	27	14	21	20	True	100979	fragment	False	ISR0851_000000000264	1.0		0	0	False	False	1.0	0					non-mobilizable	no_good_hit	1676.0	88.425	5.0	0.02692054098387019	NZ_CAEUHO010000006.1	CFB group bacteria	Bacteroides acidifaciens isolate NZ_B_acidifaciens_9G3_hyb, whole genome shotgun sequence	True	True
MON0054_000000001646	12505	0.9999999921985524	10	8	6	7	5	True	89765	maximal	True	MON0054_000000001646	1.0		2	1	False	False	1.0	0					non-mobilizable	no_good_hit	1514.0	86.79	12.0	0.0005533618013761389	NZ_AP018786.1	b-proteobacteria	Sutterella megalosphaeroides strain 6FBBBH3	True	True
MAD0096_000000000963	13166	0.9999999918365182	11	11	11	11	10	True	115775	maximal	True	MAD0096_000000000963	1.0		0	0	False	False	1.0	0					non-mobilizable	plasmid	4955.0	99.98	97.0	0.08045995679784314	AB366441.1	enterobacteria	Salmonella enterica subsp. enterica serovar Dublin plasmid pMAK2 DNA, complete genome, strain: L-789	False	True
SPA0146_000000000391	29763	0.9999999917461048	34	24	14	18	18	True	83913	fragment	False	SPA0045_000000000652	0.978167560785761		0	0	False	False	1.0	0					non-mobilizable	no_good_hit	1746.0	92.44	6.0	0.02798192432015181	NZ_CAEUHO010000006.1	CFB group bacteria	Bacteroides acidifaciens isolate NZ_B_acidifaciens_9G3_hyb, whole genome shotgun sequence	True	True
ISR0056_000000000213	33196	0.9999999916758504	46	44	20	25	38	True	118938	maximal	True	ISR0056_000000000213	1.0		2	2	True	True	1.0	1	IncX4	MOBP	MPF_T		conjugative	plasmid	18460.0	99.962	100.0	0.5457044876722048	CP029976.1	enterobacteria	Escherichia coli strain 51008369SK1 plasmid p51008369SK1_C, complete sequence	False	True
USA0073_01_000000000742	30528	0.9999999916088904	34	20	17	20	7	True	105225	maximal	False	AUS0004_000000000420	0.9550698859641241	PS630	0	0	True	True	1.0	171					non-mobilizable	no_good_hit	1486.0	83.37799999999999	5.0	0.0007684761281883584	NZ_GG698602.1	firmicutes	Dialister invisus DSM 15470 Scfld0, whole genome shotgun sequence	True	True
ENG0099_000000000188	54360	0.9999999913285351	72	67	23	38	64	True	114285	maximal	True	ENG0099_000000000188	1.0		1	1	True	True	1.0	9	IncI2	MOBP	MPF_T		conjugative	plasmid	12015.0	99.52600000000001	95.0	0.19603811761634357	CP029977.1	enterobacteria	Escherichia coli strain 51008369SK1 plasmid p51008369SK1_D, complete sequence	False	True
ENG0134_000000001496	16650	0.9999999912245244	20	20	10	16	20	True	114197	fragment	False	ENG0134_000000001496	0.9892009429932305		0	0	False	False	1.0	0	IncFIB				non-mobilizable	plasmid	16650.0	99.898	100.0	0.16444501536546083	CP014668.1	enterobacteria	Escherichia coli strain ECONIH2 plasmid pECO-bc6, complete sequence	False	True
ENG0201_000000000311	29136	0.9999999911086841	39	38	17	22	34	True	118883	fragment	False	ENG0201_000000000311	1.0		0	0	False	False	1.0	0	IncX4		MPF_T		non-mobilizable	plasmid	14559.0	99.959	99.0	0.430366275460431	CP035754.1	enterobacteria	Escherichia coli E110019 plasmid pE110019_33, complete sequence	False	True
SPA0044_000000000085	69086	0.999999990704044	74	32	17	27	17	True	82844	backbone	False	ISR0145_000000000200	0.9486519852196449	PS410	0	0	True	True	1.0	35					non-mobilizable	no_good_hit	516.0	81.589	1.0	0.010030864197530864	CP021614.1	other sequences	Unidentified plasmid plasmid FA1-2_2756, complete sequence	True	True
ENG0178_000000000464	23801	0.9999999905930448	28	23	8	15	22	True	98694	maximal	True	ENG0178_000000000464	1.0		1	1	False	False	1.0	0	IncI1/B/O				non-mobilizable	no_good_hit	7677.0	98.228	62.0	0.07265374160612978	CP050048.1	enterobacteria	Escherichia coli strain 90-1 plasmid pCD90-1-1, complete sequence	True	True
FIJ0024_000000000217	49700	0.9999999899948911	56	56	13	42	55	True	127179	maximal	True	FIJ0024_000000000217	1.0		1	1	False	False	1.0	0	IncFIA	MOBF	MPF_F	MOBF	conjugative	plasmid	14819.0	97.94200000000001	92.0	0.11948406260341753	CP059926.1	enterobacteria	Escherichia coli strain 34.1 plasmid p1, complete sequence	False	True
MON0039_000000000042	74440	0.999999989750698	79	45	26	33	37	True	116094	maximal	True	MON0039_000000000042	1.0		1	1	False	False	1.0	0					non-mobilizable	no_good_hit	12768.0	98.09700000000001	82.0	0.06873525832265291	CP021568.1	other sequences	Unidentified plasmid plasmid YS1-2_000084F, complete sequence	True	True
ISR0350_000000000359	29678	0.9999999890861858	45	39	18	24	37	True	116759	maximal	False	AST0039_000000000268	0.9913063338113126		0	0	True	True	1.0	34	IncN	MOBF	MPF_T		conjugative	plasmid	26990.0	99.796	100.0	0.7796908854542828	CP026060.1	enterobacteria	Proteus mirabilis strain FDAARGOS_80 plasmid unnamed1, complete sequence	False	True
AST0039_000000000268	29677	0.9999999890861858	45	39	18	24	37	True	116759	maximal	True	AST0039_000000000268	0.9913407440190718		4	4	True	True	1.0	212	IncN	MOBF	MPF_T		conjugative	plasmid	27003.0	99.8	100.0	0.7800664451827243	CP026060.1	enterobacteria	Proteus mirabilis strain FDAARGOS_80 plasmid unnamed1, complete sequence	False	True
SPA0004_000000000669	29650	0.9999999890861858	45	39	18	24	37	True	116759	maximal	False	AST0039_000000000268	0.9908264423171764		0	0	True	True	1.0	27	IncN	MOBF	MPF_T		conjugative	plasmid	27082.0	99.956	100.0	0.7823486927632529	CP026060.1	enterobacteria	Proteus mirabilis strain FDAARGOS_80 plasmid unnamed1, complete sequence	False	True
ISR0181_000000000362	28218	0.999999988506883	42	30	19	24	24	True	29605	maximal	True	ISR0181_000000000362	1.0		1	1	True	True	0.9999645352363586	6					non-mobilizable	no_good_hit	472.0	97.03399999999999	2.0	0.9936575052854123	KF126060.1	b-proteobacteria	Uncultured Nitrosomonas sp. clone GYQASSE01BST95 genomic sequence	True	True
DEN0063_000000000683	27784	0.9999999884715121	28	18	15	18	7	True	105224	backbone	False	SPA0127_000000000586	0.9609708259800233	PS630	0	0	True	True	1.0	30					non-mobilizable	no_good_hit	28.0	100.0	0.0	4.124586968443854e-05	NZ_JRHH01000002.1	CFB group bacteria	Flavobacterium aquatile LMG 4008 = ATCC 11947 strain LMG 4008 contig2, whole genome shotgun sequence	True	True
SPA0001_000000000685	32517	0.9999999883525724	36	33	18	24	30	True	97921	maximal	True	SPA0001_000000000685	1.0		1	1	False	False	0.9999692440032959	0					non-mobilizable	no_good_hit	15327.0	98.251	54.0	0.1408778745420065	CP055771.1	enterobacteria	Escherichia coli strain RHB05-C22 plasmid pRHB05-C22_4, complete sequence	True	True
MAD0062_000000001046	10034	0.9999999876155412	10	10	9	8	9	True	98279	maximal	True	MAD0062_000000001046	1.0		1	1	False	False	1.0	0	IncFIA				non-mobilizable	no_good_hit	4826.0	99.93799999999999	88.0	0.05479156493794075	CP058962.1	enterobacteria	Klebsiella pneumoniae strain ZZW20 plasmid pZZW20-88K, complete sequence	True	True
SPA0158_000000000119	31578	0.9999999873540029	28	24	9	17	17	True	90315	maximal	True	SPA0158_000000000119	1.0		3	1	False	False	1.0	0					non-mobilizable	no_good_hit	9412.0	99.958	30.0	0.16245425039707204	NZ_QSFT01000023.1	CFB group bacteria	Phocaeicola coprophilus strain AM42-38 AM42-38.Scaf23, whole genome shotgun sequence	True	True
ENG0053_000000000658	30739	0.9999999872901448	34	33	8	19	31	True	95712	maximal	True	ENG0053_000000000658	1.0		1	1	False	False	0.9998047947883606	0		MOBF	MPF_F		conjugative	plasmid	29210.0	99.99700000000001	100.0	0.15633496756513734	CP033823.1	enterobacteria	Klebsiella sp. FDAARGOS_511 plasmid unnamed1, complete sequence	False	True
ENG0112_000000000803	21546	0.99999998712231	28	28	14	23	28	True	114265	fragment	False	ENG0112_000000000803	1.0		0	0	False	False	0.99995356798172	0	IncFIB				non-mobilizable	plasmid	19042.0	99.774	99.0	0.14997164550581268	CP048648.1	enterobacteria	Escherichia coli strain GW-AmxH19 plasmid unnamed, complete sequence	False	True
ISR0234_000000000584	14697	0.9999999867138596	21	13	8	11	9	True	119495	maximal	True	ISR0234_000000000584	1.0	PS306	0	0	False	True	1.0	0					non-mobilizable	no_good_hit	2774.0	88.5	62.0	0.11925013018573165	CP048434.1	actinobacteria	Collinsella aerofaciens ATCC 25986 strain JCM 10188 plasmid putative_pCaero1, complete sequence	True	True
FIJ0066_000000000182	60859	0.9999999867036384	71	66	22	33	61	True	79788	maximal	True	FIJ0066_000000000182	1.0		2	1	False	False	1.0	0	IncFIB				non-mobilizable	plasmid	26478.0	99.97	99.0	0.23825850633982165	CP031803.1	enterobacteria	Klebsiella pneumoniae strain MSB1_8A-sc-2280397 plasmid unnamed3, complete sequence	False	True
ENG0158_000000000792	17897	0.9999999853015116	20	20	10	16	20	True	114199	fragment	False	ENG0158_000000000792	1.0		0	0	False	False	1.0	0	IncFIB				non-mobilizable	plasmid	17897.0	99.98899999999999	100.0	0.19270154734087802	CP041523.1	enterobacteria	Escherichia coli strain 69 plasmid p6007-1	False	True
MAD0061_000000000135	43508	0.9999999848844798	52	48	11	38	47	True	127176	fragment	False	MAD0065_000000000081	0.99566666674923		0	0	False	False	1.0	0	IncFIA,IncFIC	MOBF	MPF_F	MOBF	conjugative	no_good_hit	9364.0	95.01299999999999	88.0	0.043013720052065364	MG764548.1	enterobacteria	Escherichia coli strain 11011 plasmid p11011-fosA, complete sequence	True	True
ISR0015_000000000258	60686	0.9999999848795856	73	28	14	24	16	True	82837	maximal	True	ISR0015_000000000258	1.0		1	1	False	False	0.9993408918380737	0					non-mobilizable	no_good_hit	574.0	95.819	1.0	0.0002557034589582561	NZ_HF545616.1	firmicutes	Ruminococcus bicirculans strain 80/3 chromosome I	True	True
MAD0065_000000000081	43863	0.9999999848673072	52	47	11	38	46	True	127176	fragment	False	MAD0065_000000000081	0.9994236906395357		0	0	False	False	1.0	0	IncFIA,IncFIC	MOBF	MPF_F	MOBF	conjugative	no_good_hit	9601.0	94.626	88.0	0.0015882930045598258	CP050203.1	enterobacteria	Escherichia coli strain RH-045-MS chromosome	True	True
CAN0014_000000003263	12228	0.9999999848546912	14	12	7	10	8	True	93758	maximal	False	CAN0015_000000003283	1.0		0	0	True	True	1.0	27					non-mobilizable	no_good_hit								True	True
AST0110_000000000217	47817	0.9999999846368444	51	48	13	37	47	True	127181	maximal	True	AST0110_000000000217	1.0		1	1	False	False	1.0	0	IncFIA	MOBF	MPF_F		conjugative	no_good_hit	9933.0	99.54700000000001	88.0	0.10497044798528214	CP057835.1	enterobacteria	Escherichia coli strain RHB13-C13 plasmid pRHB13-C13_3, complete sequence	True	True
ENG0053_000000000730	28821	0.9999999843544288	44	38	18	24	36	True	116759	maximal	False	AST0039_000000000268	0.9560899752350238		0	0	False	True	1.0	0	IncN	MOBF	MPF_T		conjugative	plasmid	21072.0	98.391	99.0	0.6041750416355597	JQ996149.1	enterobacteria	Citrobacter freundii strain CFSTE plasmid pN-Cit, complete sequence	False	True
ENG0125_000000000144	60692	0.9999999842373996	79	73	21	34	70	True	58894	maximal	True	ENG0125_000000000144	1.0		1	1	False	False	1.0	0	IncL/M	MOBP	MPF_I		conjugative	plasmid	24063.0	99.99600000000001	99.0	0.30418073096421033	CP019841.1	enterobacteria	Enterobacter roggenkampii strain R11 plasmid pASM2, complete sequence	False	True
ENG0135_000000000112	60375	0.999999983970694	64	28	15	23	17	True	82838	fragment	False	ENG0135_000000000112	1.0		0	0	False	False	1.0	0					non-mobilizable	no_good_hit	514.0	81.32300000000001	1.0	0.010030864197530864	CP021614.1	other sequences	Unidentified plasmid plasmid FA1-2_2756, complete sequence	True	True
USA0010_01_000000000690	27244	0.999999983927141	37	18	7	16	8	True	132593	backbone	False	ISR0367_000000000184	0.3180482566194436	PS1168|PS703	0	0	False	True	1.0	0					non-mobilizable	plasmid	20363.0	99.56299999999999	98.0	0.22152478095985353	CP054002.1	CFB group bacteria	Bacteroides fragilis strain FDAARGOS_763 plasmid unnamed2, complete sequence	False	True
USA0071_01_000000000513	26621	0.999999983927141	36	18	7	16	8	True	132593	backbone	False	ISR0367_000000000184	0.317791321230981	PS1168|PS703	0	0	False	True	1.0	0					non-mobilizable	plasmid	22781.0	99.76299999999999	100.0	0.24789677869316942	CP054002.1	CFB group bacteria	Bacteroides fragilis strain FDAARGOS_763 plasmid unnamed2, complete sequence	False	True
MAD0022_000000000073	38333	0.9999999838084876	40	38	12	30	36	True	97994	fragment	False	MAD0106_000000000127	0.9676567128668313		0	0	False	False	1.0	0	IncFIC,IncI1	MOBF	MPF_F		conjugative	plasmid	11391.0	95.45299999999999	92.0	0.1323112330295704	CP010124.1	enterobacteria	Escherichia coli strain C5 plasmid B, complete genome	False	True
MAD0079_000000000065	38312	0.9999999838084876	40	38	12	30	36	True	97994	fragment	False	MAD0106_000000000127	0.9673956475469502		0	0	False	False	1.0	0	IncFIC,IncI1	MOBF	MPF_F		conjugative	plasmid	11391.0	95.45299999999999	92.0	0.1323112330295704	CP010124.1	enterobacteria	Escherichia coli strain C5 plasmid B, complete genome	False	True
ISR0293_000000000159	64335	0.999999983358846	65	61	17	32	60	True	98686	fragment	False	ISR0293_000000000159	0.9741712398444426		0	0	False	True	1.0	0	IncI-gamma/K1	MOBP	MPF_I	MOBP	conjugative	plasmid	40885.0	99.552	96.0	0.3812771754343404	MK758104.1	enterobacteria	Escherichia coli strain 0126:B16 plasmid R16, complete sequence	False	True
ISR0334_000000000009	161999	0.999999983041992	189	101	41	64	82	True	128784	maximal	True	ISR0334_000000000009	1.0	PS137	1	1	False	True	1.0	0	rep_cluster_329				non-mobilizable	no_good_hit	25747.0	97.541	83.0	0.13845598767891953	CP021568.1	other sequences	Unidentified plasmid plasmid YS1-2_000084F, complete sequence	True	True
ISR0250_000000000118	38947	0.999999982856602	50	30	13	26	18	True	132593	backbone	False	ISR0367_000000000184	0.9650819065179834	PS1168|PS703	0	0	False	True	0.999897301197052	0					non-mobilizable	plasmid	26483.0	99.789	96.0	0.28822849919358356	CP054002.1	CFB group bacteria	Bacteroides fragilis strain FDAARGOS_763 plasmid unnamed2, complete sequence	False	True
SPA0004_000000000770	25309	0.9999999827304351	30	30	13	22	30	True	114266	fragment	False	ENG0176_000000000333	1.0		0	0	False	False	1.0	0	IncFIB				non-mobilizable	plasmid	25309.0	100.0	100.0	0.181822100566847	CP029577.1	enterobacteria	Escherichia coli strain DA33135 plasmid pDA33135-139, complete sequence	False	True
ENG0176_000000000333	25309	0.9999999827304351	30	30	13	22	30	True	114266	fragment	False	ENG0176_000000000333	1.0		0	0	False	False	1.0	0	IncFIB				non-mobilizable	plasmid	25309.0	100.0	100.0	0.181822100566847	CP029577.1	enterobacteria	Escherichia coli strain DA33135 plasmid pDA33135-139, complete sequence	False	True
SPA0046_000000000482	25061	0.9999999827304351	30	30	13	22	30	True	114266	fragment	False	ENG0176_000000000333	0.9934674094854268		0	0	False	False	0.9999201893806458	0	IncFIB				non-mobilizable	plasmid	25061.0	100.0	100.0	0.18004037617374685	CP029577.1	enterobacteria	Escherichia coli strain DA33135 plasmid pDA33135-139, complete sequence	False	True
ENG0117_000000001296	13783	0.9999999824507284	14	14	5	10	14	True	114196	fragment	False	ENG0117_000000001296	0.9958488092637099		0	0	False	False	1.0	0	IncFIB				non-mobilizable	plasmid	13783.0	100.0	100.0	0.14840258859253358	CP041523.1	enterobacteria	Escherichia coli strain 69 plasmid p6007-1	False	True
ENG0093_000000000960	13731	0.9999999824507284	14	14	5	10	14	True	114196	fragment	False	ENG0117_000000001296	0.9939780889501559		0	0	False	False	1.0	0	IncFIB				non-mobilizable	chromosome	13731.0	99.993	100.0	0.0025375011435388437	CP032204.1	enterobacteria	Escherichia coli strain AR_0013 chromosome, complete genome	False	True
MAD0073_000000000057	39635	0.9999999809529636	44	41	13	31	37	True	97994	fragment	False	MAD0106_000000000127	0.9746771573384554		0	0	False	False	0.99997478723526	0	IncFIC,IncI1	MOBF	MPF_F		conjugative	no_good_hit	11391.0	95.435	89.0	0.1323112330295704	CP010124.1	enterobacteria	Escherichia coli strain C5 plasmid B, complete genome	True	True
CHI0094_000000000245	27774	0.999999980931342	35	22	10	17	17	True	100964	fragment	False	ISR0834_000000000331	0.985733384934736		0	0	False	False	1.0	0					non-mobilizable	no_good_hit	1676.0	88.425	6.0	0.02692054098387019	NZ_CAEUHO010000006.1	CFB group bacteria	Bacteroides acidifaciens isolate NZ_B_acidifaciens_9G3_hyb, whole genome shotgun sequence	True	True
MON0058_000000003455	9133	0.999999980375414	7	6	4	6	4	True	89764	fragment	False	MON0058_000000003455	1.0		0	0	False	False	0.9989050626754761	0					non-mobilizable	no_good_hit	348.0	87.931	4.0	0.016552647945271014	LN853021.1		Uncultured prokaryote from Rat gut metagenome metamobilome, plasmid pRGRH0358	True	True
ISR0831_000000000396	23755	0.9999999801868162	33	16	7	14	8	True	132593	backbone	False	ISR0367_000000000184	0.2502291609618066	PS1168|PS703	0	0	False	True	1.0	0					non-mobilizable	plasmid	19389.0	99.706	100.0	0.21093239178762913	CP054002.1	CFB group bacteria	Bacteroides fragilis strain FDAARGOS_763 plasmid unnamed2, complete sequence	False	True
ISR0796_000000000294	23706	0.9999999801868162	33	16	7	14	8	True	132593	backbone	False	ISR0367_000000000184	0.24332301976461979	PS1168|PS703	0	0	False	True	0.9998734593391418	0					non-mobilizable	plasmid	19389.0	99.711	100.0	0.21093239178762913	CP054002.1	CFB group bacteria	Bacteroides fragilis strain FDAARGOS_763 plasmid unnamed2, complete sequence	False	True
SPA0098_000000000823	28420	0.9999999794217652	28	19	16	19	8	True	105224	backbone	False	SPA0127_000000000586	0.9736193061526541	PS630	0	0	True	True	1.0	26					non-mobilizable	no_good_hit	29.0	100.0	0.0	0.0003942329353457986	NZ_KE384435.1	firmicutes	Gemella cuniculi DSM 15828 H612DRAFT_scaffold00009.9, whole genome shotgun sequence	True	True
MAD0025_000000000229	24835	0.99999997926602	36	34	11	13	34	True	98733	fragment	False	MAD0025_000000000229	1.0		0	0	False	False	1.0	0	IncX1	MOBP	MPF_T		conjugative	plasmid	13887.0	99.85600000000001	99.0	0.15302804871328593	CP027138.1	enterobacteria	Escherichia coli strain AR_0369 plasmid unnamed2	False	True
ENG0107_000000000351	41432	0.9999999789844272	47	47	13	39	47	True	127174	fragment	False	ENG0107_000000000351	0.9520550068594907		0	0	False	False	1.0	0	rep_cluster_2244	MOBF	MPF_F	MOBF	conjugative	plasmid	41432.0	99.969	100.0	0.39413426687849007	CP057874.1	enterobacteria	Escherichia coli strain RHB12-C02 plasmid pRHB12-C02_2, complete sequence	False	True
MAD0051_000000000122	43243	0.9999999783499622	51	47	10	26	47	True	18658	maximal	True	MAD0051_000000000122	1.0		4	1	False	False	0.9999537467956543	0		MOBF	MPF_F		conjugative	plasmid	11231.0	97.471	95.0	0.09526112595986594	MT468575.1	enterobacteria	Enterobacter roggenkampii strain YK16 mcr-10-harboring plasmid pYK16-mcr-10, complete sequence	False	True
ISR0085_000000000562	23160	0.9999999776066648	33	32	18	24	30	True	66190	maximal	True	ISR0085_000000000562	1.0		1	1	False	False	1.0	0	IncN		MPF_T		non-mobilizable	plasmid	22171.0	99.91	99.0	0.3114936068568217	CP015078.1	enterobacteria	Escherichia coli strain Ecol_448 plasmid pEC448_OXA163, complete sequence	False	True
ISR0834_000000000331	28423	0.9999999773941534	37	22	10	17	16	True	100964	fragment	False	ISR0834_000000000331	0.9974436523367178		0	0	False	False	0.9999648332595825	0					non-mobilizable	no_good_hit	1676.0	88.425	6.0	0.02692054098387019	NZ_CAEUHO010000006.1	CFB group bacteria	Bacteroides acidifaciens isolate NZ_B_acidifaciens_9G3_hyb, whole genome shotgun sequence	True	True
SPA0127_000000000586	29397	0.9999999766407583	31	19	16	19	8	True	105224	backbone	True	SPA0127_000000000586	0.987643112522195	PS630	1	1	True	True	1.0	51					non-mobilizable	no_good_hit	37.0	100.0	0.0	1.89877423574337e-05	NZ_GG698602.1	firmicutes	Dialister invisus DSM 15470 Scfld0, whole genome shotgun sequence	True	True
CAN0013_000000001107	26228	0.9999999763567976	35	17	7	15	7	True	132593	backbone	False	ISR0367_000000000184	0.2908509160063737	PS1168|PS703	0	0	False	True	1.0	0					non-mobilizable	plasmid	22281.0	99.762	100.0	0.24244801883091407	CP054002.1	CFB group bacteria	Bacteroides fragilis strain FDAARGOS_763 plasmid unnamed2, complete sequence	False	True
CHI0145_000000000374	26191	0.9999999763567976	35	17	7	15	7	True	132593	backbone	False	ISR0367_000000000184	0.2895910653031969	PS1168|PS703	0	0	False	True	0.999350905418396	0					non-mobilizable	plasmid	22276.0	99.26799999999999	99.0	0.24239353123229154	CP054002.1	CFB group bacteria	Bacteroides fragilis strain FDAARGOS_763 plasmid unnamed2, complete sequence	False	True
ISR0179_000000000852	25655	0.9999999763567976	34	17	7	15	7	True	132593	backbone	False	ISR0367_000000000184	0.29007313934742723	PS1168|PS703	0	0	False	True	1.0	0					non-mobilizable	plasmid	21833.0	99.766	100.0	0.2375659299943333	CP054002.1	CFB group bacteria	Bacteroides fragilis strain FDAARGOS_763 plasmid unnamed2, complete sequence	False	True
SPA0107_000000000610	29722	0.9999999761556114	31	19	15	19	6	True	105225	maximal	False	AUS0004_000000000420	0.9489105576483357	PS630	0	0	False	True	0.9999663829803467	0					non-mobilizable	no_good_hit	578.0	86.851	2.0	0.0003032764404312327	NZ_GG698602.1	firmicutes	Dialister invisus DSM 15470 Scfld0, whole genome shotgun sequence	True	True
SPA0079_000000000290	30111	0.9999999757400754	35	25	15	19	19	True	83913	fragment	False	SPA0045_000000000652	0.9831747478990899		0	0	False	False	1.0	0					non-mobilizable	no_good_hit	1746.0	92.44	6.0	0.02798192432015181	NZ_CAEUHO010000006.1	CFB group bacteria	Bacteroides acidifaciens isolate NZ_B_acidifaciens_9G3_hyb, whole genome shotgun sequence	True	True
AST0106_000000000211	48351	0.9999999753635116	56	51	12	41	50	True	127186	maximal	True	AST0106_000000000211	1.0		2	2	False	False	1.0	0	rep_cluster_2244	MOBF	MPF_F	MOBF	conjugative	plasmid	48233.0	99.874	99.0	0.47132637504397795	CP057130.1	enterobacteria	Escherichia coli strain RHB36-C10 plasmid pRHB36-C10_2, complete sequence	False	True
ISR0134_000000000282	46348	0.9999999749619832	59	23	11	20	13	True	82836	fragment	False	ISR0134_000000000282	1.0		0	0	False	False	1.0	0					non-mobilizable	no_good_hit	574.0	95.819	1.0	0.0002557034589582561	NZ_HF545616.1	firmicutes	Ruminococcus bicirculans strain 80/3 chromosome I	True	True
ENG0123_000000000283	43565	0.9999999732234108	52	51	12	36	51	True	127182	maximal	True	ENG0123_000000000283	1.0		1	1	False	False	1.0	0	IncFIC,rep_cluster_2244	MOBF	MPF_F	MOBF	conjugative	plasmid	41533.0	99.473	97.0	0.4366674026643115	CP057456.1	enterobacteria	Escherichia coli strain RHB26-C12 plasmid pRHB26-C12_2, complete sequence	False	True
USA0039_01_000000000903	21015	0.9999999729240179	27	25	8	12	21	True	132563	maximal	True	USA0039_01_000000000903	1.0		2	2	False	False	1.0	0		MOBV			mobilizable	no_good_hit	13250.0	99.94	65.0	0.3429806621967951	CP041397.1	CFB group bacteria	Bacteroides ovatus strain 3725 D1 iv plasmid unnamed2, complete sequence	True	True
ISR0145_000000000200	72368	0.9999999727671546	82	31	15	26	16	True	82844	backbone	True	ISR0145_000000000200	0.9697296793851184	PS410	2	1	True	True	1.0	2					non-mobilizable	no_good_hit	162.0	85.185	0.0	7.184687066715398e-05	NZ_HF545616.1	firmicutes	Ruminococcus bicirculans strain 80/3 chromosome I	True	True
ENG0100_000000000819	25111	0.99999997262521	32	16	7	14	7	True	132593	backbone	False	ISR0367_000000000184	0.2892699582327947	PS1168|PS703	0	0	False	True	0.99996018409729	0					non-mobilizable	plasmid	21223.0	99.863	100.0	0.23103831567935137	CP054002.1	CFB group bacteria	Bacteroides fragilis strain FDAARGOS_763 plasmid unnamed2, complete sequence	False	True
SPA0068_000000001335	10377	0.9999999706697079	12	9	5	8	6	False	79496	maximal	True	SPA0068_000000001335	1.0		1	1	True	True	1.0	75		MOBQ			mobilizable	no_good_hit	3667.0	99.91799999999999	41.0	0.1576435175231133	CP009870.1	enterobacteria	Pantoea sp. PSNIH2 plasmid pPSP-b98, complete sequence	True	True
SPA0078_000000000823	10367	0.9999999706697079	12	9	5	8	6	False	79496	maximal	False	SPA0068_000000001335	1.0		0	0	True	True	1.0	18		MOBQ			mobilizable	no_good_hit	3670.0	99.86399999999999	41.0	0.15777252203827133	CP009870.1	enterobacteria	Pantoea sp. PSNIH2 plasmid pPSP-b98, complete sequence	True	True
ENG0053_000000001807	14282	0.9999999702653208	25	24	11	15	22	True	108524	maximal	True	ENG0053_000000001807	1.0		1	1	False	False	0.9999299645423889	0	IncR				non-mobilizable	no_good_hit	5962.0	99.53	84.0	0.021822534943146458	LR697099.1	enterobacteria	Klebsiella pneumoniae isolate 8329a5f4-b38d-11e9-8998-68b599768938 genome assembly, plasmid: p13ARS_GMH0099	True	True
ENG0019_000000001184	16601	0.9999999694575958	26	12	7	10	7	True	111062	fragment	False	ENG0019_000000001184	1.0		0	0	False	False	1.0	0					non-mobilizable	plasmid	5459.0	98.64399999999999	96.0	0.05947866265637941	CP054002.1	CFB group bacteria	Bacteroides fragilis strain FDAARGOS_763 plasmid unnamed2, complete sequence	False	True
SPA0064_000000001309	13460	0.9999999689293808	15	8	5	7	6	True	66765	maximal	True	SPA0064_000000001309	1.0	PS306	2	1	False	True	0.9994799494743347	0					non-mobilizable	no_good_hit	1337.0	98.429	37.0	0.05797604582537754	CP048434.1	actinobacteria	Collinsella aerofaciens ATCC 25986 strain JCM 10188 plasmid putative_pCaero1, complete sequence	True	True
ISR0348_000000000080	46108	0.99999996569252	65	64	24	34	62	True	98236	maximal	True	ISR0348_000000000080	1.0	PS545	1	1	True	True	1.0	528					non-mobilizable	plasmid	18669.0	98.929	96.0	0.3777647368314548	CP025877.1	enterobacteria	Escherichia coli strain 503458 plasmid p503458_49, complete sequence	False	True
FIJ0064_000000000266	44937	0.9999999633653988	53	50	10	36	49	True	116145	maximal	True	FIJ0064_000000000266	1.0		13	1	False	False	1.0	0	IncFII	MOBF,MOBF	MPF_F		conjugative	plasmid	41157.0	99.993	96.0	0.26926272677906665	CP052535.1	enterobacteria	Klebsiella pneumoniae strain B16KP0157 plasmid pB16KP0157-2, complete sequence	False	True
ISR0117_000000000181	58221	0.9999999629947052	67	63	39	43	60	True	125660	maximal	True	ISR0117_000000000181	1.0		4	3	False	False	1.0	0	IncX1,IncX3	MOBP	MPF_T	MOBP	conjugative	no_good_hit	27906.0	99.928	84.0	0.5413296087217987	CP057749.1	enterobacteria	Citrobacter freundii strain RHB16-C09 plasmid pRHB16-C09_4, complete sequence	True	True
ENG0087_000000000497	33174	0.9999999628016528	42	40	11	22	38	True	98158	maximal	True	ENG0087_000000000497	1.0		1	1	False	False	1.0	0	IncK2/Z				non-mobilizable	no_good_hit	11578.0	93.99700000000001	78.0	0.10954415009992138	CP050048.1	enterobacteria	Escherichia coli strain 90-1 plasmid pCD90-1-1, complete sequence	True	True
ISR0113_000000000013	161919	0.9999999625170428	179	94	41	65	70	True	128796	maximal	True	ISR0113_000000000013	1.0	PS319	1	1	False	True	1.0	0	rep_cluster_329				non-mobilizable	no_good_hit	20570.0	97.73	84.0	0.11062585488265894	CP021568.1	other sequences	Unidentified plasmid plasmid YS1-2_000084F, complete sequence	True	True
FIJ0031_000000000201	39984	0.9999999623907746	45	44	10	37	44	True	127174	fragment	False	ENG0107_000000000351	0.6481865868571797		0	0	False	False	1.0	0	rep_cluster_2244	MOBF	MPF_F	MOBF	conjugative	plasmid	16472.0	99.46	100.0	0.1602479274510567	CP057442.1	enterobacteria	Escherichia coli strain RHB26-C22 plasmid pRHB26-C22_2, complete sequence	False	True
ENG0095_000000000460	29742	0.9999999608315442	44	42	18	21	41	True	98744	maximal	True	ENG0095_000000000460	1.0		1	1	False	False	1.0	0	IncX1	MOBP	MPF_T		conjugative	plasmid	29756.0	98.46799999999999	100.0	0.8792629181578869	CU928149.1	enterobacteria	Escherichia coli str. UMN026 plasmid p2ESCUM, complete genome	False	True
ISR0111_000000000284	29064	0.9999999607640648	37	23	10	17	18	True	100917	fragment	False	ISR0111_000000000284	1.0		0	0	False	False	0.9998279809951782	0					non-mobilizable	no_good_hit	1942.0	86.818	7.0	0.031101748066191724	NZ_CAEUHO010000006.1	CFB group bacteria	Bacteroides acidifaciens isolate NZ_B_acidifaciens_9G3_hyb, whole genome shotgun sequence	True	True
ENG0084_000000000787	22632	0.999999960656504	28	25	14	19	22	True	73440	maximal	True	ENG0084_000000000787	1.0		4	1	False	False	1.0	0	rep_cluster_1012	MOBP	MPF_T		conjugative	chromosome	16022.0	97.522	99.0	0.0067036226965331725	CP014157.1	g-proteobacteria	Pasteurella multocida subsp. multocida strain RCAD0259 chromosome	False	True
AUS0004_000000000420	30840	0.9999999600373396	32	19	16	19	7	True	105225	maximal	True	AUS0004_000000000420	0.9710798195144837	PS630	1	1	True	True	1.0	46					non-mobilizable	no_good_hit	923.0	85.59	3.0	0.0004841874301145594	NZ_GG698602.1	firmicutes	Dialister invisus DSM 15470 Scfld0, whole genome shotgun sequence	True	True
ISR0088_000000001309	13940	0.9999999594553396	12	8	7	5	8	True	33796	maximal	True	ISR0088_000000001309	1.0		1	1	True	True	1.0	1					non-mobilizable	no_good_hit								True	True
ENG0030_000000001037	20798	0.9999999572150912	24	23	12	19	23	True	114203	fragment	False	ENG0030_000000001037	1.0		0	0	False	False	1.0	0	IncFIB				non-mobilizable	plasmid	20798.0	100.0	100.0	0.20550192191776762	CP014668.1	enterobacteria	Escherichia coli strain ECONIH2 plasmid pECO-bc6, complete sequence	False	True
SPA0036_000000000040	57786	0.9999999558974716	74	28	13	24	15	True	82834	maximal	True	SPA0036_000000000040	1.0		3	1	False	False	0.9998961687088013	0					non-mobilizable	no_good_hit	514.0	81.518	1.0	0.010030864197530864	CP021614.1	other sequences	Unidentified plasmid plasmid FA1-2_2756, complete sequence	True	True
MAD0029_000000000411	10503	0.99999995533275	21	16	5	6	16	True	125636	fragment	False	MAD0029_000000000411	1.0		0	0	False	False	1.0	0	IncX1			MOBP	mobilizable	no_good_hit	4444.0	97.86200000000001	88.0	0.12631519080930445	CP058017.1	enterobacteria	Escherichia coli strain RHB04-C08 plasmid pRHB04-C08_4, complete sequence	True	True
ISR0357_000000000304	34560	0.9999999550470506	45	19	10	16	11	True	82829	fragment	False	ISR0357_000000000304	1.0		0	0	False	False	1.0	0					non-mobilizable	no_good_hit	511.0	83.366	1.0	0.010030864197530864	CP021614.1	other sequences	Unidentified plasmid plasmid FA1-2_2756, complete sequence	True	True
USA0026_01_000000000485	36618	0.9999999541643212	42	22	11	18	13	True	82835	fragment	False	ENG0127_000000000446	0.9459575265793632		0	0	False	False	1.0	0					non-mobilizable	no_good_hit	514.0	81.32300000000001	1.0	0.010030864197530864	CP021614.1	other sequences	Unidentified plasmid plasmid FA1-2_2756, complete sequence	True	True
SPA0118_000000000813	26821	0.999999953284464	35	17	8	16	9	True	94805	fragment	False	SPA0118_000000000813	1.0		0	0	False	False	1.0	0					non-mobilizable	no_good_hit	1146.0	75.48	4.0	0.009486602474547629	NZ_LT669939.1	CFB group bacteria	Parabacteroides timonensis strain Marseille-P3236T, whole genome shotgun sequence	True	True
ISR0247_000000000223	32891	0.9999999529516626	41	34	15	18	31	True	132596	backbone	False	ISR0120_000000000296	0.9549917985503336	PS1169|PS902	0	0	True	True	0.9997871518135071	33	rep_cluster_1702	MOBB	MPF_T		conjugative	plasmid	17301.0	98.83200000000001	99.0	0.5236106066109698	CP040529.1	CFB group bacteria	Bacteroides thetaiotaomicron strain DSM 2079 plasmid p_Bt, complete sequence	False	True
ISR0043_000000000545	28515	0.9999999515743944	39	20	9	18	9	True	132593	backbone	False	ISR0367_000000000184	0.2978986029830047	PS1168|PS703	0	0	False	True	1.0	0					non-mobilizable	plasmid	21261.0	99.74600000000001	96.0	0.23133254871191317	CP054002.1	CFB group bacteria	Bacteroides fragilis strain FDAARGOS_763 plasmid unnamed2, complete sequence	False	True
FIJ0066_000000000189	59938	0.9999999514915346	66	62	18	28	58	True	85514	maximal	True	FIJ0066_000000000189	1.0		1	1	False	False	1.0	0	rep_cluster_488				non-mobilizable	plasmid	24999.0	98.708	90.0	0.22315171102322134	LC056430.1	enterobacteria	Escherichia coli plasmid pV234-a DNA, contig: V234-a_scaffold_1, strain: V234	False	True
MON0090_000000000014	140279	0.99999995140296	165	49	30	39	32	True	127515	maximal	True	MON0090_000000000014	1.0	PS359	2	1	False	True	1.0	0					non-mobilizable	no_good_hit	1777.0	95.723	4.0	0.009563915604906891	CP021568.1	other sequences	Unidentified plasmid plasmid YS1-2_000084F, complete sequence	True	True
FIJ0031_000000000076	62092	0.9999999511865426	60	58	17	32	57	True	98686	fragment	False	ISR0293_000000000159	0.9573861969596467		0	0	False	True	0.9999839067459106	0	IncK2/Z	MOBP	MPF_I	MOBP	conjugative	plasmid	42404.0	99.41	96.0	0.49877577926358413	CP025625.1	enterobacteria	Escherichia coli strain SCEC020007 plasmid pBOKZ_020007, complete sequence	False	True
ENG0077_000000000951	20771	0.9999999508164834	25	24	13	18	21	True	73439	fragment	False	ENG0034_000000000496	0.9789803848134451		0	0	False	False	1.0	0	rep_cluster_1012	MOBP	MPF_T		conjugative	chromosome	16002.0	98.963	99.0	0.0067036226965331725	CP014157.1	g-proteobacteria	Pasteurella multocida subsp. multocida strain RCAD0259 chromosome	False	True
ENG0117_000000000317	41968	0.9999999491225988	48	48	11	38	48	True	127183	fragment	False	ENG0117_000000000317	1.0		0	0	False	False	1.0	0	IncFIA,IncFIC	MOBF	MPF_F	MOBF	conjugative	plasmid	41988.0	99.869	100.0	0.3480560829802582	CP048871.1	enterobacteria	Escherichia coli strain 6-Pyelo plasmid p6-Pyelo_1, complete sequence	False	True
ISR0063_000000000328	33007	0.9999999485127647	42	34	14	18	31	True	132596	backbone	False	ISR0120_000000000296	0.8998087531438493	PS1169|PS902	0	0	True	True	1.0	158	rep_cluster_1702	MOBB	MPF_T		conjugative	plasmid	23843.0	99.279	97.0	0.7206683617871413	CP040529.1	CFB group bacteria	Bacteroides thetaiotaomicron strain DSM 2079 plasmid p_Bt, complete sequence	False	True
AST0092_000000001008	16170	0.9999999470070631	20	20	10	10	19	True	109733	maximal	True	AST0092_000000001008	1.0		1	1	False	False	1.0	0					non-mobilizable	no_good_hit	7556.0	97.64399999999999	47.0	0.14728788353162178	CP002493.1	firmicutes	Enterococcus faecalis 62 plasmid EF62pB, complete sequence	True	True
BAN0018_000000000056	34386	0.999999946808956	42	38	9	12	38	True	98244	maximal	True	BAN0018_000000000056	1.0		1	1	False	False	1.0	0	rep_cluster_1704				non-mobilizable	plasmid	23337.0	96.773	99.0	0.1169657496126713	CP055609.1	enterobacteria	Escherichia coli strain RHB38-C23 plasmid pRHB38-C23_2, complete sequence	False	True
ENG0181_000000000056	101225	0.9999999463441605	109	107	38	46	100	True	97761	maximal	True	ENG0181_000000000056	1.0		2	2	False	False	1.0	0	rep_cluster_488				non-mobilizable	plasmid	85788.0	100.0	100.0	0.7677307344663105	MK125034.1	enterobacteria	Escherichia coli O25b:H4-ST131 plasmid p7.2.1, complete sequence	False	True
SPA0091_000000000027	81621	0.9999999434419724	86	78	21	33	78	True	113995	maximal	True	SPA0091_000000000027	1.0		1	1	False	False	0.9999877214431763	0	IncY				non-mobilizable	plasmid	20372.0	97.899	98.0	0.2077984366389779	CP057815.1	enterobacteria	Escherichia coli strain RHB14-C15 plasmid pRHB14-C15_4, complete sequence	False	True
FIJ0068_000000000275	41544	0.9999999394500392	42	38	11	28	37	True	97720	maximal	True	FIJ0068_000000000275	1.0		2	2	False	False	0.9999277591705322	0	IncFIA	MOBF	MPF_F		conjugative	chromosome	16565.0	99.928	91.0	0.002916613692288891	CP050204.1	enterobacteria	Escherichia coli strain RH-045-WU chromosome	False	True
ENG0151_000000000865	23240	0.9999999393530712	27	25	15	19	23	True	127170	maximal	True	ENG0151_000000000865	1.0		1	1	False	False	1.0	0	rep_cluster_2313				non-mobilizable	plasmid	23070.0	99.95700000000001	100.0	0.23572508787705387	CP011136.1	enterobacteria	Escherichia coli VR50 plasmid pVR50B, complete sequence	False	True
ENG0014_000000000155	56270	0.9999999382432536	66	27	12	22	16	True	82843	fragment	False	USA0145_01_000000000134	0.972092593504526		0	0	False	False	1.0	0					non-mobilizable	no_good_hit	28.0	100.0	0.0	9.01442217403624e-07	CP018164.1	monocots	Oryza sativa Indica Group cultivar Shuhui498 chromosome 8 sequence	True	True
ISR0183_000000000526	39057	0.9999999372336738	42	41	9	34	41	True	113249	fragment	False	ISR0183_000000000526	1.0		0	0	False	False	1.0	0	IncFIA,IncFIC	MOBF	MPF_F	MOBP	conjugative	plasmid	19519.0	95.70700000000001	98.0	0.2276304863929269	KF582523.1	enterobacteria	Escherichia coli strain EQ011 plasmid pEQ011, complete sequence	False	True
ENG0049_000000000292	39010	0.9999999358169332	42	41	10	34	41	True	113251	maximal	True	ENG0049_000000000292	1.0		1	1	False	False	1.0	0		MOBF	MPF_F	MOBF	conjugative	plasmid	39028.0	99.946	100.0	0.2658315793775671	CP001122.1	enterobacteria	Salmonella enterica subsp. enterica serovar Kentucky str. CVM29188 plasmid pCVM29188_146, complete sequence	False	True
ENG0034_000000000496	21361	0.999999934503216	26	24	13	18	21	True	73439	fragment	False	ENG0034_000000000496	0.9917432959414568		0	0	False	False	1.0	0	rep_cluster_1012	MOBP	MPF_T		conjugative	chromosome	16380.0	98.38799999999999	100.0	0.006847340590458472	CP014157.1	g-proteobacteria	Pasteurella multocida subsp. multocida strain RCAD0259 chromosome	False	True
SPA0142_000000000072	48447	0.9999999343225072	55	41	21	36	33	True	3447	maximal	True	SPA0142_000000000072	1.0		1	1	False	False	1.0	0	rep_cluster_1220				non-mobilizable	no_good_hit	8662.0	84.588	54.0	0.08487760688473582	KT351733.1	enterobacteria	Pectobacterium carotovorum plasmid Drgb2, partial sequence	True	True
MAD0052_000000000527	19367	0.9999999281919496	21	18	6	11	16	True	114188	maximal	True	MAD0052_000000000527	1.0		1	1	False	False	1.0	0	IncFIB				non-mobilizable	no_good_hit	10974.0	98.506	81.0	0.05719621682812443	CP022280.1	enterobacteria	Escherichia coli strain STEC299 plasmid pSTEC299_1, complete sequence	True	True
CHI0087_000000000009	60582	0.9999999280807208	61	58	19	30	57	True	114311	fragment	False	CHI0087_000000000009	1.0		0	0	False	True	1.0	0	IncI-gamma/K1	MOBP	MPF_I	MOBP	conjugative	plasmid	41041.0	99.215	99.0	0.44878625110763476	MH430883.1	enterobacteria	Salmonella enterica subsp. enterica serovar London strain 3-5 plasmid pSa44-CRO, complete sequence	False	True
ISR0075_000000000160	52563	0.9999999263903624	60	25	12	22	13	True	82841	fragment	False	ISR0232_000000000063	0.5671798837136124		0	0	False	False	1.0	0					non-mobilizable	no_good_hit	516.0	81.395	1.0	0.010030864197530864	CP021614.1	other sequences	Unidentified plasmid plasmid FA1-2_2756, complete sequence	True	True
ISR0232_000000000063	54604	0.9999999261479116	63	25	12	22	13	True	82841	fragment	False	ISR0232_000000000063	0.9284701791856762		0	0	False	False	1.0	0					non-mobilizable	no_good_hit	574.0	95.47	1.0	0.0002557034589582561	NZ_HF545616.1	firmicutes	Ruminococcus bicirculans strain 80/3 chromosome I	True	True
MAD0040_000000000220	31427	0.9999999251353456	47	44	17	24	41	True	118899	maximal	True	MAD0040_000000000220	1.0		2	1	False	False	1.0	0	IncX4	MOBP	MPF_T		conjugative	plasmid	17486.0	98.39299999999999	95.0	0.538539772552162	JX258655.1	enterobacteria	Salmonella enterica subsp. enterica serovar Heidelberg plasmid pSH146_32, complete sequence	False	True
AST0053_000000000295	41165	0.9999999238235115	47	46	12	38	45	True	127174	fragment	False	ENG0107_000000000351	0.9226217008894001		0	0	False	False	1.0	0	IncFIA,IncFII	MOBF	MPF_F	MOBF	conjugative	plasmid	15367.0	99.98700000000001	100.0	0.13847207577437118	CP011916.1	enterobacteria	Escherichia coli strain PSUO2 plasmid pPSUO2, complete sequence	False	True
ISR0827_000000000053	54331	0.9999999225570516	63	24	12	21	13	True	82841	fragment	False	ISR0232_000000000063	0.9052323937663885		0	0	False	False	1.0	0					non-mobilizable	no_good_hit	574.0	95.819	1.0	0.0002557034589582561	NZ_HF545616.1	firmicutes	Ruminococcus bicirculans strain 80/3 chromosome I	True	True
ISR0367_000000000184	39397	0.9999999217959512	50	29	12	25	17	True	132593	backbone	True	ISR0367_000000000184	0.9783956845769918	PS1168|PS703	7	2	True	True	1.0	183					non-mobilizable	plasmid	20729.0	99.604	96.0	0.22557865829737153	CP054002.1	CFB group bacteria	Bacteroides fragilis strain FDAARGOS_763 plasmid unnamed2, complete sequence	False	True
SPA0092_000000001283	21217	0.9999999201815738	21	13	9	13	9	True	119494	maximal	True	SPA0092_000000001283	1.0		0	0	False	False	0.9999528527259827	0					non-mobilizable	no_good_hit	3470.0	93.40100000000001	44.0	0.13767334052671543	CP021610.1	other sequences	Unidentified plasmid plasmid FAKO02_3061, complete sequence	True	True
ISR0379_000000001310	11302	0.9999999162856976	12	10	6	7	8	True	23239	maximal	True	ISR0379_000000001310	1.0		1	1	True	True	0.9991152286529541	22					non-mobilizable	no_good_hit	29.0	100.0	0.0	0.00019719837452197001	NZ_AWQP01000069.1	g-proteobacteria	Pseudomonas syringae pv. coryli str. NCPPB 4273 contig69, whole genome shotgun sequence	True	True
CAN0016_000000002846	12228	0.9999999139586216	14	12	7	10	8	True	93758	maximal	False	CAN0015_000000003283	1.0		0	0	True	True	1.0	52					non-mobilizable	no_good_hit								True	True
MAD0068_000000001256	12785	0.9999999111863932	16	15	5	6	15	True	18614	maximal	True	MAD0068_000000001256	1.0		2	1	False	False	1.0	0					non-mobilizable	no_good_hit	4229.0	98.98299999999999	76.0	0.03164836480953343	CP044528.1	enterobacteria	Klebsiella grimontii strain SS141 plasmid plamid_1, complete sequence	True	True
MON0022_000000000484	15520	0.9999999085011371	17	9	7	6	8	True	83704	maximal	True	MON0022_000000000484	1.0		1	1	False	False	1.0	0					non-mobilizable	no_good_hit	2178.0	98.76	28.0	0.005308163648466435	NZ_LT635860.1	b-proteobacteria	Duodenibacillus massiliensis strain Marseille-P2968T, whole genome shotgun sequence	True	True
SPA0019_000000000308	34848	0.9999999069200668	42	33	14	18	29	True	132596	backbone	False	ISR0120_000000000296	0.8595350419030396	PS1169|PS902	0	0	False	True	1.0	0	rep_cluster_1702	MOBB	MPF_T		conjugative	no_good_hit	23918.0	99.507	87.0	0.7229991524397626	CP040529.1	CFB group bacteria	Bacteroides thetaiotaomicron strain DSM 2079 plasmid p_Bt, complete sequence	True	True
SPA0134_000000002532	11489	0.9999999061529856	10	9	6	6	9	True	90295	maximal	True	SPA0134_000000002532	1.0		1	1	False	False	1.0	0	IncFIB				non-mobilizable	plasmid	11489.0	99.97399999999999	100.0	0.10171502439283532	MG874043.1	enterobacteria	Salmonella sp. strain Sa63 plasmid pSa63-CIP, complete sequence	False	True
MAD0032_000000000094	41935	0.9999999037993174	47	44	9	35	44	True	113248	fragment	False	MAD0032_000000000094	0.9466595787839838		0	0	False	False	0.9995230436325073	0	IncFIA,IncFIC	MOBF	MPF_F	MOBF	conjugative	plasmid	7313.0	96.199	92.0	0.09597282744638555	CP056558.1	enterobacteria	Escherichia coli strain RHBSTW-00410 plasmid pRHBSTW-00410_3, complete sequence	False	True
DEN0001_000000001683	15009	0.9999999011100948	13	13	6	10	12	True	114160	maximal	True	DEN0001_000000001683	1.0		1	1	False	False	1.0	0	IncFIB				non-mobilizable	plasmid	9425.0	99.70299999999999	100.0	0.0862758740650548	CP056934.1	enterobacteria	Escherichia coli strain RHB42-C16 plasmid pRHB42-C16_2, complete sequence	False	True
MAD0043_000000000091	42806	0.9999998991688708	48	42	9	34	42	True	113248	fragment	False	MAD0032_000000000094	0.9391745137679665		0	0	False	False	1.0	0	IncFIA,IncFIC	MOBF	MPF_F	MOBF	conjugative	no_good_hit	9779.0	95.889	89.0	0.12847720480785688	CP056558.1	enterobacteria	Escherichia coli strain RHBSTW-00410 plasmid pRHBSTW-00410_3, complete sequence	True	True
ISR0392_000000000490	33398	0.9999998991569509	42	32	14	17	30	True	132596	backbone	False	ISR0120_000000000296	0.9546821289185179	PS1169|PS902	0	0	True	True	0.9999700784683228	31	rep_cluster_1702	MOBB	MPF_T		conjugative	plasmid	22189.0	99.06700000000001	97.0	0.6715704080397142	CP040529.1	CFB group bacteria	Bacteroides thetaiotaomicron strain DSM 2079 plasmid p_Bt, complete sequence	False	True
AST0002_000000000565	33062	0.9999998989973332	42	35	14	18	32	True	132596	backbone	False	ISR0120_000000000296	0.9017071818633433	PS1169|PS902	0	0	True	True	1.0	105	rep_cluster_1702	MOBB	MPF_T		conjugative	plasmid	23940.0	99.649	96.0	0.7235137425838479	CP040529.1	CFB group bacteria	Bacteroides thetaiotaomicron strain DSM 2079 plasmid p_Bt, complete sequence	False	True
SPA0068_000000000184	62381	0.9999998984205024	67	65	24	32	62	True	79787	maximal	True	SPA0068_000000000184	1.0		2	1	False	False	0.9998877644538879	0	IncFIB				non-mobilizable	plasmid	59162.0	99.539	97.0	0.5316848236436199	CP026165.1	enterobacteria	Klebsiella pneumoniae strain F81 plasmid pF81_1, complete sequence	False	True
ENG0201_000000000133	44913	0.9999998973850508	51	49	11	35	49	True	127188	maximal	True	ENG0201_000000000133	1.0		1	1	False	False	1.0	0	IncFIA,IncFIC	MOBF	MPF_F	MOBF	conjugative	plasmid	14910.0	99.074	97.0	0.06807088357906368	MH909349.1	enterobacteria	Klebsiella pneumoniae strain A1705 plasmid pA1705-NDM, complete sequence	False	True
ENG0095_000000001854	11549	0.9999998927341158	12	12	5	8	11	True	98118	fragment	False	ENG0095_000000001854	1.0		0	0	False	False	1.0	0	IncFIB				non-mobilizable	chromosome	11400.0	99.947	100.0	0.0021066988736488917	CP032204.1	enterobacteria	Escherichia coli strain AR_0013 chromosome, complete genome	False	True
ENG0176_000000000460	17644	0.9999998924617092	25	14	10	12	10	True	127238	maximal	True	ENG0176_000000000460	1.0	PS306	0	0	False	True	1.0	0					non-mobilizable	no_good_hit	3522.0	94.321	78.0	0.15227391077937857	CP048434.1	actinobacteria	Collinsella aerofaciens ATCC 25986 strain JCM 10188 plasmid putative_pCaero1, complete sequence	True	True
AST0111_000000000014	103364	0.999999892234934	132	75	29	41	62	True	110967	maximal	True	AST0111_000000000014	1.0		1	1	False	False	1.0	0					non-mobilizable	no_good_hit	33888.0	98.42399999999999	84.0	0.18236060700707601	CP021568.1	other sequences	Unidentified plasmid plasmid YS1-2_000084F, complete sequence	True	True
MON0019_000000000538	37176	0.9999998914459864	42	41	9	35	40	True	113280	fragment	False	MON0019_000000000538	1.0		0	0	False	False	1.0	0	IncFIA,IncFIC	MOBF	MPF_F		conjugative	plasmid	37126.0	99.97	99.0	0.44236314673148874	CP010138.1	enterobacteria	Escherichia coli strain D2 plasmid A, complete genome	False	True
DEN0033_000000000530	33115	0.9999998892751588	42	33	13	17	31	True	132596	backbone	False	ISR0120_000000000296	0.8998687927315716	PS1169|PS902	0	0	True	True	1.0	689	rep_cluster_1702	MOBB	MPF_T		conjugative	plasmid	25332.0	99.708	96.0	0.7665879646446301	CP040529.1	CFB group bacteria	Bacteroides thetaiotaomicron strain DSM 2079 plasmid p_Bt, complete sequence	False	True
ISR0087_000000000071	70265	0.9999998888819708	68	34	24	27	21	True	126554	maximal	True	ISR0087_000000000071	1.0	PS970	1	1	False	True	0.9999004006385803	0					non-mobilizable	no_good_hit	959.0	69.656	1.0	0.008989906742909774	NZ_FRDE01000007.1	firmicutes	Butyricicoccus pullicaecorum isolate Butyricicoccus pullicaecorum_25.3(T), whole genome shotgun sequence	True	True
ISR0033_000000000467	33208	0.9999998883087404	43	36	15	18	33	True	132596	backbone	False	ISR0120_000000000296	0.9609281374187556	PS1169|PS902	0	0	True	True	1.0	56	rep_cluster_1702	MOBB	MPF_T		conjugative	plasmid	21407.0	99.771	99.0	0.6477781813778908	CP040529.1	CFB group bacteria	Bacteroides thetaiotaomicron strain DSM 2079 plasmid p_Bt, complete sequence	False	True
SPA0025_000000000165	63102	0.9999998832431664	67	41	27	32	28	True	116252	maximal	True	SPA0025_000000000165	1.0		2	1	False	False	1.0	0					non-mobilizable	no_good_hit	6323.0	95.698	47.0	0.0508845816255043	AP019725.1	CFB group bacteria	Bacteroides uniformis NBRC 113350 plasmid pBUN1 DNA, complete genome	True	True
ISR0144_000000000010	64497	0.9999998832084162	62	60	23	36	60	True	113304	maximal	True	ISR0144_000000000010	1.0		7	2	False	False	1.0	0	IncI-gamma/K1		MPF_I		non-mobilizable	plasmid	27200.0	99.97399999999999	97.0	0.23630660688840233	MN124285.1	enterobacteria	Escherichia coli strain RKI3099 plasmid pRKI3099a, complete sequence	False	True
ENG0088_000000000331	54545	0.9999998825496744	62	24	11	21	13	True	82842	fragment	False	ENG0088_000000000331	1.0		0	0	False	False	1.0	0					non-mobilizable	no_good_hit	516.0	81.589	1.0	0.010030864197530864	CP021614.1	other sequences	Unidentified plasmid plasmid FA1-2_2756, complete sequence	True	True
FIJ0036_000000000742	28176	0.9999998770886958	40	37	14	20	34	True	118900	maximal	True	FIJ0036_000000000742	1.0		1	1	False	False	0.9996451139450073	0	IncX4	MOBP	MPF_T		conjugative	no_good_hit	15439.0	97.416	89.0	0.47528353057199213	CP044406.1	enterobacteria	Escherichia coli strain NMBU-W10C18 plasmid pNMBU-W10C18_04, complete sequence	True	True
MAD0111_000000000309	31471	0.9999998763597088	48	44	18	25	39	True	118936	maximal	True	MAD0111_000000000309	1.0		1	1	False	False	1.0	0	IncX4	MOBP	MPF_T		conjugative	no_good_hit	16297.0	98.38	84.0	0.49571972581873575	LM996476.1	enterobacteria	Escherichia coli genome assembly FHI34, scaffold scaffold-10_contig-15.0_1_32825_[organism:Escherichia	True	True
MAD0058_000000000074	47038	0.9999998720041186	51	40	16	23	36	True	98669	maximal	True	MAD0058_000000000074	1.0		1	1	False	False	1.0	0	IncI1	MOBP	MPF_I		conjugative	plasmid	18375.0	95.35799999999999	95.0	0.24794907488748633	CP057202.1	enterobacteria	Escherichia coli strain RHB33-C11 plasmid pRHB33-C11_3, complete sequence	False	True
AST0148_000000001885	14635	0.9999998701114912	17	9	9	9	5	True	105223	fragment	False	AST0148_000000001885	1.0		0	0	False	False	0.9997950196266174	0					non-mobilizable	no_good_hit	29.0	100.0	0.0	0.0003942329353457986	NZ_KE384435.1	firmicutes	Gemella cuniculi DSM 15828 H612DRAFT_scaffold00009.9, whole genome shotgun sequence	True	True
ISR0821_000000000487	31462	0.9999998665402372	40	33	13	16	31	True	132596	backbone	False	ISR0120_000000000296	0.9348840239323405	PS1169|PS902	0	0	False	True	1.0	0	rep_cluster_1702	MOBB	MPF_T		conjugative	plasmid	20389.0	99.912	100.0	0.6169259640414069	AY171301.1	CFB group bacteria	Bacteroides thetaiotaomicron VPI-5482 plasmid p5482, complete sequence	False	True
ISR0244_000000000362	31325	0.9999998665402372	39	33	13	16	31	True	132596	backbone	False	ISR0120_000000000296	0.9282135971917931	PS1169|PS902	0	0	False	True	1.0	0	rep_cluster_1702	MOBB	MPF_T		conjugative	plasmid	25767.0	99.74	100.0	0.7790289381281027	CP040529.1	CFB group bacteria	Bacteroides thetaiotaomicron strain DSM 2079 plasmid p_Bt, complete sequence	False	True
TAN0006_000000000349	13665	0.9999998609518927	16	9	7	7	6	True	100612	fragment	False	TAN0006_000000000349	1.0		0	0	False	False	1.0	0					non-mobilizable	no_good_hit	88.0	97.727	1.0	2.5743338911056765e-05	CP045696.1	CFB group bacteria	Muribaculaceae bacterium DSM 108610 strain Oil-RF-744-WCA-WT-10 chromosome, complete genome	True	True
CHI0148_000000000127	43824	0.9999998599708247	51	28	11	26	15	True	79617	maximal	True	CHI0148_000000000127	1.0		1	1	True	True	1.0	167					non-mobilizable	no_good_hit	1700.0	92.059	9.0	0.02739218057234986	CP021620.1	other sequences	Unidentified plasmid plasmid FA1-2_000250F, complete sequence	True	True
ISR0039_000000000333	33142	0.9999998592653728	43	36	14	19	33	True	132596	backbone	False	ISR0120_000000000296	0.9611100385318702	PS1169|PS902	0	0	True	True	1.0	91	rep_cluster_1702	MOBB	MPF_T		conjugative	plasmid	25905.0	99.757	100.0	0.7832061992977358	CP040529.1	CFB group bacteria	Bacteroides thetaiotaomicron strain DSM 2079 plasmid p_Bt, complete sequence	False	True
ISR0793_000000001721	6786	0.9999998591879604	9	6	6	4	3	True	22030	maximal	True	ISR0793_000000001721	1.0		1	1	False	False	1.0	0					non-mobilizable	no_good_hit	1339.0	88.125	20.0	0.0032624359033753287	NZ_LT635860.1	b-proteobacteria	Duodenibacillus massiliensis strain Marseille-P2968T, whole genome shotgun sequence	True	True
SPA0090_000000000301	33118	0.9999998550998832	43	36	14	19	32	True	132596	backbone	False	ISR0120_000000000296	0.9671979407874572	PS1169|PS902	0	0	True	True	1.0	374	rep_cluster_1702	MOBB	MPF_T		conjugative	plasmid	23878.0	99.70299999999999	99.0	0.7216975420753118	CP040529.1	CFB group bacteria	Bacteroides thetaiotaomicron strain DSM 2079 plasmid p_Bt, complete sequence	False	True
AST0106_000000000185	51091	0.9999998549834778	55	49	16	19	49	True	113975	maximal	True	AST0106_000000000185	1.0		1	1	False	False	1.0	0	IncY				non-mobilizable	plasmid	16257.0	97.902	95.0	0.06072222533579929	KP453775.1	enterobacteria	Klebsiella pneumoniae strain ST11 plasmid pKP12226, complete sequence	False	True
ENG0129_000000000145	57484	0.9999998546705648	53	30	17	24	22	True	128797	fragment	False	ENG0129_000000000145	1.0		0	0	False	False	1.0	0					non-mobilizable	no_good_hit	16834.0	97.564	80.0	0.09057717369061595	CP021568.1	other sequences	Unidentified plasmid plasmid YS1-2_000084F, complete sequence	True	True
ISR0216_000000000557	33227	0.9999998523557491	43	36	14	19	32	True	132596	backbone	False	ISR0120_000000000296	0.960820203258145	PS1169|PS902	0	0	True	True	1.0	203	rep_cluster_1702	MOBB	MPF_T		conjugative	plasmid	23735.0	99.705	99.0	0.7173689308633007	CP040529.1	CFB group bacteria	Bacteroides thetaiotaomicron strain DSM 2079 plasmid p_Bt, complete sequence	False	True
ISR0170_000000000598	35435	0.9999998513782108	46	24	11	22	11	True	132593	backbone	False	ISR0367_000000000184	0.8941695512506959	PS1168|PS703	0	0	True	True	1.0	5					non-mobilizable	plasmid	20138.0	99.568	90.0	0.21907283902183863	CP054002.1	CFB group bacteria	Bacteroides fragilis strain FDAARGOS_763 plasmid unnamed2, complete sequence	False	True
FIJ0132_000000001073	17832	0.9999998486614834	20	11	7	9	6	True	100614	fragment	False	TAN0025_000000000071	0.6358796296296296		0	0	False	False	1.0	0					non-mobilizable	no_good_hit	80.0	97.5	0.0	2.1073809283093017e-05	CP042464.1	CFB group bacteria	Prevotella copri strain YF2 chromosome	True	True
SPA0112_000000000655	31754	0.9999998411570424	40	33	13	17	31	True	132596	backbone	False	ISR0120_000000000296	0.899034976841022	PS1169|PS902	0	0	False	True	1.0	0	rep_cluster_1702	MOBB	MPF_T		conjugative	plasmid	28010.0	99.618	99.0	0.8469245671388788	CP040529.1	CFB group bacteria	Bacteroides thetaiotaomicron strain DSM 2079 plasmid p_Bt, complete sequence	False	True
ENG0014_000000000501	33115	0.9999998388213334	42	35	14	18	33	True	132596	backbone	False	ISR0120_000000000296	0.9602661146181684	PS1169|PS902	0	0	True	True	1.0	241	rep_cluster_1702	MOBB	MPF_T		conjugative	plasmid	28872.0	99.79899999999999	100.0	0.8732594745126528	CP040529.1	CFB group bacteria	Bacteroides thetaiotaomicron strain DSM 2079 plasmid p_Bt, complete sequence	False	True
MAD0043_000000000326	26251	0.9999998380555736	27	24	12	16	22	True	98724	maximal	True	MAD0043_000000000326	1.0		4	1	False	False	0.9997714161872864	0			MPF_T		non-mobilizable	no_good_hit	10954.0	99.553	75.0	0.27324435574404393	CP037880.1	enterobacteria	Salmonella enterica subsp. enterica serovar 4,[5],12:i:- strain PNCS009991 plasmid pPNCS009991_S1, complete sequence	True	True
ENG0078_000000000086	96881	0.9999998368828492	120	73	30	43	62	True	116095	maximal	True	ENG0078_000000000086	1.0	PS319	1	1	False	True	1.0	0					non-mobilizable	no_good_hit	21493.0	98.33	82.0	0.1157363030296503	CP021568.1	other sequences	Unidentified plasmid plasmid YS1-2_000084F, complete sequence	True	True
ENG0034_000000000610	18455	0.9999998303538108	12	12	11	12	12	True	90301	maximal	True	ENG0034_000000000610	1.0		2	2	False	False	1.0	0	IncFIB				non-mobilizable	plasmid	15848.0	100.0	100.0	0.0992211077300675	CP025516.1	enterobacteria	Klebsiella pneumoniae strain 002SK2 plasmid p002SK2_A, complete sequence	False	True
MAD0010_000000000019	84835	0.9999998285067608	96	92	44	67	87	True	127178	maximal	True	MAD0010_000000000019	1.0		8	1	False	False	1.0	0	IncFIA,IncFIB,IncFIC	MOBF	MPF_F	MOBF	conjugative	no_good_hit	12786.0	98.59200000000001	59.0	0.07402665863393328	CP051739.1	enterobacteria	Escherichia coli strain SCU-105 plasmid pSCU-105-1, complete sequence	True	True
SPA0087_000000000220	33116	0.9999998274826916	42	34	13	17	33	True	132596	backbone	False	ISR0120_000000000296	0.9672934704677235	PS1169|PS902	0	0	True	True	1.0	769	rep_cluster_1702	MOBB	MPF_T		conjugative	plasmid	27484.0	99.727	99.0	0.830851192638334	CP040529.1	CFB group bacteria	Bacteroides thetaiotaomicron strain DSM 2079 plasmid p_Bt, complete sequence	False	True
ISR0290_000000000176	33050	0.9999998274826916	42	34	13	17	33	True	132596	backbone	False	ISR0120_000000000296	0.9673881058394886	PS1169|PS902	0	0	True	True	1.0	14	rep_cluster_1702	MOBB	MPF_T		conjugative	plasmid	21384.0	99.719	99.0	0.647081971182952	CP040529.1	CFB group bacteria	Bacteroides thetaiotaomicron strain DSM 2079 plasmid p_Bt, complete sequence	False	True
SPA0153_000000000120	32913	0.9999998272240443	37	27	13	16	24	True	132602	maximal	True	SPA0153_000000000120	1.0	PS1169|PS902	3	1	False	True	1.0	0	rep_cluster_1702	MOBB	MPF_T		conjugative	no_good_hit	23640.0	99.065	75.0	0.7617712462535048	CP021572.1	other sequences	Unidentified plasmid plasmid MO1-2_2827, complete sequence	True	True
SPA0155_000000000146	32910	0.9999998272240443	37	27	13	16	24	True	132602	maximal	False	SPA0153_000000000120	0.9999544253030717	PS1169|PS902	0	0	False	True	1.0	0	rep_cluster_1702	MOBB	MPF_T		conjugative	no_good_hit	23640.0	99.065	75.0	0.7617712462535048	CP021572.1	other sequences	Unidentified plasmid plasmid MO1-2_2827, complete sequence	True	True
ISR0857_000000000035	33216	0.99999982421554	42	34	13	17	33	True	132596	backbone	False	ISR0120_000000000296	0.9609322453953067	PS1169|PS902	0	0	True	True	1.0	41	rep_cluster_1702	MOBB	MPF_T		conjugative	plasmid	26704.0	99.723	99.0	0.807240586027364	CP040529.1	CFB group bacteria	Bacteroides thetaiotaomicron strain DSM 2079 plasmid p_Bt, complete sequence	False	True
ISR0278_000000000173	33204	0.99999982421554	42	34	13	17	33	True	132596	backbone	False	ISR0120_000000000296	0.9609175504123667	PS1169|PS902	0	0	True	True	1.0	29	rep_cluster_1702	MOBB	MPF_T		conjugative	plasmid	27483.0	99.742	99.0	0.8309722726722364	CP040529.1	CFB group bacteria	Bacteroides thetaiotaomicron strain DSM 2079 plasmid p_Bt, complete sequence	False	True
ISR0380_000000000309	33200	0.99999982421554	42	34	13	17	33	True	132596	backbone	False	ISR0120_000000000296	0.9609487326790994	PS1169|PS902	0	0	True	True	1.0	72	rep_cluster_1702	MOBB	MPF_T		conjugative	plasmid	27557.0	99.68799999999999	99.0	0.833060903257053	CP040529.1	CFB group bacteria	Bacteroides thetaiotaomicron strain DSM 2079 plasmid p_Bt, complete sequence	False	True
ENG0050_000000000483	33196	0.99999982421554	42	34	13	17	33	True	132596	backbone	False	ISR0120_000000000296	0.9608908221125405	PS1169|PS902	0	0	True	True	1.0	170	rep_cluster_1702	MOBB	MPF_T		conjugative	plasmid	28828.0	99.67	99.0	0.8715340840295436	CP040529.1	CFB group bacteria	Bacteroides thetaiotaomicron strain DSM 2079 plasmid p_Bt, complete sequence	False	True
ISR0784_000000000271	33192	0.99999982421554	42	34	13	17	33	True	132596	backbone	False	ISR0120_000000000296	0.9609498041602696	PS1169|PS902	0	0	True	True	1.0	265	rep_cluster_1702	MOBB	MPF_T		conjugative	plasmid	28865.0	99.726	99.0	0.8726540743431408	CP040529.1	CFB group bacteria	Bacteroides thetaiotaomicron strain DSM 2079 plasmid p_Bt, complete sequence	False	True
ISR0832_000000000224	33184	0.99999982421554	42	34	13	17	33	True	132596	backbone	False	ISR0120_000000000296	0.9609986118763352	PS1169|PS902	0	0	True	True	1.0	936	rep_cluster_1702	MOBB	MPF_T		conjugative	plasmid	24342.0	99.712	99.0	0.7357428260079912	CP040529.1	CFB group bacteria	Bacteroides thetaiotaomicron strain DSM 2079 plasmid p_Bt, complete sequence	False	True
ISR0100_000000000211	33036	0.99999982421554	41	34	13	17	33	True	132596	backbone	False	ISR0120_000000000296	0.9570441352020654	PS1169|PS902	0	0	True	True	0.9999697208404541	14	rep_cluster_1702	MOBB	MPF_T		conjugative	plasmid	22604.0	99.819	99.0	0.6839699739693686	AY171301.1	CFB group bacteria	Bacteroides thetaiotaomicron VPI-5482 plasmid p5482, complete sequence	False	True
ISR0190_000000000598	33149	0.9999998209565047	42	35	14	18	33	True	132596	backbone	False	ISR0120_000000000296	0.9610395953398037	PS1169|PS902	0	0	True	True	1.0	275	rep_cluster_1702	MOBB	MPF_T		conjugative	plasmid	24296.0	99.741	100.0	0.7345017556604916	CP040529.1	CFB group bacteria	Bacteroides thetaiotaomicron strain DSM 2079 plasmid p_Bt, complete sequence	False	True
ENG0046_000000000328	33145	0.9999998209565047	42	35	14	18	33	True	132596	backbone	False	ISR0120_000000000296	0.9610168495085242	PS1169|PS902	0	0	True	True	1.0	225	rep_cluster_1702	MOBB	MPF_T		conjugative	plasmid	27477.0	99.76	100.0	0.8307906526213827	CP040529.1	CFB group bacteria	Bacteroides thetaiotaomicron strain DSM 2079 plasmid p_Bt, complete sequence	False	True
ENG0179_000000000368	33139	0.9999998209565047	42	35	14	18	33	True	132596	backbone	False	ISR0120_000000000296	0.9611089691112669	PS1169|PS902	0	0	True	True	1.0	93	rep_cluster_1702	MOBB	MPF_T		conjugative	plasmid	28880.0	99.765	100.0	0.8732594745126528	CP040529.1	CFB group bacteria	Bacteroides thetaiotaomicron strain DSM 2079 plasmid p_Bt, complete sequence	False	True
ISR0261_000000000251	33137	0.9999998209565047	42	35	14	18	33	True	132596	backbone	False	ISR0120_000000000296	0.9609910679309918	PS1169|PS902	0	0	True	True	1.0	175	rep_cluster_1702	MOBB	MPF_T		conjugative	plasmid	27560.0	99.70200000000001	100.0	0.8331214432740042	CP040529.1	CFB group bacteria	Bacteroides thetaiotaomicron strain DSM 2079 plasmid p_Bt, complete sequence	False	True
ISR0097_000000000326	33132	0.9999998209565047	42	35	14	18	33	True	132596	backbone	False	ISR0120_000000000296	0.9596267573179352	PS1169|PS902	0	0	True	True	1.0	88	rep_cluster_1702	MOBB	MPF_T		conjugative	plasmid	27470.0	99.676	100.0	0.8306090325705291	CP040529.1	CFB group bacteria	Bacteroides thetaiotaomicron strain DSM 2079 plasmid p_Bt, complete sequence	False	True
ISR0285_000000000221	33123	0.9999998209565047	42	35	14	18	33	True	132596	backbone	False	ISR0120_000000000296	0.959532946856814	PS1169|PS902	0	0	True	True	1.0	96	rep_cluster_1702	MOBB	MPF_T		conjugative	plasmid	24288.0	99.62899999999999	100.0	0.7344412156435404	CP040529.1	CFB group bacteria	Bacteroides thetaiotaomicron strain DSM 2079 plasmid p_Bt, complete sequence	False	True
DEN0067_000000000337	33105	0.9999998209565047	42	35	14	18	33	True	132596	backbone	False	ISR0120_000000000296	0.9601880838753392	PS1169|PS902	0	0	True	True	1.0	73	rep_cluster_1702	MOBB	MPF_T		conjugative	plasmid	28813.0	99.95100000000001	100.0	0.8721394841990556	CP040529.1	CFB group bacteria	Bacteroides thetaiotaomicron strain DSM 2079 plasmid p_Bt, complete sequence	False	True
DEN0011_000000000418	33105	0.9999998209565047	42	35	14	18	33	True	132596	backbone	False	ISR0120_000000000296	0.9602332815522119	PS1169|PS902	0	0	True	True	1.0	193	rep_cluster_1702	MOBB	MPF_T		conjugative	plasmid	32231.0	99.95299999999999	100.0	0.9756023731686645	CP040529.1	CFB group bacteria	Bacteroides thetaiotaomicron strain DSM 2079 plasmid p_Bt, complete sequence	False	True
DEN0028_000000000263	33103	0.9999998209565047	42	35	14	18	33	True	132596	backbone	False	ISR0120_000000000296	0.9602245238597656	PS1169|PS902	0	0	True	True	1.0	154	rep_cluster_1702	MOBB	MPF_T		conjugative	plasmid	31321.0	99.946	100.0	0.9480566654558663	CP040529.1	CFB group bacteria	Bacteroides thetaiotaomicron strain DSM 2079 plasmid p_Bt, complete sequence	False	True
AST0089_000000000232	33087	0.9999998209565047	42	35	14	18	33	True	132596	backbone	False	ISR0120_000000000296	0.9608405548042033	PS1169|PS902	0	0	True	True	1.0	7	rep_cluster_1702	MOBB	MPF_T		conjugative	plasmid	31346.0	99.786	100.0	0.9478176645075368	AY171301.1	CFB group bacteria	Bacteroides thetaiotaomicron VPI-5482 plasmid p5482, complete sequence	False	True
AST0031_000000000505	33139	0.9999998169727524	42	35	14	18	33	True	132596	backbone	False	ISR0120_000000000296	0.9594756752503583	PS1169|PS902	0	0	True	True	1.0	35	rep_cluster_1702	MOBB	MPF_T		conjugative	plasmid	27514.0	99.90899999999999	99.0	0.8328187431892481	CP040529.1	CFB group bacteria	Bacteroides thetaiotaomicron strain DSM 2079 plasmid p_Bt, complete sequence	False	True
USA0009_01_000000000479	31106	0.9999998165256302	41	33	14	16	31	True	132596	backbone	False	ISR0120_000000000296	0.890990457514919	PS1169|PS902	0	0	False	True	1.0	0	rep_cluster_1702	MOBB	MPF_T		conjugative	plasmid	28885.0	99.727	100.0	0.8732594745126528	CP040529.1	CFB group bacteria	Bacteroides thetaiotaomicron strain DSM 2079 plasmid p_Bt, complete sequence	False	True
ENG0093_000000000358	33780	0.9999998130630964	41	37	16	21	36	True	116399	backbone	True	ENG0093_000000000358	1.0	PS776	1	1	True	True	1.0	91	rep_cluster_2175	MOBP	MPF_T		conjugative	plasmid	26166.0	99.68299999999999	97.0	0.6297419603312151	CP025711.1	enterobacteria	Escherichia coli strain YDC107 plasmid pYDC107_41, complete sequence	False	True
ISR0258_000000000082	56162	0.999999808651452	67	30	17	26	19	True	82830	maximal	True	ISR0258_000000000082	1.0		1	1	False	False	1.0	0					non-mobilizable	no_good_hit	1648.0	98.36200000000001	3.0	0.0007349800993093329	NZ_HF545616.1	firmicutes	Ruminococcus bicirculans strain 80/3 chromosome I	True	True
ENG0132_000000000141	67604	0.9999998082808156	59	56	29	35	55	True	90300	maximal	True	ENG0132_000000000141	1.0		1	1	False	False	1.0	0	IncFIB,IncFII,rep_cluster_2183				non-mobilizable	no_good_hit	16625.0	98.719	61.0	0.1257793583535109	CP035211.1	enterobacteria	Klebsiella pneumoniae strain TH164 plasmid pTH164-2, complete sequence	True	True
ISR0211_000000000399	29958	0.9999998066717328	38	30	13	16	28	True	132596	backbone	False	ISR0120_000000000296	0.7443550931008711	PS1169|PS902	0	0	False	True	1.0	0	rep_cluster_1702	MOBB	MPF_T		conjugative	plasmid	26516.0	99.45299999999999	99.0	0.801156314323768	CP040529.1	CFB group bacteria	Bacteroides thetaiotaomicron strain DSM 2079 plasmid p_Bt, complete sequence	False	True
USA0084_01_000000000530	31507	0.9999998054982676	41	33	14	16	31	True	132596	backbone	False	ISR0120_000000000296	0.8994435407519379	PS1169|PS902	0	0	False	True	1.0	0	rep_cluster_1702	MOBB	MPF_T		conjugative	plasmid	25767.0	99.775	100.0	0.7790289381281027	CP040529.1	CFB group bacteria	Bacteroides thetaiotaomicron strain DSM 2079 plasmid p_Bt, complete sequence	False	True
SPA0088_000000000236	33061	0.9999998045436372	42	35	14	18	33	True	132596	backbone	False	ISR0120_000000000296	0.9672652724588635	PS1169|PS902	0	0	True	True	1.0	654	rep_cluster_1702	MOBB	MPF_T		conjugative	plasmid	26048.0	99.712	99.0	0.787383460467369	CP040529.1	CFB group bacteria	Bacteroides thetaiotaomicron strain DSM 2079 plasmid p_Bt, complete sequence	False	True
ISR0028_000000000201	33059	0.9999998045436372	43	35	14	18	33	True	132596	backbone	False	ISR0120_000000000296	0.9674116241812167	PS1169|PS902	0	0	True	True	1.0	18	rep_cluster_1702	MOBB	MPF_T		conjugative	plasmid	21384.0	99.77600000000001	99.0	0.647081971182952	CP040529.1	CFB group bacteria	Bacteroides thetaiotaomicron strain DSM 2079 plasmid p_Bt, complete sequence	False	True
ISR0075_000000000395	33053	0.9999998045436372	42	35	14	18	33	True	132596	backbone	False	ISR0120_000000000296	0.967322989152293	PS1169|PS902	0	0	True	True	1.0	29	rep_cluster_1702	MOBB	MPF_T		conjugative	plasmid	21384.0	99.696	99.0	0.647081971182952	CP040529.1	CFB group bacteria	Bacteroides thetaiotaomicron strain DSM 2079 plasmid p_Bt, complete sequence	False	True
ENG0123_000000000403	32755	0.999999804209216	37	32	17	22	29	True	98747	maximal	True	ENG0123_000000000403	1.0		2	2	False	False	1.0	0		MOBP	MPF_T		conjugative	plasmid	24583.0	99.955	99.0	0.5154972109214444	MH121702.1	enterobacteria	Escherichia coli strain HP2 plasmid pHP2, complete sequence	False	True
ISR0156_000000000574	33203	0.9999998015286652	42	34	14	18	32	True	132596	backbone	False	ISR0120_000000000296	0.9602866804938407	PS1169|PS902	0	0	True	True	1.0	161	rep_cluster_1702	MOBB	MPF_T		conjugative	plasmid	28829.0	99.56299999999999	99.0	0.8715340840295436	CP040529.1	CFB group bacteria	Bacteroides thetaiotaomicron strain DSM 2079 plasmid p_Bt, complete sequence	False	True
DEN0041_000000000527	33861	0.9999998008420632	44	35	14	18	33	True	132596	backbone	False	ISR0120_000000000296	0.960739136279893	PS1169|PS902	0	0	True	True	1.0	1	rep_cluster_1702	MOBB	MPF_T		conjugative	plasmid	25396.0	99.64200000000001	98.0	0.767586874924325	CP040529.1	CFB group bacteria	Bacteroides thetaiotaomicron strain DSM 2079 plasmid p_Bt, complete sequence	False	True
ISR0331_000000000315	33286	0.9999998008420632	42	35	14	18	33	True	132596	backbone	False	ISR0120_000000000296	0.9609894140235026	PS1169|PS902	0	0	False	True	1.0	0	rep_cluster_1702	MOBB	MPF_T		conjugative	plasmid	26361.0	99.719	99.0	0.7968579731202324	CP040529.1	CFB group bacteria	Bacteroides thetaiotaomicron strain DSM 2079 plasmid p_Bt, complete sequence	False	True
SPA0011_000000000307	33285	0.9999998008420632	42	35	14	18	33	True	132596	backbone	False	ISR0120_000000000296	0.9608685942514544	PS1169|PS902	0	0	False	True	1.0	0	rep_cluster_1702	MOBB	MPF_T		conjugative	plasmid	15402.0	99.779	99.0	0.4661884005327521	CP040529.1	CFB group bacteria	Bacteroides thetaiotaomicron strain DSM 2079 plasmid p_Bt, complete sequence	False	True
ISR0084_000000000368	33213	0.9999998008420632	43	35	14	18	33	True	132596	backbone	False	ISR0120_000000000296	0.960984491193156	PS1169|PS902	0	0	True	True	1.0	104	rep_cluster_1702	MOBB	MPF_T		conjugative	plasmid	26113.0	99.751	99.0	0.7900774912216976	CP040529.1	CFB group bacteria	Bacteroides thetaiotaomicron strain DSM 2079 plasmid p_Bt, complete sequence	False	True
SPA0059_000000000630	33210	0.9999998008420632	42	35	14	18	33	True	132596	backbone	False	ISR0120_000000000296	0.9603571804183259	PS1169|PS902	0	0	True	True	1.0	239	rep_cluster_1702	MOBB	MPF_T		conjugative	plasmid	27490.0	99.676	99.0	0.8310328126891876	CP040529.1	CFB group bacteria	Bacteroides thetaiotaomicron strain DSM 2079 plasmid p_Bt, complete sequence	False	True
ISR0152_000000000571	33208	0.9999998008420632	42	35	14	18	33	True	132596	backbone	False	ISR0120_000000000296	0.9609853367525989	PS1169|PS902	0	0	True	True	1.0	70	rep_cluster_1702	MOBB	MPF_T		conjugative	plasmid	28828.0	99.71600000000001	99.0	0.8715340840295436	CP040529.1	CFB group bacteria	Bacteroides thetaiotaomicron strain DSM 2079 plasmid p_Bt, complete sequence	False	True
ISR0231_000000000175	33208	0.9999998008420632	42	35	14	18	33	True	132596	backbone	False	ISR0120_000000000296	0.9609425778237471	PS1169|PS902	0	0	True	True	1.0	58	rep_cluster_1702	MOBB	MPF_T		conjugative	plasmid	27482.0	99.727	99.0	0.8307906526213827	CP040529.1	CFB group bacteria	Bacteroides thetaiotaomicron strain DSM 2079 plasmid p_Bt, complete sequence	False	True
ISR0239_000000000273	33208	0.9999998008420632	42	35	14	18	33	True	132596	backbone	False	ISR0120_000000000296	0.9609142307118467	PS1169|PS902	0	0	True	True	1.0	49	rep_cluster_1702	MOBB	MPF_T		conjugative	plasmid	27486.0	99.72	99.0	0.8309117326552852	CP040529.1	CFB group bacteria	Bacteroides thetaiotaomicron strain DSM 2079 plasmid p_Bt, complete sequence	False	True
ISR0054_000000000392	33207	0.9999998008420632	42	35	14	18	33	True	132596	backbone	False	ISR0120_000000000296	0.9609917185430512	PS1169|PS902	0	0	True	True	1.0	19	rep_cluster_1702	MOBB	MPF_T		conjugative	plasmid	28829.0	99.709	99.0	0.8715643540380191	CP040529.1	CFB group bacteria	Bacteroides thetaiotaomicron strain DSM 2079 plasmid p_Bt, complete sequence	False	True
SPA0024_000000000323	33205	0.9999998008420632	42	35	14	18	33	True	132596	backbone	False	ISR0120_000000000296	0.960992583798843	PS1169|PS902	0	0	True	True	1.0	289	rep_cluster_1702	MOBB	MPF_T		conjugative	plasmid	29708.0	99.65	99.0	0.8981716914880736	CP040529.1	CFB group bacteria	Bacteroides thetaiotaomicron strain DSM 2079 plasmid p_Bt, complete sequence	False	True
ISR0096_000000000562	33204	0.9999998008420632	42	35	14	18	33	True	132596	backbone	False	ISR0120_000000000296	0.9609353228076393	PS1169|PS902	0	0	True	True	1.0	51	rep_cluster_1702	MOBB	MPF_T		conjugative	plasmid	24050.0	99.705	99.0	0.7269039835331154	CP040529.1	CFB group bacteria	Bacteroides thetaiotaomicron strain DSM 2079 plasmid p_Bt, complete sequence	False	True
ISR0779_000000000493	33174	0.9999998008420632	42	35	14	18	33	True	132596	backbone	False	ISR0120_000000000296	0.9609004365951801	PS1169|PS902	0	0	True	True	1.0	962	rep_cluster_1702	MOBB	MPF_T		conjugative	plasmid	28805.0	99.67	99.0	0.8708378738346046	CP040529.1	CFB group bacteria	Bacteroides thetaiotaomicron strain DSM 2079 plasmid p_Bt, complete sequence	False	True
ISR0325_000000000272	33171	0.9999998008420632	42	35	14	18	33	True	132596	backbone	False	ISR0120_000000000296	0.9594944335372823	PS1169|PS902	0	0	True	True	1.0	50	rep_cluster_1702	MOBB	MPF_T		conjugative	plasmid	14564.0	99.904	99.0	0.44064051337934373	CP040529.1	CFB group bacteria	Bacteroides thetaiotaomicron strain DSM 2079 plasmid p_Bt, complete sequence	False	True
ENG0186_000000000494	33154	0.9999998008420632	42	35	14	18	33	True	132596	backbone	False	ISR0120_000000000296	0.9609364309382659	PS1169|PS902	0	0	True	True	1.0	151	rep_cluster_1702	MOBB	MPF_T		conjugative	plasmid	24110.0	99.73	100.0	0.7288715340840295	CP040529.1	CFB group bacteria	Bacteroides thetaiotaomicron strain DSM 2079 plasmid p_Bt, complete sequence	False	True
ENG0058_000000000433	33139	0.9999998008420632	42	35	14	18	33	True	132596	backbone	False	ISR0120_000000000296	0.9609587466346134	PS1169|PS902	0	0	True	True	1.0	19	rep_cluster_1702	MOBB	MPF_T		conjugative	plasmid	22602.0	99.76100000000001	99.0	0.6839508415062356	CP040529.1	CFB group bacteria	Bacteroides thetaiotaomicron strain DSM 2079 plasmid p_Bt, complete sequence	False	True
ISR0089_000000000391	33138	0.9999998008420632	42	35	14	18	33	True	132596	backbone	False	ISR0120_000000000296	0.9609441662017062	PS1169|PS902	0	0	True	True	1.0	32	rep_cluster_1702	MOBB	MPF_T		conjugative	plasmid	22602.0	99.75200000000001	99.0	0.6839508415062356	CP040529.1	CFB group bacteria	Bacteroides thetaiotaomicron strain DSM 2079 plasmid p_Bt, complete sequence	False	True
USA0046_01_000000000254	34155	0.9999998007697376	46	28	10	22	18	True	100993	maximal	False	ISR0179_000000000512	0.9721274085265432		0	0	True	True	1.0	4					non-mobilizable	no_good_hit	5815.0	74.101	32.0	0.06217035002833355	CP054002.1	CFB group bacteria	Bacteroides fragilis strain FDAARGOS_763 plasmid unnamed2, complete sequence	True	True
TAN0005_000000000300	18720	0.9999997991312564	22	11	7	8	7	True	100614	fragment	False	TAN0025_000000000071	0.9520747381339345		0	0	False	False	1.0	0					non-mobilizable	no_good_hit	294.0	92.51700000000001	2.0	7.735955306451866e-05	CP042464.1	CFB group bacteria	Prevotella copri strain YF2 chromosome	True	True
ISR0809_000000000176	32166	0.9999997982046824	41	34	14	18	32	True	132596	backbone	False	ISR0120_000000000296	0.8953958962835504	PS1169|PS902	0	0	False	True	1.0	0	rep_cluster_1702	MOBB	MPF_T		conjugative	plasmid	25522.0	99.76899999999999	99.0	0.7723392662549946	CP040529.1	CFB group bacteria	Bacteroides thetaiotaomicron strain DSM 2079 plasmid p_Bt, complete sequence	False	True
DEN0061_000000000394	33349	0.9999997979018244	43	34	14	18	32	True	132596	backbone	False	ISR0120_000000000296	0.9582950138559093	PS1169|PS902	0	0	True	True	1.0	173	rep_cluster_1702	MOBB	MPF_T		conjugative	plasmid	22174.0	99.811	99.0	0.6709546582722925	AY171301.1	CFB group bacteria	Bacteroides thetaiotaomicron VPI-5482 plasmid p5482, complete sequence	False	True
FIJ0151_000000000036	69118	0.99999979665878	82	80	26	33	75	True	97892	maximal	True	FIJ0151_000000000036	1.0		1	1	False	False	1.0	0	rep_cluster_488				non-mobilizable	plasmid	28874.0	99.39	96.0	0.2647514602455597	CP019013.1	enterobacteria	Escherichia coli strain Ecol_AZ162 plasmid pECAZ162_2, complete sequence	False	True
ISR0260_000000000156	33196	0.9999997937673344	43	35	14	17	33	True	132596	backbone	False	ISR0120_000000000296	0.9609418138186494	PS1169|PS902	0	0	True	True	1.0	43	rep_cluster_1702	MOBB	MPF_T		conjugative	plasmid	24717.0	99.73299999999999	99.0	0.7479719094321347	CP040529.1	CFB group bacteria	Bacteroides thetaiotaomicron strain DSM 2079 plasmid p_Bt, complete sequence	False	True
ISR0824_000000000109	33121	0.9999997899437908	43	36	15	18	33	True	132596	backbone	False	ISR0120_000000000296	0.9606800993796735	PS1169|PS902	0	0	True	True	1.0	58	rep_cluster_1702	MOBB	MPF_T		conjugative	plasmid	32757.0	99.75	100.0	0.9904957927235305	AY171301.1	CFB group bacteria	Bacteroides thetaiotaomicron VPI-5482 plasmid p5482, complete sequence	False	True
ISR0026_000000000527	30438	0.9999997897142284	37	30	13	16	28	True	132596	backbone	False	ISR0120_000000000296	0.8608639968972939	PS1169|PS902	0	0	False	True	1.0	0	rep_cluster_1702	MOBB	MPF_T		conjugative	plasmid	25767.0	99.73200000000001	100.0	0.7790289381281027	CP040529.1	CFB group bacteria	Bacteroides thetaiotaomicron strain DSM 2079 plasmid p_Bt, complete sequence	False	True
ISR0070_000000000417	32859	0.9999997870941079	42	34	14	16	32	True	132596	backbone	False	ISR0120_000000000296	0.9573142066009306	PS1169|PS902	0	0	True	True	1.0	127	rep_cluster_1702	MOBB	MPF_T		conjugative	plasmid	22428.0	99.72399999999999	100.0	0.6779573798280664	CP040529.1	CFB group bacteria	Bacteroides thetaiotaomicron strain DSM 2079 plasmid p_Bt, complete sequence	False	True
ISR0088_000000000454	33211	0.9999997833465478	43	34	13	17	33	True	132596	backbone	False	ISR0120_000000000296	0.9576064529424162	PS1169|PS902	0	0	True	True	1.0	43	rep_cluster_1702	MOBB	MPF_T		conjugative	plasmid	29708.0	99.64	99.0	0.8981716914880736	CP040529.1	CFB group bacteria	Bacteroides thetaiotaomicron strain DSM 2079 plasmid p_Bt, complete sequence	False	True
ISR0791_000000000170	31725	0.9999997823420522	41	33	14	18	31	True	132596	backbone	False	ISR0120_000000000296	0.934668500479265	PS1169|PS902	0	0	True	True	1.0	92	rep_cluster_1702	MOBB	MPF_T		conjugative	plasmid	14450.0	99.59200000000001	100.0	0.4364632522097106	CP040529.1	CFB group bacteria	Bacteroides thetaiotaomicron strain DSM 2079 plasmid p_Bt, complete sequence	False	True
ISR0786_000000000316	33238	0.999999777824249	43	34	14	18	32	True	132596	backbone	False	ISR0120_000000000296	0.9609218500688912	PS1169|PS902	0	0	True	True	1.0	342	rep_cluster_1702	MOBB	MPF_T		conjugative	plasmid	26796.0	99.75399999999999	99.0	0.8106308269766316	CP040529.1	CFB group bacteria	Bacteroides thetaiotaomicron strain DSM 2079 plasmid p_Bt, complete sequence	False	True
USA0135_01_000000000295	33232	0.999999777824249	43	34	14	18	32	True	132596	backbone	False	ISR0120_000000000296	0.9609336161243938	PS1169|PS902	0	0	True	True	1.0	954	rep_cluster_1702	MOBB	MPF_T		conjugative	plasmid	26792.0	99.757	99.0	0.8106308269766316	CP040529.1	CFB group bacteria	Bacteroides thetaiotaomicron strain DSM 2079 plasmid p_Bt, complete sequence	False	True
USA0057_01_000000000579	33224	0.999999777824249	43	34	14	18	32	True	132596	backbone	False	ISR0120_000000000296	0.9610021800546732	PS1169|PS902	0	0	True	True	1.0	1063	rep_cluster_1702	MOBB	MPF_T		conjugative	plasmid	26792.0	99.73100000000001	99.0	0.8106308269766316	CP040529.1	CFB group bacteria	Bacteroides thetaiotaomicron strain DSM 2079 plasmid p_Bt, complete sequence	False	True
ISR0198_000000000795	33220	0.999999777824249	43	34	14	18	32	True	132596	backbone	False	ISR0120_000000000296	0.9609836980286246	PS1169|PS902	0	0	True	True	1.0	321	rep_cluster_1702	MOBB	MPF_T		conjugative	plasmid	26792.0	99.71600000000001	99.0	0.8106308269766316	CP040529.1	CFB group bacteria	Bacteroides thetaiotaomicron strain DSM 2079 plasmid p_Bt, complete sequence	False	True
ISR0015_000000000552	33218	0.999999777824249	43	34	14	18	32	True	132596	backbone	False	ISR0120_000000000296	0.9609545308281472	PS1169|PS902	0	0	True	True	1.0	173	rep_cluster_1702	MOBB	MPF_T		conjugative	plasmid	26792.0	99.705	99.0	0.8106308269766316	CP040529.1	CFB group bacteria	Bacteroides thetaiotaomicron strain DSM 2079 plasmid p_Bt, complete sequence	False	True
ISR0201_000000000411	33216	0.999999777824249	43	34	14	18	32	True	132596	backbone	False	ISR0120_000000000296	0.9609437423708123	PS1169|PS902	0	0	True	True	1.0	132	rep_cluster_1702	MOBB	MPF_T		conjugative	plasmid	26792.0	99.70100000000001	99.0	0.8106308269766316	CP040529.1	CFB group bacteria	Bacteroides thetaiotaomicron strain DSM 2079 plasmid p_Bt, complete sequence	False	True
AST0039_000000000231	33182	0.9999997772560442	42	35	14	18	33	True	132596	backbone	False	ISR0120_000000000296	0.9597400793601379	PS1169|PS902	0	0	True	True	1.0	681	rep_cluster_1702	MOBB	MPF_T		conjugative	plasmid	27554.0	99.666	99.0	0.8331214432740042	CP040529.1	CFB group bacteria	Bacteroides thetaiotaomicron strain DSM 2079 plasmid p_Bt, complete sequence	False	True
ISR0336_000000000107	32806	0.9999997761897832	41	33	13	16	32	True	132596	backbone	False	ISR0120_000000000296	0.9576572161593068	PS1169|PS902	0	0	True	True	1.0	59	rep_cluster_1702	MOBB	MPF_T		conjugative	plasmid	25767.0	99.75200000000001	100.0	0.7790289381281027	CP040529.1	CFB group bacteria	Bacteroides thetaiotaomicron strain DSM 2079 plasmid p_Bt, complete sequence	False	True
ISR0289_000000000095	32741	0.9999997761897832	41	33	13	16	32	True	132596	backbone	False	ISR0120_000000000296	0.9575806925438719	PS1169|PS902	0	0	True	True	1.0	18	rep_cluster_1702	MOBB	MPF_T		conjugative	plasmid	18666.0	99.925	100.0	0.5648080881462647	CP040529.1	CFB group bacteria	Bacteroides thetaiotaomicron strain DSM 2079 plasmid p_Bt, complete sequence	False	True
AST0148_000000000628	33205	0.9999997732954374	42	34	14	18	32	True	132596	backbone	False	ISR0120_000000000296	0.9604007584937259	PS1169|PS902	0	0	True	True	1.0	323	rep_cluster_1702	MOBB	MPF_T		conjugative	plasmid	26951.0	99.714	99.0	0.8147172781208378	CP040529.1	CFB group bacteria	Bacteroides thetaiotaomicron strain DSM 2079 plasmid p_Bt, complete sequence	False	True
USA0145_01_000000000134	58368	0.9999997732484129	71	26	12	22	15	True	82843	fragment	False	USA0145_01_000000000134	0.985328431058206		0	0	False	False	1.0	0					non-mobilizable	no_good_hit	514.0	81.128	1.0	0.010030864197530864	CP021614.1	other sequences	Unidentified plasmid plasmid FA1-2_2756, complete sequence	True	True
ISR0102_000000000465	33376	0.9999997730430796	41	32	14	17	29	True	132596	backbone	False	ISR0120_000000000296	0.9539334014227496	PS1169|PS902	0	0	True	True	1.0	162	rep_cluster_1702	MOBB	MPF_T		conjugative	plasmid	22189.0	99.06700000000001	97.0	0.6715704080397142	CP040529.1	CFB group bacteria	Bacteroides thetaiotaomicron strain DSM 2079 plasmid p_Bt, complete sequence	False	True
ISR0167_000000000424	34770	0.999999770837634	47	28	10	22	18	True	100993	maximal	False	ISR0179_000000000512	0.9888374035563617		0	0	True	True	1.0	2					non-mobilizable	no_good_hit	5819.0	74.188	41.0	0.06217035002833355	CP054002.1	CFB group bacteria	Bacteroides fragilis strain FDAARGOS_763 plasmid unnamed2, complete sequence	True	True
ISR0380_000000000677	17348	0.9999997704853859	20	19	11	16	16	False	127673	maximal	True	ISR0380_000000000677	1.0	PS1021|PS547|PS548	2	1	False	True	1.0	0	rep_cluster_2350,rep_cluster_2350	MOBF,MOBP,MOBP		MOBP,MOB_unknown	mobilizable	no_good_hit	7916.0	98.509	59.0	0.613075849232201	CP028323.1	enterobacteria	Escherichia coli O18:H1 strain CFSAN067215 plasmid p0.1229_3, complete sequence	True	True
ISR0818_000000000312	33322	0.9999997700470712	43	36	15	18	32	True	132596	backbone	False	ISR0120_000000000296	0.961018260018665	PS1169|PS902	0	0	True	True	1.0	1	rep_cluster_1702	MOBB	MPF_T		conjugative	plasmid	16395.0	99.73200000000001	99.0	0.49624651894902533	CP040529.1	CFB group bacteria	Bacteroides thetaiotaomicron strain DSM 2079 plasmid p_Bt, complete sequence	False	True
SPA0078_000000000441	23264	0.9999997695466228	25	23	10	13	23	True	108533	maximal	False	SPA0068_000000000613	0.9999570169782936		0	0	False	False	1.0	0	IncR				non-mobilizable	plasmid	23267.0	99.777	100.0	0.21372327425415988	KT845955.1	enterobacteria	Escherichia coli strain EP28 plasmid pHNEP28_cfr, complete sequence	False	True
USA0058_01_000000000460	34772	0.9999997691428492	47	27	10	22	17	True	100993	maximal	False	ISR0179_000000000512	0.9887173546552586		0	0	True	True	1.0	22					non-mobilizable	no_good_hit	5817.0	74.16199999999999	41.0	0.06217035002833355	CP054002.1	CFB group bacteria	Bacteroides fragilis strain FDAARGOS_763 plasmid unnamed2, complete sequence	True	True
SPA0012_000000000314	33278	0.9999997682512174	42	34	14	18	32	True	132596	backbone	False	ISR0120_000000000296	0.9609881657105066	PS1169|PS902	0	0	True	True	1.0	45	rep_cluster_1702	MOBB	MPF_T		conjugative	plasmid	27187.0	99.728	99.0	0.82186100012108	CP040529.1	CFB group bacteria	Bacteroides thetaiotaomicron strain DSM 2079 plasmid p_Bt, complete sequence	False	True
ENG0001_000000000364	34866	0.9999997679872358	43	43	22	35	43	True	114268	maximal	True	ENG0001_000000000364	1.0		11	4	False	False	1.0	0	IncFIB				non-mobilizable	other	34866.0	99.98	100.0	0.3051524011274707	LR730401.1	enterobacteria	XXX	False	True
ISR0194_000000000638	27379	0.999999764252277	39	24	7	18	16	True	100992	fragment	False	ISR0194_000000000638	1.0		0	0	False	False	1.0	0					non-mobilizable	no_good_hit	5815.0	74.273	40.0	0.06217035002833355	CP054002.1	CFB group bacteria	Bacteroides fragilis strain FDAARGOS_763 plasmid unnamed2, complete sequence	True	True
CAN0014_000000000868	31224	0.9999997638847421	41	33	14	16	30	True	132596	backbone	False	ISR0120_000000000296	0.8949635442103161	PS1169|PS902	0	0	False	True	1.0	0	rep_cluster_1702	MOBB	MPF_T		conjugative	plasmid	25768.0	99.744	100.0	0.7790289381281027	CP040529.1	CFB group bacteria	Bacteroides thetaiotaomicron strain DSM 2079 plasmid p_Bt, complete sequence	False	True
AST0149_000000000606	33134	0.9999997531105111	43	36	15	19	32	True	132596	backbone	False	ISR0120_000000000296	0.9610668147331125	PS1169|PS902	0	0	True	True	1.0	110	rep_cluster_1702	MOBB	MPF_T		conjugative	plasmid	32392.0	99.76799999999999	100.0	0.9794781766450754	AY171301.1	CFB group bacteria	Bacteroides thetaiotaomicron VPI-5482 plasmid p5482, complete sequence	False	True
ISR0192_000000000381	30882	0.9999997506596248	32	31	7	22	31	True	84908	maximal	True	ISR0192_000000000381	1.0		1	1	False	False	0.9999352097511292	0	IncFII	MOBF,MOBF	MPF_F		conjugative	plasmid	30452.0	99.51100000000001	99.0	0.1395484320813226	CP052176.1	enterobacteria	Klebsiella pneumoniae strain F16KP0050 plasmid pF16KP0050-1, complete sequence	False	True
ISR0828_000000000153	30980	0.9999997501895376	37	29	15	16	25	True	132596	backbone	False	ISR0120_000000000296	0.5723359061305249	PS1169|PS902	0	0	True	True	1.0	872	rep_cluster_1702	MOBB	MPF_T		conjugative	plasmid	24373.0	99.709	96.0	0.7854265364658868	CP021572.1	other sequences	Unidentified plasmid plasmid MO1-2_2827, complete sequence	False	True
ENG0116_000000000348	32881	0.9999997464304824	42	34	14	17	32	True	132596	backbone	False	ISR0120_000000000296	0.9575992623414331	PS1169|PS902	0	0	False	True	1.0	0	rep_cluster_1702	MOBB	MPF_T		conjugative	plasmid	13843.0	99.928	99.0	0.4188158372684344	CP040529.1	CFB group bacteria	Bacteroides thetaiotaomicron strain DSM 2079 plasmid p_Bt, complete sequence	False	True
SPA0070_000000000174	32797	0.9999997464304824	41	34	14	17	32	True	132596	backbone	False	ISR0120_000000000296	0.9574570857828788	PS1169|PS902	0	0	True	True	1.0	321	rep_cluster_1702	MOBB	MPF_T		conjugative	plasmid	25768.0	99.72399999999999	100.0	0.7790289381281027	CP040529.1	CFB group bacteria	Bacteroides thetaiotaomicron strain DSM 2079 plasmid p_Bt, complete sequence	False	True
SPA0069_000000000248	32797	0.9999997464304824	41	34	14	17	32	True	132596	backbone	False	ISR0120_000000000296	0.9574568428319946	PS1169|PS902	0	0	True	True	1.0	216	rep_cluster_1702	MOBB	MPF_T		conjugative	plasmid	25768.0	99.72399999999999	100.0	0.7790289381281027	CP040529.1	CFB group bacteria	Bacteroides thetaiotaomicron strain DSM 2079 plasmid p_Bt, complete sequence	False	True
SPA0071_000000000274	32797	0.9999997464304824	41	34	14	17	32	True	132596	backbone	False	ISR0120_000000000296	0.9574568428319946	PS1169|PS902	0	0	True	True	1.0	512	rep_cluster_1702	MOBB	MPF_T		conjugative	plasmid	25768.0	99.72399999999999	100.0	0.7790289381281027	CP040529.1	CFB group bacteria	Bacteroides thetaiotaomicron strain DSM 2079 plasmid p_Bt, complete sequence	False	True
DEN0070_000000000556	32744	0.9999997464304824	41	34	14	17	32	True	132596	backbone	False	ISR0120_000000000296	0.9574724809681854	PS1169|PS902	0	0	True	True	1.0	62	rep_cluster_1702	MOBB	MPF_T		conjugative	plasmid	18669.0	99.914	100.0	0.5648080881462647	CP040529.1	CFB group bacteria	Bacteroides thetaiotaomicron strain DSM 2079 plasmid p_Bt, complete sequence	False	True
SPA0123_000000000483	33216	0.9999997444108488	43	36	15	18	33	True	132596	backbone	False	ISR0120_000000000296	0.9609223076185448	PS1169|PS902	0	0	True	True	1.0	1660	rep_cluster_1702	MOBB	MPF_T		conjugative	plasmid	28400.0	99.743	99.0	0.8592444605884489	CP040529.1	CFB group bacteria	Bacteroides thetaiotaomicron strain DSM 2079 plasmid p_Bt, complete sequence	False	True
ISR0795_000000000176	34219	0.9999997442525382	43	35	14	18	34	True	132596	backbone	False	ISR0120_000000000296	0.9598479196432461	PS1169|PS902	0	0	True	True	1.0	115	rep_cluster_1702	MOBB	MPF_T		conjugative	plasmid	27342.0	99.751	97.0	0.8267042014771764	CP040529.1	CFB group bacteria	Bacteroides thetaiotaomicron strain DSM 2079 plasmid p_Bt, complete sequence	False	True
ENG0005_000000004787	4998	0.9999997439402396	6	5	4	4	5	True	67700	maximal	True	ENG0005_000000004787	1.0		2	2	True	True	0.9985994100570679	4					non-mobilizable	no_good_hit	345.0	74.783	7.0	0.032771176696052125	CP021615.1	other sequences	Unidentified plasmid plasmid FA1-2_2755, complete sequence	True	True
ENG0033_000000000502	33196	0.9999997408055068	41	34	14	18	32	True	132596	backbone	False	ISR0120_000000000296	0.9601097208250511	PS1169|PS902	0	0	True	True	1.0	47	rep_cluster_1702	MOBB	MPF_T		conjugative	plasmid	27018.0	99.759	99.0	0.8168967187310813	CP040529.1	CFB group bacteria	Bacteroides thetaiotaomicron strain DSM 2079 plasmid p_Bt, complete sequence	False	True
FIJ0158_000000000412	32873	0.9999997407885124	41	34	14	17	32	True	132596	backbone	False	ISR0120_000000000296	0.9574227232858252	PS1169|PS902	0	0	True	True	1.0	21	rep_cluster_1702	MOBB	MPF_T		conjugative	plasmid	24294.0	99.73700000000001	99.0	0.7344412156435404	CP040529.1	CFB group bacteria	Bacteroides thetaiotaomicron strain DSM 2079 plasmid p_Bt, complete sequence	False	True
FIJ0168_000000000895	15741	0.9999997390318316	17	14	5	6	13	True	38932	maximal	True	FIJ0168_000000000895	1.0		1	1	False	False	1.0	0	IncFIA				non-mobilizable	no_good_hit	5959.0	93.90799999999999	48.0	0.04769195007975376	CP019890.1	enterobacteria	Enterobacter hormaechei strain FRM plasmid unnamed1, complete sequence	True	True
MAD0062_000000000093	36940	0.9999997370795376	37	35	9	26	33	True	98206	maximal	True	MAD0062_000000000093	1.0		1	1	False	False	1.0	0	IncFII,IncI-gamma/K1	MOBF	MPF_F		conjugative	plasmid	22048.0	98.95200000000001	92.0	0.24416761794988306	CP021212.1	enterobacteria	Escherichia coli B171 plasmid pB171_90, complete sequence	False	True
TAN0025_000000000071	20553	0.9999997334712978	25	14	8	11	8	True	100614	fragment	False	TAN0025_000000000071	0.9815789965604905		0	0	False	False	1.0	0					non-mobilizable	no_good_hit	1608.0	99.876	10.0	0.0004284118697297137	CP042464.1	CFB group bacteria	Prevotella copri strain YF2 chromosome	True	True
ISR0202_000000000243	30207	0.999999731177596	37	30	13	16	27	True	132596	backbone	False	ISR0120_000000000296	0.819631462785401	PS1169|PS902	0	0	False	True	1.0	0	rep_cluster_1702	MOBB	MPF_T		conjugative	plasmid	25841.0	99.714	99.0	0.7811175687129193	CP040529.1	CFB group bacteria	Bacteroides thetaiotaomicron strain DSM 2079 plasmid p_Bt, complete sequence	False	True
CHI0130_000000000619	23571	0.9999997308463999	30	18	10	13	11	True	100625	maximal	True	CHI0130_000000000619	1.0		1	1	True	True	1.0	392					non-mobilizable	no_good_hit	908.0	98.12799999999999	4.0	0.0028709594345831388	NZ_VZBY01000050.1	CFB group bacteria	Prevotella copri strain BVe41210 NODE_1_length_314529_cov_24.2727_ID_1, whole genome shotgun sequence	True	True
SPA0091_000000001697	11119	0.999999725737848	20	18	6	7	18	False	5353	maximal	True	SPA0091_000000001697	1.0		1	1	False	False	1.0	0					non-mobilizable	plasmid	7215.0	99.945	99.0	0.01890313584466508	CP013995.1	firmicutes	Enterococcus faecium strain 6E6 plasmid unnamed1, complete sequence	False	True
SPA0089_000000000371	33120	0.9999997243899544	43	35	13	18	33	True	132596	backbone	False	ISR0120_000000000296	0.9672045708372445	PS1169|PS902	0	0	True	True	1.0	579	rep_cluster_1702	MOBB	MPF_T		conjugative	plasmid	20619.0	99.67	99.0	0.6230475844533236	CP040529.1	CFB group bacteria	Bacteroides thetaiotaomicron strain DSM 2079 plasmid p_Bt, complete sequence	False	True
ISR0147_000000000419	32726	0.9999997240827134	41	34	14	17	32	True	132596	backbone	False	ISR0120_000000000296	0.9569943077487126	PS1169|PS902	0	0	True	True	1.0	19	rep_cluster_1702	MOBB	MPF_T		conjugative	plasmid	18642.0	99.898	100.0	0.5640816079428502	CP040529.1	CFB group bacteria	Bacteroides thetaiotaomicron strain DSM 2079 plasmid p_Bt, complete sequence	False	True
ISR0199_000000001278	16635	0.9999997234735208	19	18	9	12	18	True	95727	maximal	True	ISR0199_000000001278	1.0		1	1	False	False	0.9995191097259521	0					non-mobilizable	plasmid	14947.0	99.512	100.0	0.10506039003951013	MT108213.1	enterobacteria	Klebsiella pneumoniae strain ZZ100 plasmid pZZ100-KPC, complete sequence	False	True
CAN0002_000000000289	32835	0.9999997179435012	41	34	14	17	32	True	132596	backbone	False	ISR0120_000000000296	0.9573286144552193	PS1169|PS902	0	0	True	True	1.0	1896	rep_cluster_1702	MOBB	MPF_T		conjugative	plasmid	25767.0	99.74799999999999	100.0	0.7790289381281027	CP040529.1	CFB group bacteria	Bacteroides thetaiotaomicron strain DSM 2079 plasmid p_Bt, complete sequence	False	True
ISR0120_000000000296	34786	0.9999997176924232	44	37	16	20	34	True	132596	backbone	True	ISR0120_000000000296	0.9729065984619385	PS1169|PS902	88	9	False	True	1.0	0	rep_cluster_1702	MOBB	MPF_T		conjugative	plasmid	24115.0	99.71	95.0	0.7288715340840295	CP040529.1	CFB group bacteria	Bacteroides thetaiotaomicron strain DSM 2079 plasmid p_Bt, complete sequence	False	True
SPA0072_000000000206	32797	0.9999997142083228	41	33	14	17	31	True	132596	backbone	False	ISR0120_000000000296	0.9574583472626481	PS1169|PS902	0	0	True	True	1.0	544	rep_cluster_1702	MOBB	MPF_T		conjugative	plasmid	21899.0	99.863	100.0	0.6626407555394116	CP040529.1	CFB group bacteria	Bacteroides thetaiotaomicron strain DSM 2079 plasmid p_Bt, complete sequence	False	True
ISR0778_000000000289	33059	0.999999713779402	42	33	14	17	31	True	132596	backbone	False	ISR0120_000000000296	0.9564182382142838	PS1169|PS902	0	0	True	True	1.0	125	rep_cluster_1702	MOBB	MPF_T		conjugative	plasmid	20389.0	99.917	99.0	0.6169259640414069	AY171301.1	CFB group bacteria	Bacteroides thetaiotaomicron VPI-5482 plasmid p5482, complete sequence	False	True
CHI0151_000000000752	23494	0.9999997052035692	31	28	16	21	26	True	85520	maximal	True	CHI0151_000000000752	1.0		1	1	False	False	1.0	0			MPF_T		non-mobilizable	plasmid	14190.0	98.964	91.0	0.2500881398956424	KR091915.1	enterobacteria	Klebsiella pneumoniae strain KPC-DK05 plasmid pKPC-DK05, complete sequence	False	True
TAN0007_000000000470	26891	0.9999996964620236	30	18	11	12	10	True	100615	maximal	True	TAN0007_000000000470	1.0		3	1	False	False	1.0	0					non-mobilizable	no_good_hit	1604.0	99.93799999999999	8.0	0.0004276115984911153	CP042464.1	CFB group bacteria	Prevotella copri strain YF2 chromosome	True	True
SPA0068_000000000613	23265	0.9999996946214986	25	23	10	13	23	True	108533	maximal	True	SPA0068_000000000613	0.999978507565337		2	1	False	False	1.0	0	IncR				non-mobilizable	plasmid	23268.0	99.777	100.0	0.21373246230601725	KT845955.1	enterobacteria	Escherichia coli strain EP28 plasmid pHNEP28_cfr, complete sequence	False	True
MAD0084_000000000049	30118	0.9999996867165729	43	40	15	23	37	True	118898	fragment	False	MAD0084_000000000049	1.0		0	0	False	False	1.0	0	IncX4	MOBP	MPF_T		conjugative	plasmid	18525.0	99.941	100.0	0.5708385983295836	JX258655.1	enterobacteria	Salmonella enterica subsp. enterica serovar Heidelberg plasmid pSH146_32, complete sequence	False	True
ISR0210_000000000124	75438	0.9999996855662546	83	43	21	30	35	True	128785	maximal	True	ISR0210_000000000124	1.0		0	0	False	False	0.9999337196350098	0					non-mobilizable	no_good_hit	19809.0	98.859	79.0	0.11960134898282343	CP021634.1	other sequences	Unidentified plasmid plasmid apr34_1788, complete sequence	True	True
ISR0045_000000000073	75307	0.9999996842910276	87	42	23	36	20	True	132465	maximal	True	ISR0045_000000000073	1.0	PS1059|PS1061|PS1162|PS1163|PS771|PS924|PS955|PS956|PS957	1	1	True	True	1.0	26					non-mobilizable	no_good_hit	2809.0	98.07799999999999	6.0	0.01339454006671025	NZ_CYYV01000009.1	firmicutes	Fusicatenibacter saccharivorans strain 2789STDY5608849, whole genome shotgun sequence	True	True
MAD0102_000000000864	14444	0.9999996744531636	17	13	5	7	13	True	86822	maximal	True	MAD0102_000000000864	1.0		1	1	False	False	1.0	0	IncX1				non-mobilizable	no_good_hit	6911.0	96.831	89.0	0.2114546904718081	CP057914.1	enterobacteria	Escherichia coli strain RHB10-C09 plasmid pRHB10-C09_4, complete sequence	True	True
ENG0184_000000001383	15532	0.9999996691105506	13	9	7	9	4	True	55126	fragment	False	ENG0184_000000001383	1.0		0	0	False	False	1.0	0					non-mobilizable	no_good_hit	1093.0	96.706	7.0	0.04575738529226901	NZ_CYZN01000040.1	firmicutes	Blautia wexlerae strain 2789STDY5834863, whole genome shotgun sequence	True	True
ENG0185_000000000851	25380	0.999999668109212	36	34	14	21	29	True	118937	fragment	False	ENG0185_000000000851	1.0		0	0	False	False	1.0	0		MOBP	MPF_T		conjugative	plasmid	25382.0	99.705	100.0	0.718117766899635	JX981514.1	enterobacteria	Escherichia coli strain ECSAM7 plasmid pSAM7, complete sequence	False	True
USA0014_01_000000000176	30025	0.9999996677758256	33	27	15	17	23	True	132596	backbone	False	ISR0120_000000000296	0.5371662609665142	PS1169|PS902	0	0	False	True	1.0	0	rep_cluster_1702	MOBB	MPF_T		conjugative	plasmid	18182.0	99.37899999999999	96.0	0.5853187379265937	CP021562.1	other sequences	Unidentified plasmid plasmid YS1-2_2431, complete sequence	False	True
ENG0167_000000001213	18284	0.9999996629625012	17	16	11	14	16	True	114176	maximal	True	ENG0167_000000001213	1.0		2	2	False	False	1.0	0	IncFII				non-mobilizable	plasmid	18284.0	99.995	100.0	0.09375128194609673	MK649824.1	enterobacteria	Klebsiella pneumoniae strain BA6201 plasmid pBA6201_1, complete sequence	False	True
ISR0835_000000000222	26390	0.99999966193543	33	24	12	12	23	True	132596	backbone	False	ISR0120_000000000296	0.4856176996454861	PS1169|PS902	0	0	False	True	1.0	0	rep_cluster_1702	MOBB	MPF_T		conjugative	plasmid	24051.0	99.705	100.0	0.726934253541591	CP040529.1	CFB group bacteria	Bacteroides thetaiotaomicron strain DSM 2079 plasmid p_Bt, complete sequence	False	True
SPA0134_000000001995	14250	0.999999661609654	19	18	6	11	18	True	98344	maximal	True	SPA0134_000000001995	1.0		1	1	False	False	1.0	0	IncX1				non-mobilizable	plasmid	11670.0	100.0	99.0	0.2720363678750437	MK625201.1	enterobacteria	Salmonella enterica subsp. enterica serovar Pullorum strain S9804 plasmid pSPUR, complete sequence	False	True
ISR0849_000000000409	30010	0.9999996580024252	36	29	13	15	27	True	132596	backbone	False	ISR0120_000000000296	0.8030327129038151	PS1169|PS902	0	0	False	True	1.0	0	rep_cluster_1702	MOBB	MPF_T		conjugative	plasmid	25624.0	99.70299999999999	99.0	0.7745489768737135	CP040529.1	CFB group bacteria	Bacteroides thetaiotaomicron strain DSM 2079 plasmid p_Bt, complete sequence	False	True
ISR0820_000000000428	29688	0.9999996580024252	36	29	13	15	27	True	132596	backbone	False	ISR0120_000000000296	0.6658232680050418	PS1169|PS902	0	0	False	True	1.0	0	rep_cluster_1702	MOBB	MPF_T		conjugative	plasmid	25389.0	99.744	100.0	0.767586874924325	CP040529.1	CFB group bacteria	Bacteroides thetaiotaomicron strain DSM 2079 plasmid p_Bt, complete sequence	False	True
CHI0180_000000000558	25447	0.9999996529002734	31	17	11	10	13	True	77496	maximal	False	USA0047_01_000000000704	0.9737975592246949		0	0	True	True	0.999960720539093	29					non-mobilizable	no_good_hit	4592.0	71.298	22.0	0.1460446247464503	CP021624.1	other sequences	Unidentified plasmid plasmid ES_ALL_5057, complete sequence	True	True
ISR0334_000000000273	32810	0.9999996523668094	42	34	14	17	32	True	132596	backbone	False	ISR0120_000000000296	0.9539793613691535	PS1169|PS902	0	0	True	True	1.0	15	rep_cluster_1702	MOBB	MPF_T		conjugative	plasmid	25767.0	99.744	99.0	0.7790289381281027	CP040529.1	CFB group bacteria	Bacteroides thetaiotaomicron strain DSM 2079 plasmid p_Bt, complete sequence	False	True
DEN0008_000000000048	33101	0.9999996505965718	42	34	13	17	33	True	132596	backbone	False	ISR0120_000000000296	0.9598800470620711	PS1169|PS902	0	0	True	True	1.0	3	rep_cluster_1702	MOBB	MPF_T		conjugative	plasmid	26023.0	99.816	99.0	0.7874137304758445	CP040529.1	CFB group bacteria	Bacteroides thetaiotaomicron strain DSM 2079 plasmid p_Bt, complete sequence	False	True
MAD0106_000000000127	42302	0.9999996498474932	46	44	18	36	42	True	97994	fragment	False	MAD0106_000000000127	0.9911122209046664		0	0	False	False	1.0	0	IncFIC,IncI1	MOBF	MPF_F		conjugative	no_good_hit	11391.0	95.45299999999999	84.0	0.1323112330295704	CP010124.1	enterobacteria	Escherichia coli strain C5 plasmid B, complete genome	True	True
ISR0060_000000001421	21375	0.9999996393063486	17	12	8	12	7	True	89839	maximal	True	ISR0060_000000001421	1.0		1	1	True	True	1.0	26					non-mobilizable	no_good_hit	1488.0	76.344	9.0	0.06932019327369277	LN853021.1		Uncultured prokaryote from Rat gut metagenome metamobilome, plasmid pRGRH0358	True	True
DEN0017_000000000507	33128	0.9999996367259586	43	35	14	19	31	True	132596	backbone	False	ISR0120_000000000296	0.9605845153711732	PS1169|PS902	0	0	True	True	1.0	381	rep_cluster_1702	MOBB	MPF_T		conjugative	plasmid	30129.0	99.655	100.0	0.9109456350647778	CP040529.1	CFB group bacteria	Bacteroides thetaiotaomicron strain DSM 2079 plasmid p_Bt, complete sequence	False	True
ENG0087_000000000542	31295	0.9999996353114872	41	33	14	16	31	True	132596	backbone	False	ISR0120_000000000296	0.893529616465781	PS1169|PS902	0	0	False	True	1.0	0	rep_cluster_1702	MOBB	MPF_T		conjugative	plasmid	28840.0	99.705	100.0	0.8715340840295436	CP040529.1	CFB group bacteria	Bacteroides thetaiotaomicron strain DSM 2079 plasmid p_Bt, complete sequence	False	True
SPA0102_000000000824	28411	0.999999633037348	34	26	12	14	25	True	132596	backbone	False	ISR0120_000000000296	0.5879833009609466	PS1169|PS902	0	0	False	True	1.0	0	rep_cluster_1702	MOBB	MPF_T		conjugative	plasmid	24112.0	99.71799999999999	100.0	0.7288715340840295	CP040529.1	CFB group bacteria	Bacteroides thetaiotaomicron strain DSM 2079 plasmid p_Bt, complete sequence	False	True
TAN0016_000000000317	13836	0.9999996281651704	15	10	7	7	6	True	97855	fragment	False	TAN0016_000000000317	1.0		0	0	False	False	1.0	0					non-mobilizable	no_good_hit	35.0	100.0	0.0	0.004497949464214843	NZ_VZBY01000015.1	CFB group bacteria	Prevotella copri strain BVe41210 NODE_51_length_7559_cov_42.4667_ID_101, whole genome shotgun sequence	True	True
ENG0204_000000000762	18759	0.9999996276106434	26	23	9	13	20	True	89286	maximal	True	ENG0204_000000000762	1.0		1	1	False	False	1.0	0	IncFIB				non-mobilizable	plasmid	8810.0	99.682	100.0	0.06803908694140821	CP057747.1	enterobacteria	Citrobacter freundii strain RHB16-C09 plasmid pRHB16-C09_2, complete sequence	False	True
MAD0104_000000000611	13979	0.9999996266501064	16	14	6	9	13	True	98717	fragment	False	MAD0104_000000000611	1.0		0	0	False	False	1.0	0					non-mobilizable	plasmid	6975.0	99.79899999999999	90.0	0.12644157539711323	LS999563.1	enterobacteria	Escherichia coli isolate EC-TO143 genome assembly, plasmid: 4	False	True
MAD0091_000000000138	34856	0.9999996259595684	40	39	17	27	36	True	98108	maximal	True	MAD0091_000000000138	1.0	PS379	13	1	False	True	1.0	0	IncFIB		MPF_F		non-mobilizable	no_good_hit	8018.0	96.90700000000001	70.0	0.0598381219759871	CP057153.1	enterobacteria	Escherichia coli strain RHB35-C14 plasmid pRHB35-C14_2, complete sequence	True	True
FIJ0055_000000000902	14532	0.9999996245511718	15	15	8	9	14	False	115889	fragment	False	FIJ0055_000000000902	1.0		0	0	False	False	1.0	0					non-mobilizable	plasmid	14510.0	99.869	99.0	0.10200222156606346	MT108213.1	enterobacteria	Klebsiella pneumoniae strain ZZ100 plasmid pZZ100-KPC, complete sequence	False	True
ISR0018_000000000449	31532	0.9999996190441516	40	33	15	17	30	True	132596	backbone	False	ISR0120_000000000296	0.9204774248414695	PS1169|PS902	0	0	False	True	1.0	0	rep_cluster_1702	MOBB	MPF_T		conjugative	plasmid	24111.0	99.693	99.0	0.7288715340840295	CP040529.1	CFB group bacteria	Bacteroides thetaiotaomicron strain DSM 2079 plasmid p_Bt, complete sequence	False	True
ISR0170_000000001063	26286	0.9999996169841138	33	25	13	13	23	True	132596	backbone	False	ISR0120_000000000296	0.4856566405721576	PS1169|PS902	0	0	False	True	1.0	0	rep_cluster_1702	MOBB	MPF_T		conjugative	plasmid	24063.0	99.709	100.0	0.7272974936432982	CP040529.1	CFB group bacteria	Bacteroides thetaiotaomicron strain DSM 2079 plasmid p_Bt, complete sequence	False	True
ISR0210_000000000413	31317	0.99999960593435	39	32	14	17	29	True	132596	backbone	False	ISR0120_000000000296	0.9187272567642221	PS1169|PS902	0	0	False	True	1.0	0	rep_cluster_1702	MOBB	MPF_T		conjugative	plasmid	24299.0	99.7	99.0	0.7344412156435404	CP040529.1	CFB group bacteria	Bacteroides thetaiotaomicron strain DSM 2079 plasmid p_Bt, complete sequence	False	True
ENG0201_000000000191	37923	0.9999996049131952	44	41	11	19	41	False	113232	fragment	False	ENG0201_000000000191	1.0		0	0	False	False	1.0	0					non-mobilizable	plasmid	27609.0	98.82600000000001	97.0	0.285124009627403	CP023961.1	enterobacteria	Escherichia coli strain FDAARGOS_448 plasmid unnamed2, complete sequence	False	True
ISR0007_000000000292	41294	0.9999996021604016	46	40	23	27	32	True	132471	maximal	True	ISR0007_000000000292	1.0	PS1164|PS386|PS459|PS601|PS744|PS745	3	2	False	True	1.0	0	rep_cluster_870	MOBV	MPF_T		conjugative	no_good_hit	9454.0	75.376	24.0	0.302395402892562	CP021580.1	other sequences	Unidentified plasmid plasmid GF1-2_000418F, complete sequence	True	True
BAN0018_000000000208	9023	0.9999995988276562	9	9	8	7	8	False	98230	fragment	False	BAN0018_000000000208	1.0		0	0	False	False	1.0	0					non-mobilizable	other	9023.0	99.98899999999999	100.0	0.3434989529792499	NZ_LPTR01000085.1	enterobacteria	Shigella boydii strain 600384 600384_86, whole genome shotgun sequence	False	False
ISR0307_000000000098	32618	0.9999995975194056	40	30	13	16	29	True	132596	backbone	False	ISR0120_000000000296	0.9495452890139693	PS1169|PS902	0	0	True	True	1.0	17	rep_cluster_1702	MOBB	MPF_T		conjugative	plasmid	18977.0	99.895	99.0	0.574222060782177	CP040529.1	CFB group bacteria	Bacteroides thetaiotaomicron strain DSM 2079 plasmid p_Bt, complete sequence	False	True
ISR0802_000000000952	9752	0.999999597320388	20	11	10	10	9	True	37169	maximal	True	ISR0802_000000000952	1.0		1	1	False	False	1.0	0					non-mobilizable	no_good_hit	1783.0	78.8	18.0	0.020613743273686546	CP036540.1	CFB group bacteria	Bacteroides fragilis strain DCMOUH0017B plasmid pBFO17_1, complete sequence	True	True
USA0047_01_000000000704	26467	0.9999995933393786	33	16	11	10	12	True	77496	maximal	True	USA0047_01_000000000704	0.9930247180414195		2	2	True	True	0.9999622106552124	4					non-mobilizable	no_good_hit	4596.0	71.41	19.0	0.1460446247464503	CP021624.1	other sequences	Unidentified plasmid plasmid ES_ALL_5057, complete sequence	True	True
ISR0222_000000002023	28093	0.9999995917489374	35	25	12	14	23	True	132596	backbone	False	ISR0120_000000000296	0.47571874288451904	PS1169|PS902	0	0	False	True	1.0	0	rep_cluster_1702	MOBB	MPF_T		conjugative	plasmid	16078.0	99.876	98.0	0.517627740751473	CP021624.1	other sequences	Unidentified plasmid plasmid ES_ALL_5057, complete sequence	False	True
SPA0094_000000000389	33117	0.9999995905574924	42	35	14	19	31	True	132596	backbone	False	ISR0120_000000000296	0.9673517663959441	PS1169|PS902	0	0	True	True	1.0	1960	rep_cluster_1702	MOBB	MPF_T		conjugative	plasmid	28485.0	99.635	99.0	0.86130282116479	CP040529.1	CFB group bacteria	Bacteroides thetaiotaomicron strain DSM 2079 plasmid p_Bt, complete sequence	False	True
AST0092_000000000484	28452	0.9999995884593174	39	35	18	22	34	True	109737	maximal	True	AST0092_000000000484	1.0		1	1	False	False	1.0	0		MOBP	MPF_T		conjugative	no_good_hit	13477.0	97.507	78.0	0.37290669028704293	CP025879.1	enterobacteria	Escherichia coli strain 503458 plasmid p503458_36, complete sequence	True	True
MAD0058_000000000111	40620	0.9999995835397228	49	47	11	37	46	True	113248	fragment	False	MAD0032_000000000094	0.6302134255395254		0	0	False	False	1.0	0		MOBF	MPF_F	MOBF	conjugative	no_good_hit	7634.0	97.681	89.0	0.0355475763016158	CP010123.1	enterobacteria	Escherichia coli strain C5 plasmid A, complete genome	True	True
ISR0354_000000001211	11349	0.9999995718730236	15	12	5	6	12	True	90090	maximal	True	ISR0354_000000001211	1.0	PS472	0	0	True	True	1.0	14	rep_cluster_1085	MOBB			mobilizable	no_good_hit	2938.0	98.366	43.0	0.26635810872129956	KJ830768.1	CFB group bacteria	Bacteroides fragilis strain 69566 plasmid pBF69566b, complete sequence	True	True
ENG0086_000000000462	33144	0.9999995688561892	42	35	13	18	32	True	132596	backbone	False	ISR0120_000000000296	0.958747854800941	PS1169|PS902	0	0	True	True	1.0	82	rep_cluster_1702	MOBB	MPF_T		conjugative	plasmid	21310.0	99.87299999999999	99.0	0.6448117205472818	CP040529.1	CFB group bacteria	Bacteroides thetaiotaomicron strain DSM 2079 plasmid p_Bt, complete sequence	False	True
SPA0124_000000000916	26500	0.9999995669094488	33	24	13	13	22	True	132596	backbone	False	ISR0120_000000000296	0.48943453070165926	PS1169|PS902	0	0	False	True	1.0	0	rep_cluster_1702	MOBB	MPF_T		conjugative	plasmid	25560.0	99.585	100.0	0.8236488446292178	CP021572.1	other sequences	Unidentified plasmid plasmid MO1-2_2827, complete sequence	False	True
DEN0045_000000000434	33192	0.9999995637643996	42	35	14	18	33	True	132596	backbone	False	ISR0120_000000000296	0.9603617848274931	PS1169|PS902	0	0	True	True	1.0	582	rep_cluster_1702	MOBB	MPF_T		conjugative	plasmid	25389.0	99.75200000000001	99.0	0.767586874924325	CP040529.1	CFB group bacteria	Bacteroides thetaiotaomicron strain DSM 2079 plasmid p_Bt, complete sequence	False	True
AST0047_000000000344	33109	0.9999995637643996	41	35	14	18	33	True	132596	backbone	False	ISR0120_000000000296	0.9599972847106186	PS1169|PS902	0	0	True	True	1.0	9	rep_cluster_1702	MOBB	MPF_T		conjugative	plasmid	22603.0	99.81	99.0	0.6839508415062356	CP040529.1	CFB group bacteria	Bacteroides thetaiotaomicron strain DSM 2079 plasmid p_Bt, complete sequence	False	True
ISR0813_000000002172	11681	0.9999995628854758	14	9	6	6	8	True	21600	maximal	True	ISR0813_000000002172	1.0		1	1	True	True	0.9983734488487244	3					non-mobilizable	no_good_hit	29.0	100.0	0.0	3.17138360897565e-07	CP034492.1	other sequences	Eukaryotic synthetic construct chromosome 14	True	True
ISR0365_000000001024	13196	0.999999561939508	15	9	6	6	9	True	123686	maximal	True	ISR0365_000000001024	1.0	PS902	3	1	False	True	1.0	0					non-mobilizable	no_good_hit	9884.0	99.97	75.0	0.3190211776859504	CP021580.1	other sequences	Unidentified plasmid plasmid GF1-2_000418F, complete sequence	True	True
MON0062_000000000060	87164	0.9999995616814444	102	57	30	37	46	True	110966	maximal	True	MON0062_000000000060	1.0		0	0	False	False	1.0	0					non-mobilizable	no_good_hit	27111.0	98.399	79.0	0.14577432174821484	CP021568.1	other sequences	Unidentified plasmid plasmid YS1-2_000084F, complete sequence	True	True
MAD0056_000000000127	36933	0.9999995582029716	36	33	9	26	32	True	97704	fragment	False	MAD0056_000000000127	1.0		0	0	False	False	0.9998646378517151	0	IncFIA,IncFII	MOBF	MPF_F		conjugative	chromosome	15314.0	99.771	99.0	0.0026964985491770687	CP050204.1	enterobacteria	Escherichia coli strain RH-045-WU chromosome	False	True
SPA0110_000000000620	32228	0.9999995555779349	38	31	14	17	29	True	132596	backbone	False	ISR0120_000000000296	0.9424210881782497	PS1169|PS902	0	0	False	True	1.0	0	rep_cluster_1702	MOBB	MPF_T		conjugative	plasmid	26093.0	99.51700000000001	99.0	0.7885337207894418	CP040529.1	CFB group bacteria	Bacteroides thetaiotaomicron strain DSM 2079 plasmid p_Bt, complete sequence	False	True
SPA0077_000000000320	32227	0.9999995524781256	39	31	14	17	29	True	132596	backbone	False	ISR0120_000000000296	0.9516357436232888	PS1169|PS902	0	0	False	True	1.0	0	rep_cluster_1702	MOBB	MPF_T		conjugative	plasmid	25993.0	99.75399999999999	99.0	0.7858699600435888	CP040529.1	CFB group bacteria	Bacteroides thetaiotaomicron strain DSM 2079 plasmid p_Bt, complete sequence	False	True
SPA0061_000000000389	31705	0.9999995524781256	38	31	14	17	29	True	132596	backbone	False	ISR0120_000000000296	0.9356545930833745	PS1169|PS902	0	0	False	True	1.0	0	rep_cluster_1702	MOBB	MPF_T		conjugative	plasmid	26021.0	99.712	99.0	0.7865661702385277	CP040529.1	CFB group bacteria	Bacteroides thetaiotaomicron strain DSM 2079 plasmid p_Bt, complete sequence	False	True
MON0001_000000000192	37868	0.9999995524135404	39	36	12	26	36	True	98680	fragment	False	MON0001_000000000192	1.0		0	0	False	False	1.0	0	IncK2/Z		MPF_I		non-mobilizable	plasmid	32731.0	99.51700000000001	100.0	0.30374447703560686	CP024254.1	enterobacteria	Escherichia coli strain ATCC 43886 plasmid unnamed1, complete sequence	False	True
FIJ0068_000000000707	24433	0.9999995510947179	36	31	16	21	30	True	85524	fragment	False	FIJ0068_000000000707	1.0		0	0	False	False	1.0	0		MOBF	MPF_T		conjugative	plasmid	24432.0	99.984	100.0	0.6833272732358123	CP025915.1	enterobacteria	Escherichia coli strain 203740 plasmid p203740_35, complete sequence	False	True
MAD0044_000000000032	109896	0.9999995470312496	141	80	32	44	67	True	128783	maximal	True	MAD0044_000000000032	1.0		1	1	False	False	0.999908983707428	0					non-mobilizable	no_good_hit	21556.0	98.381	80.0	0.11605940828657282	CP021568.1	other sequences	Unidentified plasmid plasmid YS1-2_000084F, complete sequence	True	True
ISR0021_000000000462	32480	0.9999995440029096	39	31	14	17	29	True	132596	backbone	False	ISR0120_000000000296	0.9450209172207916	PS1169|PS902	0	0	True	True	1.0	123	rep_cluster_1702	MOBB	MPF_T		conjugative	plasmid	24293.0	99.73700000000001	99.0	0.7344412156435404	CP040529.1	CFB group bacteria	Bacteroides thetaiotaomicron strain DSM 2079 plasmid p_Bt, complete sequence	False	True
SPA0013_000000000282	32060	0.9999995440029096	39	31	14	17	29	True	132596	backbone	False	ISR0120_000000000296	0.9400002239108595	PS1169|PS902	0	0	False	True	1.0	0	rep_cluster_1702	MOBB	MPF_T		conjugative	plasmid	26046.0	99.71600000000001	99.0	0.7873229204504177	CP040529.1	CFB group bacteria	Bacteroides thetaiotaomicron strain DSM 2079 plasmid p_Bt, complete sequence	False	True
SPA0114_000000000502	33104	0.9999995416608732	43	36	15	18	33	True	132596	backbone	False	ISR0120_000000000296	0.9602502302724586	PS1169|PS902	0	0	True	True	1.0	184	rep_cluster_1702	MOBB	MPF_T		conjugative	plasmid	31405.0	99.898	100.0	0.9505690761593413	CP040529.1	CFB group bacteria	Bacteroides thetaiotaomicron strain DSM 2079 plasmid p_Bt, complete sequence	False	True
ENG0145_000000000123	75834	0.9999995355022864	85	85	26	31	79	True	97762	maximal	True	ENG0145_000000000123	1.0		1	1	False	False	1.0	0					non-mobilizable	plasmid	17195.0	96.074	91.0	0.15596921457225318	CP048306.1	enterobacteria	Escherichia coli strain 9 plasmid p009_B, complete sequence	False	True
ENG0202_000000000738	28812	0.9999995334945868	35	27	13	15	25	True	132596	backbone	False	ISR0120_000000000296	0.6065061342836289	PS1169|PS902	0	0	False	True	1.0	0	rep_cluster_1702	MOBB	MPF_T		conjugative	plasmid	25719.0	99.91799999999999	99.0	0.8302233987603306	CP021580.1	other sequences	Unidentified plasmid plasmid GF1-2_000418F, complete sequence	False	True
FIJ0048_000000000411	41586	0.9999995310849484	37	34	23	31	34	True	98311	maximal	True	FIJ0048_000000000411	1.0		1	1	False	False	1.0	0	IncFIA,IncFIC	MOBF	MPF_F		conjugative	no_good_hit	12687.0	96.083	49.0	0.06597654560894413	CP057768.1	enterobacteria	Escherichia coli strain RHB15-C23 plasmid pRHB15-C23_2, complete sequence	True	True
FIJ0122_000000000118	56872	0.999999523125727	68	28	16	23	13	True	41451	maximal	True	FIJ0122_000000000118	1.0		2	2	False	False	1.0	0					non-mobilizable	no_good_hit	2689.0	73.89399999999999	5.0	0.0007219865375757302	CP032452.1	firmicutes	Paraclostridium bifermentans strain Cbm chromosome	True	True
ENG0204_000000001019	15196	0.9999995201608782	20	9	4	9	4	True	122572	fragment	False	ENG0204_000000001019	1.0		0	0	False	False	1.0	0					non-mobilizable	no_good_hit	5736.0	96.008	59.0	0.24804721402534283	CP048434.1	actinobacteria	Collinsella aerofaciens ATCC 25986 strain JCM 10188 plasmid putative_pCaero1, complete sequence	True	True
SPA0102_000000000855	27881	0.999999519907334	31	22	12	16	16	True	83913	fragment	False	SPA0045_000000000652	0.9404772143532341		0	0	False	False	1.0	0					non-mobilizable	no_good_hit	1746.0	92.44	6.0	0.02798192432015181	NZ_CAEUHO010000006.1	CFB group bacteria	Bacteroides acidifaciens isolate NZ_B_acidifaciens_9G3_hyb, whole genome shotgun sequence	True	True
MON0047_000000000940	21165	0.999999513647414	17	10	8	9	7	True	89838	maximal	True	MON0047_000000000940	1.0		1	1	True	True	0.9993857741355896	15					non-mobilizable	no_good_hit	1488.0	76.075	9.0	0.06932019327369277	LN853021.1		Uncultured prokaryote from Rat gut metagenome metamobilome, plasmid pRGRH0358	True	True
ISR0179_000000000512	36095	0.9999995107223332	48	29	11	23	19	True	100993	maximal	True	ISR0179_000000000512	0.997952747845329		6	2	True	True	1.0	15					non-mobilizable	no_good_hit	5819.0	74.188	40.0	0.06217035002833355	CP054002.1	CFB group bacteria	Bacteroides fragilis strain FDAARGOS_763 plasmid unnamed2, complete sequence	True	True
ISR0777_000000000385	31186	0.9999994986671868	38	31	14	16	29	True	132596	backbone	False	ISR0120_000000000296	0.9136360987925549	PS1169|PS902	0	0	False	True	1.0	0	rep_cluster_1702	MOBB	MPF_T		conjugative	plasmid	24279.0	99.712	99.0	0.7338358154740283	CP040529.1	CFB group bacteria	Bacteroides thetaiotaomicron strain DSM 2079 plasmid p_Bt, complete sequence	False	True
ISR0193_000000000539	31510	0.99999949799185	38	31	14	16	29	True	132596	backbone	False	ISR0120_000000000296	0.931589397760416	PS1169|PS902	0	0	True	True	1.0	347	rep_cluster_1702	MOBB	MPF_T		conjugative	plasmid	25388.0	99.744	100.0	0.7675566049158494	CP040529.1	CFB group bacteria	Bacteroides thetaiotaomicron strain DSM 2079 plasmid p_Bt, complete sequence	False	True
ENG0063_000000000510	31453	0.99999949799185	38	31	14	16	29	True	132596	backbone	False	ISR0120_000000000296	0.9314739911748954	PS1169|PS902	0	0	True	True	1.0	14	rep_cluster_1702	MOBB	MPF_T		conjugative	plasmid	18287.0	99.913	100.0	0.5533357549340114	CP040529.1	CFB group bacteria	Bacteroides thetaiotaomicron strain DSM 2079 plasmid p_Bt, complete sequence	False	True
AST0055_000000001035	19572	0.9999994940316804	28	27	11	22	24	True	114270	maximal	True	AST0055_000000001035	1.0		1	1	False	False	1.0	0	IncFIA,IncFIC				non-mobilizable	plasmid	5863.0	99.42	97.0	0.060686370930172366	CP051433.1	enterobacteria	Escherichia sp. SCLE84 plasmid pSCLE3, complete sequence	False	True
USA0106_01_000000000303	30878	0.9999994850929552	38	29	13	15	28	True	132596	backbone	False	ISR0120_000000000296	0.8769458788943303	PS1169|PS902	0	0	False	True	1.0	0	rep_cluster_1702	MOBB	MPF_T		conjugative	plasmid	24299.0	99.712	99.0	0.7344412156435404	CP040529.1	CFB group bacteria	Bacteroides thetaiotaomicron strain DSM 2079 plasmid p_Bt, complete sequence	False	True
ENG0039_000000000430	31557	0.9999994786017335	37	37	18	29	37	True	114267	fragment	False	ENG0039_000000000430	1.0		0	0	False	False	0.9999682903289795	0	IncFIB				non-mobilizable	other	31344.0	99.994	99.0	0.2743657977205483	LR730401.1	enterobacteria	XXX	False	True
ISR0167_000000000103	71176	0.9999994639395642	77	29	16	24	16	True	82845	maximal	True	ISR0167_000000000103	1.0	PS410	1	1	True	True	1.0	6					non-mobilizable	no_good_hit	574.0	95.819	1.0	0.0002557034589582561	NZ_HF545616.1	firmicutes	Ruminococcus bicirculans strain 80/3 chromosome I	True	True
DEN0018_000000000171	55611	0.9999994549133562	66	25	12	22	13	True	82841	fragment	False	ISR0232_000000000063	0.7397529616214588		0	0	False	False	1.0	0					non-mobilizable	no_good_hit	512.0	83.20299999999999	1.0	0.010030864197530864	CP021614.1	other sequences	Unidentified plasmid plasmid FA1-2_2756, complete sequence	True	True
BAN0018_000000000039	44628	0.9999994544626606	49	46	13	21	45	False	98246	maximal	True	BAN0018_000000000039	1.0		1	1	False	False	1.0	0					non-mobilizable	plasmid	13700.0	98.59100000000001	96.0	0.146954982025004	CP056796.1	enterobacteria	Escherichia coli strain RHBSTW-00177 plasmid pRHBSTW-00177_3, complete sequence	False	True
SPA0060_000000000330	31434	0.999999451324764	39	31	14	16	30	True	132596	backbone	False	ISR0120_000000000296	0.9327635958083885	PS1169|PS902	0	0	True	True	1.0	27	rep_cluster_1702	MOBB	MPF_T		conjugative	plasmid	21804.0	99.68799999999999	99.0	0.6589175444969124	CP040529.1	CFB group bacteria	Bacteroides thetaiotaomicron strain DSM 2079 plasmid p_Bt, complete sequence	False	True
MAD0040_000000000833	15161	0.9999994446759464	23	15	7	10	12	True	18430	maximal	True	MAD0040_000000000833	1.0		3	1	False	False	0.9999340176582336	0					non-mobilizable	no_good_hit	3994.0	93.165	48.0	0.05739301014005683	CP042292.1	firmicutes	Enterococcus hirae strain HDC14-2 plasmid pHDC14-2.69K, complete genome	True	True
ENG0110_000000000422	31541	0.9999994341995516	38	30	14	16	28	True	132596	backbone	False	ISR0120_000000000296	0.9311608916024476	PS1169|PS902	0	0	True	True	1.0	79	rep_cluster_1702	MOBB	MPF_T		conjugative	plasmid	25397.0	99.709	100.0	0.7675566049158494	CP040529.1	CFB group bacteria	Bacteroides thetaiotaomicron strain DSM 2079 plasmid p_Bt, complete sequence	False	True
ENG0106_000000000300	31473	0.9999994341995516	38	30	14	16	28	True	132596	backbone	False	ISR0120_000000000296	0.9305659159399076	PS1169|PS902	0	0	True	True	1.0	69	rep_cluster_1702	MOBB	MPF_T		conjugative	plasmid	21519.0	99.786	100.0	0.6511684223271582	CP040529.1	CFB group bacteria	Bacteroides thetaiotaomicron strain DSM 2079 plasmid p_Bt, complete sequence	False	True
ENG0053_000000001670	15319	0.9999994286245664	13	13	9	10	11	False	115891	maximal	True	ENG0053_000000001670	1.0		1	1	False	False	0.9958874583244324	0	IncFII				non-mobilizable	no_good_hit	10557.0	100.0	87.0	0.07421155495563898	MT108213.1	enterobacteria	Klebsiella pneumoniae strain ZZ100 plasmid pZZ100-KPC, complete sequence	True	True
MAD0040_000000000084	51175	0.9999994266794896	56	46	13	21	41	True	98672	maximal	True	MAD0040_000000000084	1.0		1	1	False	False	1.0	0	IncI1		MPF_I		non-mobilizable	no_good_hit	13227.0	97.036	69.0	0.14026318582192507	CP055982.1	enterobacteria	Escherichia coli strain RHB01-C20 plasmid pRHB01-C20_2, complete sequence	True	True
ENG0107_000000001897	11834	0.9999994060324338	15	12	5	8	12	True	60030	fragment	False	ENG0107_000000001897	1.0		0	0	False	False	1.0	0					non-mobilizable	plasmid	6597.0	98.257	96.0	0.0726841902242795	CP027138.1	enterobacteria	Escherichia coli strain AR_0369 plasmid unnamed2	False	True
CHI0171_000000000096	56342	0.9999993967413248	58	53	16	26	52	True	114310	fragment	False	CHI0171_000000000096	1.0		0	0	False	True	0.9998224973678589	0		MOBP	MPF_I	MOBP	conjugative	plasmid	42431.0	99.986	100.0	0.45738740486816293	CP012627.1	enterobacteria	Escherichia coli strain SF-468 plasmid pSF-468-2, complete sequence	False	True
CAN0019_000000000250	31435	0.9999993912074092	39	29	13	15	28	True	132596	backbone	False	ISR0120_000000000296	0.9299192685335818	PS1169|PS902	0	0	True	True	1.0	99	rep_cluster_1702	MOBB	MPF_T		conjugative	plasmid	14507.0	99.986	100.0	0.4390664729386124	CP040529.1	CFB group bacteria	Bacteroides thetaiotaomicron strain DSM 2079 plasmid p_Bt, complete sequence	False	True
ISR0090_000000000369	31478	0.99999938863434	39	30	14	16	28	True	132596	backbone	False	ISR0120_000000000296	0.932555552173694	PS1169|PS902	0	0	True	True	1.0	98	rep_cluster_1702	MOBB	MPF_T		conjugative	plasmid	22472.0	99.81299999999999	99.0	0.6800157404044073	CP040529.1	CFB group bacteria	Bacteroides thetaiotaomicron strain DSM 2079 plasmid p_Bt, complete sequence	False	True
SPA0015_000000000193	33042	0.9999993845788938	42	31	14	16	29	True	132596	backbone	False	ISR0120_000000000296	0.8649973423470138	PS1169|PS902	0	0	False	True	1.0	0	rep_cluster_1702	MOBB	MPF_T		conjugative	plasmid	24485.0	99.71	91.0	0.7401925172539048	CP040529.1	CFB group bacteria	Bacteroides thetaiotaomicron strain DSM 2079 plasmid p_Bt, complete sequence	False	True
FIJ0031_000000001804	10620	0.9999993799686148	15	15	6	6	15	True	54169	maximal	True	FIJ0031_000000001804	1.0		1	1	False	False	1.0	0	IncX1				non-mobilizable	chromosome	10438.0	99.80799999999999	100.0	0.002102293064527727	CP042470.1	enterobacteria	Escherichia coli strain A50 chromosome	False	True
DEN0063_000000000578	30303	0.9999993731993744	36	27	13	15	26	True	132596	backbone	False	ISR0120_000000000296	0.8076141885264371	PS1169|PS902	0	0	True	True	1.0	14	rep_cluster_1702	MOBB	MPF_T		conjugative	plasmid	24110.0	99.726	100.0	0.7288715340840295	CP040529.1	CFB group bacteria	Bacteroides thetaiotaomicron strain DSM 2079 plasmid p_Bt, complete sequence	False	True
ENG0011_000000000368	30095	0.9999993731993744	36	27	13	15	26	True	132596	backbone	False	ISR0120_000000000296	0.7905885421733952	PS1169|PS902	0	0	False	True	1.0	0	rep_cluster_1702	MOBB	MPF_T		conjugative	plasmid	24470.0	99.73	99.0	0.7396173870928684	CP040529.1	CFB group bacteria	Bacteroides thetaiotaomicron strain DSM 2079 plasmid p_Bt, complete sequence	False	True
FIJ0112_000000000070	73373	0.999999344618523	88	81	29	32	79	False	45103	maximal	True	FIJ0112_000000000070	1.0		2	1	False	False	0.9999863505363464	0	rep_cluster_2469				non-mobilizable	plasmid	27642.0	97.48899999999999	94.0	0.25618238380461533	CP056375.1	enterobacteria	Klebsiella pneumoniae strain RHBSTW-00636 plasmid pRHBSTW-00636_4, complete sequence	False	True
MON0105_000000000910	30971	0.999999333979151	37	29	15	17	26	True	132596	backbone	False	ISR0120_000000000296	0.600748484533333	PS1169|PS902	0	0	True	True	1.0	3	rep_cluster_1702	MOBB	MPF_T		conjugative	plasmid	22143.0	99.03399999999999	99.0	0.7145209194214877	CP021580.1	other sequences	Unidentified plasmid plasmid GF1-2_000418F, complete sequence	False	True
ISR0342_000000000070	69093	0.9999993338774412	77	36	20	33	17	True	132148	fragment	False	ISR0342_000000000070	1.0		0	0	False	True	0.9999855160713196	0					non-mobilizable	no_good_hit	2099.0	96.999	5.0	0.010006537413570143	NZ_CYYV01000009.1	firmicutes	Fusicatenibacter saccharivorans strain 2789STDY5608849, whole genome shotgun sequence	True	True
SPA0112_000000001263	20880	0.9999993284052348	26	15	10	13	10	True	122546	maximal	True	SPA0112_000000001263	1.0		1	1	False	False	1.0	0					non-mobilizable	plasmid	7103.0	97.973	91.0	0.30814962680090263	CP048434.1	actinobacteria	Collinsella aerofaciens ATCC 25986 strain JCM 10188 plasmid putative_pCaero1, complete sequence	False	True
ISR0334_000000000351	28275	0.999999328385874	37	37	12	19	34	True	132575	fragment	False	ISR0334_000000000351	1.0		0	0	False	True	1.0	0		MOBP	MPF_T		conjugative	plasmid	12042.0	99.94200000000001	100.0	0.31170881979859694	CP041397.1	CFB group bacteria	Bacteroides ovatus strain 3725 D1 iv plasmid unnamed2, complete sequence	False	True
SPA0078_000000000317	32656	0.9999993221895284	32	32	11	26	31	True	113268	fragment	False	SPA0068_000000000437	1.0		0	0	False	False	1.0	0	IncFIC,rep_cluster_2244	MOBF	MPF_F		conjugative	chromosome	32577.0	99.988	100.0	0.00648181476487205	CP035320.1	enterobacteria	Escherichia coli strain BR02-DEC chromosome	False	True
SPA0068_000000000437	32656	0.9999993221895284	32	32	11	26	31	True	113268	fragment	False	SPA0068_000000000437	1.0		0	0	False	False	1.0	0	IncFIC,rep_cluster_2244	MOBF	MPF_F		conjugative	chromosome	32577.0	99.988	100.0	0.00648181476487205	CP035320.1	enterobacteria	Escherichia coli strain BR02-DEC chromosome	False	True
MON0107_000000004094	9985	0.9999993219280952	12	11	7	8	10	True	126916	maximal	True	MON0107_000000004094	1.0		0	0	False	False	0.9998998641967773	0	rep_cluster_2313				non-mobilizable	plasmid	7121.0	99.88799999999999	92.0	0.07274380773318075	CP011136.1	enterobacteria	Escherichia coli VR50 plasmid pVR50B, complete sequence	False	True
SPA0101_000000000722	28790	0.9999993168118868	38	31	13	15	29	True	132596	backbone	False	ISR0120_000000000296	0.6241676939067222	PS1169|PS902	0	0	False	True	1.0	0		MOBB	MPF_T		conjugative	plasmid	27498.0	99.811	100.0	0.8321225329943093	CP040529.1	CFB group bacteria	Bacteroides thetaiotaomicron strain DSM 2079 plasmid p_Bt, complete sequence	False	True
ENG0153_000000000467	31593	0.9999993064478176	38	30	14	16	28	True	132596	backbone	False	ISR0120_000000000296	0.9307327676175216	PS1169|PS902	0	0	True	True	1.0	27	rep_cluster_1702	MOBB	MPF_T		conjugative	plasmid	25355.0	99.736	99.0	0.7665576946361545	CP040529.1	CFB group bacteria	Bacteroides thetaiotaomicron strain DSM 2079 plasmid p_Bt, complete sequence	False	True
SPA0148_000000000001	13393	0.9999992993183032	12	9	5	7	6	True	97857	maximal	False	FIJ0005_000000001586	0.9623860691869374		0	0	True	True	1.0	3					non-mobilizable	no_good_hit	157.0	93.631	1.0	0.13254035683942225	KU543853.1	bacteria	Uncultured bacterium clone PI_060401_Contig_14 genomic sequence	True	True
MAD0040_000000001073	13078	0.9999992769452778	19	15	9	13	12	True	114166	maximal	True	MAD0040_000000001073	1.0		4	1	False	False	1.0	0	IncFIB				non-mobilizable	plasmid	3713.0	99.354	99.0	0.02412488788946226	MN218686.1	enterobacteria	Escherichia coli strain 5M plasmid pISV_IncFII_NDM-5, complete sequence	False	True
ISR0342_000000000369	30542	0.9999992740549802	36	28	14	16	26	True	132596	backbone	False	ISR0120_000000000296	0.8417755824360075	PS1169|PS902	0	0	False	True	1.0	0	rep_cluster_1702	MOBB	MPF_T		conjugative	plasmid	24294.0	99.728	99.0	0.7344412156435404	CP040529.1	CFB group bacteria	Bacteroides thetaiotaomicron strain DSM 2079 plasmid p_Bt, complete sequence	False	True
FIJ0168_000000000375	28208	0.9999992740411282	34	27	17	21	24	True	38933	maximal	True	FIJ0168_000000000375	1.0		1	1	False	False	1.0	0					non-mobilizable	no_good_hit	5738.0	83.391	49.0	0.20186247432901352	CP053405.1	enterobacteria	Salmonella enterica strain 2010K-2057 plasmid unnamed2, complete sequence	True	True
ISR0228_000000001543	11601	0.9999992690966018	13	11	6	7	10	False	118189	fragment	False	ISR0228_000000001543	1.0		0	0	False	True	1.0	0	rep_cluster_1097	MOBB			mobilizable	no_good_hit	4623.0	94.93799999999999	42.0	0.5824508320726173	LN853373.1		Uncultured prokaryote from Rat gut metagenome metamobilome, plasmid pRGFK0764	True	True
DEN0071_000000000575	29366	0.9999992683046836	36	29	15	16	25	True	132596	backbone	False	ISR0120_000000000296	0.5663156438246123	PS1169|PS902	0	0	False	True	1.0	0	rep_cluster_1702	MOBB	MPF_T		conjugative	plasmid	28756.0	99.604	100.0	0.9265848077604821	CP021572.1	other sequences	Unidentified plasmid plasmid MO1-2_2827, complete sequence	False	True
ISR0296_000000001347	13691	0.9999992592865096	13	11	5	7	10	False	118191	maximal	True	ISR0296_000000001347	1.0	PS799|PS801|PS802	1	1	False	True	0.9998539090156555	0	rep_cluster_1097	MOBB			mobilizable	no_good_hit	4623.0	94.917	35.0	0.5824508320726173	LN853373.1		Uncultured prokaryote from Rat gut metagenome metamobilome, plasmid pRGFK0764	True	True
ENG0107_000000000368	39906	0.999999240584734	50	47	19	33	44	True	114284	fragment	False	ENG0107_000000000368	1.0		0	0	False	False	1.0	0	IncI2		MPF_T		non-mobilizable	plasmid	22867.0	99.147	100.0	0.35210421767450456	CP055257.1	enterobacteria	Escherichia coli strain AH25 plasmid pAH25-1, complete sequence	False	True
AST0061_000000000362	33190	0.9999992404299056	43	35	15	17	32	True	132596	backbone	False	ISR0120_000000000296	0.9607731661195681	PS1169|PS902	0	0	True	True	1.0	21	rep_cluster_1702	MOBB	MPF_T		conjugative	plasmid	29703.0	99.67299999999999	99.0	0.8981716914880736	CP040529.1	CFB group bacteria	Bacteroides thetaiotaomicron strain DSM 2079 plasmid p_Bt, complete sequence	False	True
AST0055_000000000640	26793	0.9999992394495191	32	25	13	13	23	True	132596	backbone	False	ISR0120_000000000296	0.4572281298320392	PS1169|PS902	0	0	False	True	0.9996267557144165	0	rep_cluster_1702	MOBB	MPF_T		conjugative	plasmid	16472.0	99.95100000000001	99.0	0.53026400515132	CP021562.1	other sequences	Unidentified plasmid plasmid YS1-2_2431, complete sequence	False	True
MAD0057_000000000831	14115	0.9999992267725144	20	19	11	12	18	True	18615	maximal	True	MAD0057_000000000831	1.0		1	1	False	False	1.0	0	rep_cluster_2268				non-mobilizable	no_good_hit	8721.0	95.413	84.0	0.0692113860559764	NZ_QZCS01000014.1	enterobacteria	Enterobacter chuandaensis strain 090028, whole genome shotgun sequence	True	True
ISR0074_000000000443	30471	0.9999992247571348	36	28	14	16	26	True	132596	backbone	False	ISR0120_000000000296	0.8244110893430541	PS1169|PS902	0	0	False	True	1.0	0	rep_cluster_1702	MOBB	MPF_T		conjugative	plasmid	24300.0	99.712	99.0	0.734471485652016	CP040529.1	CFB group bacteria	Bacteroides thetaiotaomicron strain DSM 2079 plasmid p_Bt, complete sequence	False	True
ISR0204_000000000228	29098	0.9999992238526432	35	27	13	15	25	True	132596	backbone	False	ISR0120_000000000296	0.6160373138030544	PS1169|PS902	0	0	False	True	1.0	0	rep_cluster_1702	MOBB	MPF_T		conjugative	plasmid	25719.0	99.94200000000001	99.0	0.8302233987603306	CP021580.1	other sequences	Unidentified plasmid plasmid GF1-2_000418F, complete sequence	False	True
ENG0136_000000000384	28808	0.9999992238526432	35	27	13	15	25	True	132596	backbone	False	ISR0120_000000000296	0.5919203548245576	PS1169|PS902	0	0	False	True	1.0	0	rep_cluster_1702	MOBB	MPF_T		conjugative	plasmid	25530.0	99.655	100.0	0.8226820071545973	CP021572.1	other sequences	Unidentified plasmid plasmid MO1-2_2827, complete sequence	False	True
MAD0029_000000000013	61725	0.9999992142156832	67	60	25	46	53	True	97995	maximal	True	MAD0029_000000000013	1.0		14	1	False	False	1.0	0	IncFIC,IncI1	MOBF	MPF_F		conjugative	no_good_hit	19700.0	95.584	63.0	0.11313023338678069	CP057205.1	enterobacteria	Escherichia coli strain RHB33-C09 plasmid pRHB33-C09_2, complete sequence	True	True
SPA0122_000000000852	30418	0.9999992100755096	35	28	14	16	26	True	132596	backbone	False	ISR0120_000000000296	0.8259759990625845	PS1169|PS902	0	0	False	True	1.0	0	rep_cluster_1702	MOBB	MPF_T		conjugative	plasmid	24299.0	99.712	99.0	0.7344412156435404	CP040529.1	CFB group bacteria	Bacteroides thetaiotaomicron strain DSM 2079 plasmid p_Bt, complete sequence	False	True
SPA0044_000000000482	30109	0.999999199614814	34	27	14	16	25	True	132596	backbone	False	ISR0120_000000000296	0.7968884779475821	PS1169|PS902	0	0	True	True	1.0	129	rep_cluster_1702	MOBB	MPF_T		conjugative	plasmid	17171.0	99.913	100.0	0.5195241554667636	CP040529.1	CFB group bacteria	Bacteroides thetaiotaomicron strain DSM 2079 plasmid p_Bt, complete sequence	False	True
MAD0102_000000000755	16074	0.9999991988497022	16	15	12	9	14	True	127169	fragment	False	MAD0102_000000000755	1.0		0	0	False	False	1.0	0	rep_cluster_2313				non-mobilizable	plasmid	14601.0	99.678	91.0	0.07654559181276739	CP058084.1	enterobacteria	Escherichia coli strain RHB01-C21 plasmid pRHB01-C21_2, complete sequence	False	True
ENG0142_000000000321	32288	0.9999991850604242	41	34	13	17	32	True	132596	backbone	False	ISR0120_000000000296	0.8677431795099897	PS1169|PS902	0	0	False	True	0.9998141527175903	0	rep_cluster_1702	MOBB	MPF_T		conjugative	plasmid	21735.0	99.807	99.0	0.6574853199346208	AY171301.1	CFB group bacteria	Bacteroides thetaiotaomicron VPI-5482 plasmid p5482, complete sequence	False	True
MON0058_000000001032	17740	0.999999176463326	18	12	8	11	7	True	112540	fragment	False	MON0058_000000001032	1.0		0	0	False	False	0.9982525110244751	0					non-mobilizable	no_good_hit	3676.0	97.416	52.0	0.08222366448089878	CP021588.1	other sequences	Unidentified plasmid plasmid FAKO27_6411, complete sequence	True	True
DEN0072_000000000417	28424	0.9999991655517416	35	28	15	16	24	True	132596	backbone	False	ISR0120_000000000296	0.49899333972381904	PS1169|PS902	0	0	False	True	1.0	0	rep_cluster_1702	MOBB	MPF_T		conjugative	plasmid	26222.0	99.92399999999999	96.0	0.8464294938016529	CP021580.1	other sequences	Unidentified plasmid plasmid GF1-2_000418F, complete sequence	False	True
ISR0341_000000001600	9229	0.9999991571403052	15	7	4	6	5	False	44747	maximal	True	ISR0341_000000001600	1.0		0	0	False	False	0.9993498921394348	0					non-mobilizable	no_good_hit	447.0	72.707	5.0	0.09151276198381407	NZ_JNJN01000082.1	firmicutes	Agathobaculum desmolans ATCC 43058 T363DRAFT_scaffold00080.80_C, whole genome shotgun sequence	True	False
ENG0089_000000000434	31053	0.9999991449626284	37	30	15	17	27	True	132596	backbone	False	ISR0120_000000000296	0.5828254902377737	PS1169|PS902	0	0	True	True	1.0	9	rep_cluster_1702	MOBB	MPF_T		conjugative	plasmid	19323.0	99.208	99.0	0.6236118285123967	CP021580.1	other sequences	Unidentified plasmid plasmid GF1-2_000418F, complete sequence	False	True
ENG0085_000000000629	31020	0.9999991449626284	37	30	15	17	27	True	132596	backbone	False	ISR0120_000000000296	0.6184523830833871	PS1169|PS902	0	0	True	True	1.0	234	rep_cluster_1702	MOBB	MPF_T		conjugative	plasmid	26844.0	99.70200000000001	99.0	0.8664772727272727	CP021580.1	other sequences	Unidentified plasmid plasmid GF1-2_000418F, complete sequence	False	True
ENG0044_000000000512	30993	0.9999991449626284	37	30	15	17	27	True	132596	backbone	False	ISR0120_000000000296	0.6184589117019956	PS1169|PS902	0	0	True	True	1.0	91	rep_cluster_1702	MOBB	MPF_T		conjugative	plasmid	26842.0	99.713	99.0	0.8664772727272727	CP021580.1	other sequences	Unidentified plasmid plasmid GF1-2_000418F, complete sequence	False	True
ISR0041_000000000325	30930	0.9999991449626284	37	30	15	17	27	True	132596	backbone	False	ISR0120_000000000296	0.6179764272690978	PS1169|PS902	0	0	True	True	0.9999676942825317	58	rep_cluster_1702	MOBB	MPF_T		conjugative	plasmid	26790.0	99.675	99.0	0.8647017045454546	CP021580.1	other sequences	Unidentified plasmid plasmid GF1-2_000418F, complete sequence	False	True
MON0073_000000000148	30708	0.9999991449626284	37	30	15	17	27	True	132596	backbone	False	ISR0120_000000000296	0.6169609603866103	PS1169|PS902	0	0	False	True	0.9997394680976868	0	rep_cluster_1702	MOBB	MPF_T		conjugative	plasmid	26461.0	99.675	99.0	0.8540805785123967	CP021580.1	other sequences	Unidentified plasmid plasmid GF1-2_000418F, complete sequence	False	True
ISR0213_000000000539	30146	0.99999913515797	36	27	14	16	25	True	132596	backbone	False	ISR0120_000000000296	0.7899454392622655	PS1169|PS902	0	0	True	True	1.0	305	rep_cluster_1702	MOBB	MPF_T		conjugative	plasmid	21340.0	99.81299999999999	99.0	0.6457500908100254	CP040529.1	CFB group bacteria	Bacteroides thetaiotaomicron strain DSM 2079 plasmid p_Bt, complete sequence	False	True
ENG0117_000000000534	29109	0.9999991206509738	35	28	14	16	25	True	132596	backbone	False	ISR0120_000000000296	0.6161312598382882	PS1169|PS902	0	0	False	True	1.0	0	rep_cluster_1702	MOBB	MPF_T		conjugative	plasmid	25719.0	99.93799999999999	99.0	0.8302233987603306	CP021580.1	other sequences	Unidentified plasmid plasmid GF1-2_000418F, complete sequence	False	True
CHI0139_000000000161	30941	0.9999991149681036	37	29	14	17	25	True	132596	backbone	False	ISR0120_000000000296	0.6127979867409837	PS1169|PS902	0	0	True	True	1.0	89	rep_cluster_1702	MOBB	MPF_T		conjugative	plasmid	19948.0	99.794	100.0	0.6421442369607212	CP021562.1	other sequences	Unidentified plasmid plasmid YS1-2_2431, complete sequence	False	True
MAD0091_000000000224	26666	0.9999991142958984	25	23	10	18	21	True	97993	fragment	False	MAD0091_000000000224	1.0		0	0	False	False	1.0	0	IncFIC,IncI1	MOBF	MPF_F		conjugative	plasmid	8228.0	95.941	92.0	0.09540636042402827	CP010124.1	enterobacteria	Escherichia coli strain C5 plasmid B, complete genome	False	True
ISR0365_000000000333	30127	0.9999991117720824	35	25	12	18	16	True	83911	fragment	False	ISR0365_000000000333	1.0		0	0	False	False	1.0	0					non-mobilizable	no_good_hit	1747.0	92.215	6.0	0.027998005885853047	NZ_CAEUHO010000006.1	CFB group bacteria	Bacteroides acidifaciens isolate NZ_B_acidifaciens_9G3_hyb, whole genome shotgun sequence	True	True
AST0058_000000001222	12883	0.9999991099572324	14	12	9	12	7	True	130306	maximal	True	AST0058_000000001222	1.0		1	1	False	False	0.9998447299003601	0					non-mobilizable	no_good_hit	1906.0	97.53399999999999	44.0	0.003979198598184582	NZ_CABIYV010000002.1	firmicutes	Gemmiger formicilis isolate MGYG-HGUT-00084, whole genome shotgun sequence	True	True
CHI0074_000000000239	31190	0.9999991011612916	37	29	15	17	26	True	132596	backbone	False	ISR0120_000000000296	0.617001655786524	PS1169|PS902	0	0	True	True	1.0	189	rep_cluster_1702	MOBB	MPF_T		conjugative	plasmid	21656.0	99.889	99.0	0.6978955170969093	CP021572.1	other sequences	Unidentified plasmid plasmid MO1-2_2827, complete sequence	False	True
ISR0192_000000000671	21849	0.9999990904150764	37	35	7	18	34	True	98234	maximal	True	ISR0192_000000000671	1.0	PS545	1	1	False	True	1.0	0					non-mobilizable	plasmid	7509.0	98.948	91.0	0.15170322450217325	CP040921.1	enterobacteria	Escherichia coli strain FC853_EC plasmid p853EC2, complete sequence	False	True
ENG0157_000000000516	32322	0.999999073132234	41	33	14	16	31	True	132596	backbone	False	ISR0120_000000000296	0.8764576836694822	PS1169|PS902	0	0	False	True	1.0	0	rep_cluster_1702	MOBB	MPF_T		conjugative	plasmid	23189.0	99.84	99.0	0.7017193364814143	CP040529.1	CFB group bacteria	Bacteroides thetaiotaomicron strain DSM 2079 plasmid p_Bt, complete sequence	False	True
ISR0241_000000000310	31142	0.9999990674536132	37	29	15	17	26	True	132596	backbone	False	ISR0120_000000000296	0.6178649082822697	PS1169|PS902	0	0	True	True	1.0	98	rep_cluster_1702	MOBB	MPF_T		conjugative	plasmid	28513.0	99.32	99.0	0.9173998517515872	CP021572.1	other sequences	Unidentified plasmid plasmid MO1-2_2827, complete sequence	False	True
CHI0098_000000000234	31068	0.9999990538264468	38	28	15	16	24	True	132596	backbone	False	ISR0120_000000000296	0.6183582561332741	PS1169|PS902	0	0	True	True	1.0	65	rep_cluster_1702	MOBB	MPF_T		conjugative	plasmid	17254.0	99.728	100.0	0.5559315479067969	CP021572.1	other sequences	Unidentified plasmid plasmid MO1-2_2827, complete sequence	False	True
SPA0115_000000000581	33197	0.9999990384610222	42	35	15	19	32	True	132596	backbone	False	ISR0120_000000000296	0.9603478848856333	PS1169|PS902	0	0	True	True	1.0	649	rep_cluster_1702	MOBB	MPF_T		conjugative	plasmid	28626.0	99.735	99.0	0.8654195423174719	CP040529.1	CFB group bacteria	Bacteroides thetaiotaomicron strain DSM 2079 plasmid p_Bt, complete sequence	False	True
ISR0228_000000001982	9704	0.9999990373174358	10	8	6	7	5	False	60971	maximal	True	ISR0228_000000001982	1.0		1	1	False	False	0.9992786645889282	0					non-mobilizable	no_good_hit	246.0	78.04899999999999	3.0	0.00010609270222496564	NZ_LN869529.1	firmicutes	Intestinimonas massiliensis strain GD2, whole genome shotgun sequence	True	False
ENG0148_000000000672	31059	0.999999010884142	37	29	15	17	26	True	132596	backbone	False	ISR0120_000000000296	0.6185702370731163	PS1169|PS902	0	0	True	True	1.0	295	rep_cluster_1702	MOBB	MPF_T		conjugative	plasmid	26698.0	99.734	100.0	0.8602597570015147	CP021572.1	other sequences	Unidentified plasmid plasmid MO1-2_2827, complete sequence	False	True
DEN0079_000000000456	31049	0.999999010884142	38	29	15	17	26	True	132596	backbone	False	ISR0120_000000000296	0.6180585982082637	PS1169|PS902	0	0	True	True	1.0	185	rep_cluster_1702	MOBB	MPF_T		conjugative	plasmid	27142.0	99.51	100.0	0.8746334074575397	CP021572.1	other sequences	Unidentified plasmid plasmid MO1-2_2827, complete sequence	False	True
FIJ0136_000000000592	30992	0.999999010884142	37	29	15	17	26	True	132596	backbone	False	ISR0120_000000000296	0.6186859601887945	PS1169|PS902	0	0	True	True	1.0	5	rep_cluster_1702	MOBB	MPF_T		conjugative	plasmid	20517.0	99.605	100.0	0.6604636188023181	CP021562.1	other sequences	Unidentified plasmid plasmid YS1-2_2431, complete sequence	False	True
ENG0176_000000000276	31109	0.9999989973938505	37	27	14	16	25	True	132596	backbone	False	ISR0120_000000000296	0.6184856140780404	PS1169|PS902	0	0	True	True	1.0	40	rep_cluster_1702	MOBB	MPF_T		conjugative	plasmid	29630.0	99.096	100.0	0.9533805537669028	CP021562.1	other sequences	Unidentified plasmid plasmid YS1-2_2431, complete sequence	False	True
ENG0114_000000000680	31139	0.9999989929038979	38	29	15	17	26	True	132596	backbone	False	ISR0120_000000000296	0.6179171448262532	PS1169|PS902	0	0	True	True	1.0	621	rep_cluster_1702	MOBB	MPF_T		conjugative	plasmid	29643.0	99.771	100.0	0.9539785362080634	CP021572.1	other sequences	Unidentified plasmid plasmid MO1-2_2827, complete sequence	False	True
ISR0206_000000000918	18596	0.9999989741954574	25	11	6	9	8	True	101350	backbone	False	TAN0011_000000000086	0.10589424480596474	PS587|PS588	0	0	False	True	1.0	0					non-mobilizable	no_good_hit	2290.0	97.948	14.0	0.0006106069550506319	CP042464.1	CFB group bacteria	Prevotella copri strain YF2 chromosome	True	True
ISR0350_000000000895	14213	0.999998959166264	16	14	6	8	13	True	54162	maximal	True	ISR0350_000000000895	1.0		1	1	False	False	1.0	0	IncX1				non-mobilizable	no_good_hit	6423.0	98.521	75.0	0.1393465754911538	LR882056.1	enterobacteria	Escherichia coli isolate 2015-01-466 genome assembly, plasmid: 5	True	True
ISR0394_000000002007	7914	0.9999989577530428	5	5	5	5	5	True	127163	maximal	True	ISR0394_000000002007	1.0	PS687|PS982|PS983	4	1	False	True	0.9997472763061523	0	rep_cluster_1188,rep_cluster_1188				non-mobilizable	no_good_hit	3487.0	99.398	70.0	0.9957130608745356	LN853234.1		Uncultured prokaryote from Rat gut metagenome metamobilome, plasmid pRGRH0605	True	True
CHI0008_000000000161	31283	0.9999989473736272	37	28	15	17	25	True	132596	backbone	False	ISR0120_000000000296	0.5959803176508598	PS1169|PS902	0	0	True	True	1.0	380	rep_cluster_1702	MOBB	MPF_T		conjugative	plasmid	23583.0	98.524	99.0	0.759708659640981	CP021572.1	other sequences	Unidentified plasmid plasmid MO1-2_2827, complete sequence	False	True
AST0019_000000000842	20660	0.9999989412531975	29	26	12	15	23	True	123722	fragment	False	AST0019_000000000842	1.0		0	0	False	True	0.9988383054733276	0	rep_cluster_1702				non-mobilizable	plasmid	9141.0	100.0	99.0	0.2766678774670057	CP040529.1	CFB group bacteria	Bacteroides thetaiotaomicron strain DSM 2079 plasmid p_Bt, complete sequence	False	True
SPA0107_000000000571	31032	0.9999989400521948	37	30	15	17	27	True	132596	backbone	False	ISR0120_000000000296	0.6184607889101637	PS1169|PS902	0	0	True	True	1.0	72	rep_cluster_1702	MOBB	MPF_T		conjugative	plasmid	25595.0	99.62899999999999	100.0	0.8247445937671211	CP021572.1	other sequences	Unidentified plasmid plasmid MO1-2_2827, complete sequence	False	True
ISR0274_000000000085	27406	0.9999989391754394	35	30	12	15	28	True	132596	backbone	False	ISR0120_000000000296	0.4247273797610868	PS1169|PS902	0	0	False	True	1.0	0	rep_cluster_1702	MOBB	MPF_T		conjugative	plasmid	22602.0	99.757	99.0	0.6839508415062356	CP040529.1	CFB group bacteria	Bacteroides thetaiotaomicron strain DSM 2079 plasmid p_Bt, complete sequence	False	True
ISR0400_000000000116	53043	0.9999989213427622	65	42	19	33	28	True	132594	maximal	True	ISR0400_000000000116	1.0	PS1168|PS703	12	4	False	True	1.0	0					non-mobilizable	no_good_hit	26930.0	99.788	72.0	0.2930996905104398	CP054002.1	CFB group bacteria	Bacteroides fragilis strain FDAARGOS_763 plasmid unnamed2, complete sequence	True	True
ENG0045_000000000308	31489	0.99999891274433	41	32	12	15	30	True	132596	backbone	False	ISR0120_000000000296	0.8932568485902203	PS1169|PS902	0	0	False	True	1.0	0		MOBB	MPF_T		conjugative	plasmid	29559.0	99.756	99.0	0.8945392904710013	CP040529.1	CFB group bacteria	Bacteroides thetaiotaomicron strain DSM 2079 plasmid p_Bt, complete sequence	False	True
ISR0108_000000000091	69024	0.9999989039221894	83	59	25	39	46	True	132612	maximal	True	ISR0108_000000000091	1.0	PS1169|PS902	10	5	False	True	1.0	0	rep_cluster_1702	MOBB	MPF_T		conjugative	no_good_hit	22577.0	99.774	48.0	0.6831638212858699	CP040529.1	CFB group bacteria	Bacteroides thetaiotaomicron strain DSM 2079 plasmid p_Bt, complete sequence	True	True
ISR0059_000000000373	31076	0.9999988965665032	38	28	15	17	25	True	132596	backbone	False	ISR0120_000000000296	0.6188047025438794	PS1169|PS902	0	0	True	True	1.0	105	rep_cluster_1702	MOBB	MPF_T		conjugative	plasmid	24703.0	99.709	100.0	0.7958683811917884	CP021572.1	other sequences	Unidentified plasmid plasmid MO1-2_2827, complete sequence	False	True
ISR0222_000000002096	27285	0.9999988955897164	36	35	11	18	32	True	132572	fragment	False	ISR0222_000000002096	1.0		0	0	False	True	0.9999633431434631	0			MPF_T		non-mobilizable	other	27290.0	99.70700000000001	100.0	0.7275151321227635	NZ_JAATLI010000024.1	CFB group bacteria	Butyricimonas paravirosa strain DSM 105722 Ga0373284_24, whole genome shotgun sequence	False	True
CHI0166_000000000142	31007	0.9999988951402524	37	27	14	16	25	True	132596	backbone	False	ISR0120_000000000296	0.6182438559347887	PS1169|PS902	0	0	True	True	0.9999677538871765	13	rep_cluster_1702	MOBB	MPF_T		conjugative	plasmid	20518.0	99.65899999999999	100.0	0.6604636188023181	CP021562.1	other sequences	Unidentified plasmid plasmid YS1-2_2431, complete sequence	False	True
ISR0250_000000000173	29870	0.9999988696035594	35	26	13	14	25	True	132596	backbone	False	ISR0120_000000000296	0.6609929956035028	PS1169|PS902	0	0	False	True	0.9983595609664917	0	rep_cluster_1702	MOBB	MPF_T		conjugative	plasmid	23541.0	99.73200000000001	99.0	0.7116176292529361	CP040529.1	CFB group bacteria	Bacteroides thetaiotaomicron strain DSM 2079 plasmid p_Bt, complete sequence	False	True
CHI0041_000000000178	31068	0.9999988610761736	37	30	15	17	27	True	132596	backbone	False	ISR0120_000000000296	0.617802063082036	PS1169|PS902	0	0	True	True	1.0	294	rep_cluster_1702	MOBB	MPF_T		conjugative	plasmid	26694.0	99.959	99.0	0.8602597570015147	CP021572.1	other sequences	Unidentified plasmid plasmid MO1-2_2827, complete sequence	False	True
ISR0167_000000000003	208145	0.9999988434065896	244	74	44	62	41	True	114910	maximal	True	ISR0167_000000000003	1.0	PS359	1	1	False	True	1.0	0					non-mobilizable	no_good_hit	1771.0	92.208	4.0	0.000736541361648054	CP047129.1	high GC Gram+	Bifidobacterium adolescentis strain ZJ2 chromosome, complete genome	True	True
MAD0111_000000000135	49319	0.9999988206886479	55	49	14	37	45	True	125603	maximal	True	MAD0111_000000000135	1.0	PS379|PS931	2	1	False	True	1.0	0		MOBF	MPF_F		conjugative	plasmid	32784.0	96.029	93.0	0.3840267197937419	CP055983.1	enterobacteria	Escherichia coli strain RHB01-C20 plasmid pRHB01-C20_3, complete sequence	False	True
MAD0110_000000000261	43045	0.9999988149631056	50	48	10	37	42	True	113258	maximal	True	MAD0110_000000000261	1.0		2	1	False	False	1.0	0		MOBF	MPF_F	MOBP	conjugative	plasmid	12460.0	99.96799999999999	99.0	0.08695439762147374	CP056903.1	enterobacteria	Escherichia coli strain RHBSTW-00014 plasmid pRHBSTW-00014_2, complete sequence	False	True
MAD0046_000000001921	10451	0.9999988040886838	8	8	6	5	8	True	30821	maximal	True	MAD0046_000000001921	1.0		1	1	False	False	1.0	0					non-mobilizable	no_good_hit	3254.0	88.291	58.0	0.06302113631956564	CP036448.1	enterobacteria	Klebsiella pneumoniae strain KPNIH45 plasmid pKPC-e4b7, complete sequence	True	True
SPA0100_000000000358	32778	0.9999987930235764	42	35	15	18	33	True	132596	backbone	False	ISR0120_000000000296	0.9638469795186241	PS1169|PS902	0	0	True	True	1.0	166	rep_cluster_1702	MOBB	MPF_T		conjugative	plasmid	25772.0	99.713	99.0	0.7790289381281027	CP040529.1	CFB group bacteria	Bacteroides thetaiotaomicron strain DSM 2079 plasmid p_Bt, complete sequence	False	True
ISR0073_000000000566	27400	0.9999987883117548	35	30	12	15	27	True	132596	backbone	False	ISR0120_000000000296	0.424735609997932	PS1169|PS902	0	0	False	True	1.0	0	rep_cluster_1702	MOBB	MPF_T		conjugative	plasmid	22602.0	99.743	99.0	0.6839508415062356	CP040529.1	CFB group bacteria	Bacteroides thetaiotaomicron strain DSM 2079 plasmid p_Bt, complete sequence	False	True
MAD0046_000000000271	38417	0.99999878264329	53	46	11	15	46	True	98199	maximal	True	MAD0046_000000000271	1.0		1	1	False	False	1.0	0	IncHI1B				non-mobilizable	plasmid	7815.0	98.337	95.0	0.07896945368507265	CP028125.1	enterobacteria	Escherichia coli O26 str. RM10386 plasmid pRM10386-1, complete sequence	False	True
CHI0150_000000000214	33452	0.9999987763872245	38	30	18	21	24	True	95863	maximal	True	CHI0150_000000000214	1.0		1	1	False	False	1.0	0			MPF_T		non-mobilizable	no_good_hit	6027.0	99.95	19.0	0.0011720869040392262	CP036550.1	CFB group bacteria	Bacteroides fragilis strain DCMOUH0042B chromosome, complete genome	True	True
SPA0082_000000001117	13466	0.9999987617949356	13	7	4	6	5	True	97857	maximal	False	FIJ0005_000000001586	0.9637937516249218		0	0	True	True	1.0	668					non-mobilizable	no_good_hit	157.0	89.17200000000001	1.0	0.13254035683942225	KU543853.1	bacteria	Uncultured bacterium clone PI_060401_Contig_14 genomic sequence	True	True
FIJ0068_000000000737	23841	0.9999987534356316	26	24	4	6	24	True	45142	maximal	True	FIJ0068_000000000737	1.0		2	1	False	False	1.0	0	rep_cluster_1704				non-mobilizable	plasmid	23846.0	98.713	100.0	0.2581252841954832	CP057832.1	enterobacteria	Escherichia coli strain RHB13-C17 plasmid pRHB13-C17_2, complete sequence	False	True
ENG0127_000000000446	37341	0.9999987512539308	46	20	10	18	11	True	82835	fragment	False	ENG0127_000000000446	0.9543756105755543		0	0	False	False	0.9999732375144958	0					non-mobilizable	no_good_hit	514.0	81.128	1.0	0.010030864197530864	CP021614.1	other sequences	Unidentified plasmid plasmid FA1-2_2756, complete sequence	True	True
ISR0263_000000000449	14517	0.9999987469498348	16	13	4	6	10	True	130677	maximal	True	ISR0263_000000000449	1.0	PS1043|PS1044|PS1115|PS1116|PS1117|PS1118|PS1119|PS122|PS437|PS690|PS705|PS757|PS758|PS824|PS825|PS826|PS827|PS829|PS830|PS890|PS996|PS999	1	1	False	True	1.0	0	IncW,rep_cluster_1143,rep_cluster_1152,rep_cluster_1320	MOBQ,MOBQ			mobilizable	no_good_hit	2587.0	99.884	68.0	0.00108428263969573	FP929034.1	high GC Gram+	Bifidobacterium longum subsp. longum F8 draft genome	True	True
ISR0144_000000000063	37210	0.9999987386325578	53	52	17	30	49	True	114283	fragment	False	ISR0144_000000000063	1.0		0	0	False	False	1.0	0	IncI2		MPF_T		non-mobilizable	plasmid	28358.0	99.464	100.0	0.4729747764580275	LR882495.1	enterobacteria	Escherichia coli isolate 2016-17-292 genome assembly, plasmid: 3	False	True
SPA0023_000000001151	13465	0.9999987215335944	13	8	4	6	6	True	97857	maximal	False	FIJ0005_000000001586	0.9640015933962993		0	0	True	True	1.0	808					non-mobilizable	no_good_hit	157.0	89.17200000000001	1.0	0.13254035683942225	KU543853.1	bacteria	Uncultured bacterium clone PI_060401_Contig_14 genomic sequence	True	True
FIJ0063_000000000859	19654	0.9999986934505612	23	22	8	10	21	False	115890	maximal	True	FIJ0063_000000000859	1.0		2	1	True	True	1.0	5					non-mobilizable	plasmid	19654.0	99.99	100.0	0.1033976598341681	CP012988.3	enterobacteria	Klebsiella pneumoniae strain KpN01 plasmid pKpN01-CTX, complete sequence	False	True
FIJ0084_000000000815	16432	0.9999986795015516	19	12	7	9	7	True	96664	maximal	False	FIJ0145_000000000422	0.9787277291063261		0	0	True	True	1.0	61					non-mobilizable	no_good_hit	1781.0	80.01100000000001	11.0	0.015359131354829757	CP042465.1	CFB group bacteria	Prevotella copri strain YF2 plasmid unnamed1	True	True
SPA0064_000000000311	29296	0.9999986777923126	36	29	10	14	28	True	132596	backbone	False	ISR0120_000000000296	0.0931807447981564	PS1169|PS902	0	0	False	True	1.0	0	rep_cluster_1702	MOBB	MPF_T		conjugative	plasmid	20371.0	99.70100000000001	100.0	0.6156919723937523	CP040529.1	CFB group bacteria	Bacteroides thetaiotaomicron strain DSM 2079 plasmid p_Bt, complete sequence	False	True
SPA0081_000000000791	13466	0.9999986664446892	14	8	4	7	5	True	97857	maximal	False	FIJ0005_000000001586	0.9637818844343435		0	0	True	True	1.0	142					non-mobilizable	no_good_hit	157.0	89.17200000000001	1.0	0.13254035683942225	KU543853.1	bacteria	Uncultured bacterium clone PI_060401_Contig_14 genomic sequence	True	True
SPA0080_000000000722	13466	0.9999986664446892	14	8	4	7	5	True	97857	maximal	False	FIJ0005_000000001586	0.9637818844343435		0	0	True	True	1.0	133					non-mobilizable	no_good_hit	157.0	89.17200000000001	1.0	0.13254035683942225	KU543853.1	bacteria	Uncultured bacterium clone PI_060401_Contig_14 genomic sequence	True	True
CAN0013_000000001126	25868	0.999998656932583	32	25	11	13	23	True	132596	backbone	False	ISR0120_000000000296	0.5274552045160944	PS1169|PS902	0	0	False	True	1.0	0		MOBB	MPF_T		conjugative	plasmid	25765.0	99.647	99.0	0.7788170480687735	CP040529.1	CFB group bacteria	Bacteroides thetaiotaomicron strain DSM 2079 plasmid p_Bt, complete sequence	False	True
SPA0124_000000002261	11955	0.9999986563192378	13	8	5	7	5	True	89761	maximal	True	SPA0124_000000002261	1.0		1	1	False	False	0.9994144439697266	0					non-mobilizable	no_good_hit	1488.0	76.21	15.0	0.06932019327369277	LN853021.1		Uncultured prokaryote from Rat gut metagenome metamobilome, plasmid pRGRH0358	True	True
MON0001_000000002383	10227	0.9999986390224518	12	11	9	10	11	True	114171	fragment	False	MON0001_000000002383	1.0		0	0	False	False	1.0	0	IncFIA				non-mobilizable	plasmid	9996.0	99.82	100.0	0.082012275173953	CP050384.1	enterobacteria	Escherichia coli strain 52148 plasmid p52148_NDM_5, complete sequence	False	True
ENG0178_000000000167	44902	0.999998636659576	42	37	12	17	35	True	80344	fragment	False	ENG0178_000000000167	1.0		0	0	False	True	1.0	0		MOBP			mobilizable	plasmid	26399.0	98.436	97.0	0.25568837313013215	CP036181.1	enterobacteria	Escherichia coli strain WCHEC025970 plasmid p2_025970, complete sequence	False	True
MON0038_000000001113	11876	0.9999986316430242	9	8	6	8	6	True	89768	fragment	False	MON0038_000000001113	1.0		0	0	False	False	1.0	0					non-mobilizable	no_good_hit	574.0	84.669	5.0	0.06915278783490224	NZ_WEHX01000101.1	b-proteobacteria	Sutterella seckii strain ASD393 NODE_101_length_8286_cov_179.562477, whole genome shotgun sequence	True	True
ENG0027_000000000245	43363	0.9999986154148144	35	18	12	11	16	True	66008	fragment	False	ENG0027_000000000245	1.0		0	0	False	False	0.9998616576194763	0					non-mobilizable	no_good_hit	9768.0	89.066	72.0	0.00397847558424787	CP026729.1	high GC Gram+	Bifidobacterium catenulatum subsp. kashiwanohense strain APCKJ1 chromosome, complete genome	True	True
FIJ0112_000000000678	23147	0.9999986101045202	26	24	3	6	22	True	42064	maximal	True	FIJ0112_000000000678	1.0		1	1	False	False	1.0	0	rep_cluster_2221				non-mobilizable	plasmid	16831.0	97.45100000000001	97.0	0.18098466505246166	AP018804.1	enterobacteria	Escherichia coli E2863 plasmid pE2863-2 DNA, complete genome	False	True
FIJ0020_000000000208	39319	0.9999985773883822	49	47	5	12	46	True	85450	maximal	True	FIJ0020_000000000208	1.0		6	4	False	False	0.9999745488166809	0	IncHI1B				non-mobilizable	plasmid	39320.0	99.39	100.0	0.1802209387605427	AL513383.1	enterobacteria	Salmonella enterica subsp. enterica serovar Typhi str. CT18 plasmid pHCM1	False	True
DEN0010_000000000656	30556	0.999998574937606	38	31	16	18	28	True	132596	backbone	False	ISR0120_000000000296	0.581663027349702	PS1169|PS902	0	0	True	True	1.0	154	rep_cluster_1702	MOBB	MPF_T		conjugative	plasmid	15864.0	99.445	100.0	0.510688989053445	CP021562.1	other sequences	Unidentified plasmid plasmid YS1-2_2431, complete sequence	False	True
BAN0016_000000000034	19554	0.9999984821357776	26	24	12	18	20	True	98365	maximal	True	BAN0016_000000000034	1.0		1	1	False	False	1.0	0			MPF_T		non-mobilizable	chromosome	8724.0	96.286	92.0	0.001509747502539239	CP050207.1	enterobacteria	Escherichia coli strain RH-048-WU chromosome	False	True
MON0104_000000002294	11688	0.9999984570184772	12	12	10	9	10	True	98276	fragment	False	MON0104_000000002294	1.0		0	0	False	False	0.9997433423995972	0					non-mobilizable	plasmid	11517.0	100.0	99.0	0.24149645598288805	MH121702.1	enterobacteria	Escherichia coli strain HP2 plasmid pHP2, complete sequence	False	True
ISR0223_000000000376	31087	0.9999984173676822	38	30	16	17	25	True	132596	backbone	False	ISR0120_000000000296	0.6182395493624245	PS1169|PS902	0	0	True	True	0.9998713135719299	15	rep_cluster_1702	MOBB	MPF_T		conjugative	plasmid	27302.0	99.89	99.0	0.8797254181572077	CP021572.1	other sequences	Unidentified plasmid plasmid MO1-2_2827, complete sequence	False	True
SPA0063_000000000187	32189	0.9999983901137262	39	31	11	16	29	True	132596	backbone	False	ISR0120_000000000296	0.08805479921197927	PS1169|PS902	0	0	False	True	1.0	0	rep_cluster_1702	MOBB	MPF_T		conjugative	no_good_hit	20296.0	99.699	89.0	0.6134217217580821	CP040529.1	CFB group bacteria	Bacteroides thetaiotaomicron strain DSM 2079 plasmid p_Bt, complete sequence	True	True
CHI0051_000000000178	31142	0.9999983842713068	38	30	16	17	26	True	132596	backbone	False	ISR0120_000000000296	0.6179349244493436	PS1169|PS902	0	0	True	True	1.0	191	rep_cluster_1702	MOBB	MPF_T		conjugative	plasmid	29254.0	99.757	100.0	0.9413451932063553	CP021572.1	other sequences	Unidentified plasmid plasmid MO1-2_2827, complete sequence	False	True
SPA0127_000000001215	18449	0.9999983714000034	21	10	7	7	6	True	101349	maximal	True	SPA0127_000000001215	0.9454539889864835		1	1	False	True	0.9998373985290527	0					non-mobilizable	no_good_hit	77.0	100.0	1.0	0.055353241077931534	HG796594.1	bacteria	Uncultured bacterium extrachromosomal DNA RGI01768	True	True
SPA0053_000000000553	31972	0.99999836417289	38	30	16	18	27	True	132596	backbone	False	ISR0120_000000000296	0.6166301517773435	PS1169|PS902	0	0	True	True	1.0	1	rep_cluster_1702	MOBB	MPF_T		conjugative	plasmid	30392.0	99.148	97.0	0.9801136363636364	CP021580.1	other sequences	Unidentified plasmid plasmid GF1-2_000418F, complete sequence	False	True
MON0002_000000001195	9995	0.9999983591524624	8	7	6	7	6	True	89767	fragment	False	MON0002_000000001195	1.0		0	0	False	False	1.0	0					non-mobilizable	no_good_hit	629.0	84.42	6.0	0.07579048998310403	NZ_WEHX01000101.1	b-proteobacteria	Sutterella seckii strain ASD393 NODE_101_length_8286_cov_179.562477, whole genome shotgun sequence	True	True
FIJ0068_000000000229	46105	0.9999983440034276	47	44	11	20	43	True	114308	fragment	False	FIJ0068_000000000229	1.0		0	0	False	True	0.9999783039093018	0		MOBP	MPF_I	MOBP	conjugative	plasmid	45057.0	99.006	100.0	0.504829969370926	CP054316.1	enterobacteria	Escherichia coli strain SCU-483 plasmid pSCU-483-1	False	True
SPA0132_000000002222	13545	0.9999983208905242	14	8	4	7	5	True	97857	maximal	False	FIJ0005_000000001586	0.9597871124542536		0	0	True	True	1.0	408					non-mobilizable	no_good_hit	149.0	96.64399999999999	2.0	0.12574341546304163	KU543853.1	bacteria	Uncultured bacterium clone PI_060401_Contig_14 genomic sequence	True	True
ENG0139_000000000692	23204	0.9999982683027736	24	13	8	12	8	True	127241	backbone	True	ENG0139_000000000692	0.9817508417733611	PS989|PS990	1	1	True	True	1.0	30					non-mobilizable	no_good_hit	3401.0	93.296	58.0	0.1351956200295728	CP021610.1	other sequences	Unidentified plasmid plasmid FAKO02_3061, complete sequence	True	True
ENG0005_000000000523	34391	0.9999982488059214	38	37	9	32	37	True	113246	fragment	False	ENG0005_000000000523	1.0		0	0	False	False	0.9999418258666992	0		MOBF	MPF_F		conjugative	plasmid	34391.0	99.96799999999999	100.0	0.2316714159643769	CP054369.1	enterobacteria	Escherichia coli strain SCU-115 plasmid pSCU-115-1, complete sequence	False	True
SPA0099_000000000221	33601	0.999998227266344	34	33	4	11	33	True	85449	fragment	False	SPA0099_000000000221	1.0		0	0	False	False	1.0	0	IncHI1A				non-mobilizable	plasmid	26496.0	99.015	99.0	0.11253467457933841	CP016184.1	enterobacteria	Escherichia coli strain EC2 plasmid pEC2-4, complete sequence	False	True
ISR0157_000000001418	16618	0.9999982079023776	16	10	8	7	8	True	61690	maximal	True	ISR0157_000000001418	1.0		1	1	False	False	0.9990973472595215	0					non-mobilizable	no_good_hit								True	True
CHI0049_000000000580	18601	0.9999981890498156	18	18	10	11	17	True	98296	maximal	True	CHI0049_000000000580	1.0		0	0	False	False	1.0	0					non-mobilizable	no_good_hit	14278.0	99.804	80.0	0.2993960491548882	MH121702.1	enterobacteria	Escherichia coli strain HP2 plasmid pHP2, complete sequence	True	True
ENG0068_000000000528	32676	0.9999981758789008	34	34	7	29	34	True	103546	fragment	False	ENG0068_000000000528	1.0		0	0	False	False	1.0	0	IncFIA	MOBF	MPF_F		conjugative	plasmid	32687.0	99.823	100.0	0.2256262986766442	CP010316.1	enterobacteria	Escherichia coli strain O78-789 plasmid pAPEC-O78-ColV, complete sequence	False	True
USA0023_01_000000000895	27881	0.9999981630035047	36	29	12	14	26	True	132596	backbone	False	ISR0120_000000000296	0.6023046016636526	PS1169|PS902	0	0	False	True	1.0	0		MOBB	MPF_T		conjugative	plasmid	27898.0	99.53399999999999	100.0	0.8432618961133309	CP040529.1	CFB group bacteria	Bacteroides thetaiotaomicron strain DSM 2079 plasmid p_Bt, complete sequence	False	True
ISR0057_000000000146	49488	0.9999981624743692	53	33	21	31	14	True	100663	backbone	True	ISR0057_000000000146	0.998957055214724	PS580	2	1	True	True	1.0	13					non-mobilizable	no_good_hit	1800.0	99.27799999999999	4.0	0.001212731591961322	NZ_GG697141.2	firmicutes	Mitsuokella multacida DSM 20544 Scfld0, whole genome shotgun sequence	True	True
ISR0058_000000000146	48900	0.9999981624743692	52	33	21	31	14	True	100663	backbone	False	ISR0057_000000000146	0.9929881991593923	PS580	0	0	False	True	1.0	0					non-mobilizable	no_good_hit	1800.0	99.27799999999999	4.0	0.001212731591961322	NZ_GG697141.2	firmicutes	Mitsuokella multacida DSM 20544 Scfld0, whole genome shotgun sequence	True	True
SPA0063_000000000848	15682	0.9999981579839291	19	18	8	14	18	True	126915	fragment	False	SPA0063_000000000848	1.0		0	0	False	False	1.0	0	rep_cluster_2313				non-mobilizable	plasmid	15606.0	99.98100000000001	100.0	0.15945597972696804	CP011136.1	enterobacteria	Escherichia coli VR50 plasmid pVR50B, complete sequence	False	True
SPA0064_000000001066	15665	0.9999981579839291	19	18	8	14	18	True	126915	fragment	False	SPA0063_000000000848	0.9994579772988139		0	0	False	False	1.0	0	rep_cluster_2313				non-mobilizable	plasmid	15605.0	99.98100000000001	100.0	0.15944576146489006	CP011136.1	enterobacteria	Escherichia coli VR50 plasmid pVR50B, complete sequence	False	True
ISR0117_000000000501	34803	0.9999980965786128	38	33	20	24	25	True	102539	backbone	False	ISR0138_000000000424	0.9889837532878121	PS601	0	0	False	True	1.0	0			MPF_T		non-mobilizable	no_good_hit	9454.0	75.376	29.0	0.302395402892562	CP021580.1	other sequences	Unidentified plasmid plasmid GF1-2_000418F, complete sequence	True	True
ISR0186_000000000513	26600	0.9999980927699	34	27	11	13	25	True	132596	backbone	False	ISR0120_000000000296	0.5842086436016183	PS1169|PS902	0	0	False	True	1.0	0		MOBB	MPF_T		conjugative	plasmid	26523.0	99.721	99.0	0.80176171449328	CP040529.1	CFB group bacteria	Bacteroides thetaiotaomicron strain DSM 2079 plasmid p_Bt, complete sequence	False	True
CHI0179_000000000421	25643	0.9999980842693824	26	25	2	9	25	True	85448	fragment	False	CHI0179_000000000421	1.0		0	0	False	False	1.0	0	IncHI1A				non-mobilizable	plasmid	25563.0	99.726	100.0	0.09670031834716876	CP053721.1	enterobacteria	Escherichia coli strain CP131_Sichuan plasmid pCP131-IncHI1, complete sequence	False	True
CHI0072_000000000211	25612	0.9999980842693824	26	25	2	9	25	True	85448	fragment	False	CHI0179_000000000421	0.9993955465429162		0	0	False	False	1.0	0	IncHI1A				non-mobilizable	plasmid	25536.0	99.73	100.0	0.09659811414316917	CP053721.1	enterobacteria	Escherichia coli strain CP131_Sichuan plasmid pCP131-IncHI1, complete sequence	False	True
SPA0022_000000000114	34667	0.9999980783738632	43	35	14	18	33	True	132596	backbone	False	ISR0120_000000000296	0.9041945913419426	PS1169|PS902	0	0	False	True	1.0	0	rep_cluster_1702	MOBB	MPF_T		conjugative	plasmid	20509.0	99.693	92.0	0.6205957137667999	CP040529.1	CFB group bacteria	Bacteroides thetaiotaomicron strain DSM 2079 plasmid p_Bt, complete sequence	False	True
ENG0203_000000000245	34746	0.9999980726405071	37	33	20	24	25	True	102539	backbone	False	ISR0138_000000000424	0.9886512088076163	PS601	0	0	True	True	1.0	13			MPF_T		non-mobilizable	no_good_hit	9459.0	75.378	29.0	0.302395402892562	CP021580.1	other sequences	Unidentified plasmid plasmid GF1-2_000418F, complete sequence	True	True
CHI0136_000000000239	34744	0.9999980726405071	37	33	20	24	25	True	102539	backbone	False	ISR0138_000000000424	0.9886807086147716	PS601	0	0	True	True	1.0	81			MPF_T		non-mobilizable	no_good_hit	9459.0	75.378	29.0	0.302395402892562	CP021580.1	other sequences	Unidentified plasmid plasmid GF1-2_000418F, complete sequence	True	True
CHI0001_000000000103	34692	0.9999980726405071	37	33	20	24	25	True	102539	backbone	False	ISR0138_000000000424	0.9884751818680805	PS601	0	0	True	True	1.0	73			MPF_T		non-mobilizable	no_good_hit	9459.0	75.378	29.0	0.302395402892562	CP021580.1	other sequences	Unidentified plasmid plasmid GF1-2_000418F, complete sequence	True	True
CHI0157_000000000113	34410	0.9999980726405071	37	33	20	24	25	True	102539	backbone	False	ISR0138_000000000424	0.9830162796936172	PS601	0	0	False	True	1.0	0			MPF_T		non-mobilizable	no_good_hit	9459.0	75.378	29.0	0.302395402892562	CP021580.1	other sequences	Unidentified plasmid plasmid GF1-2_000418F, complete sequence	True	True
MAD0067_000000000119	39338	0.9999979961073834	43	40	11	33	40	True	113266	maximal	True	MAD0067_000000000119	1.0		1	1	False	False	0.9999237656593323	0		MOBF	MPF_F	MOBF	conjugative	plasmid	16944.0	97.055	99.0	0.11730345487049433	CP057494.1	enterobacteria	Escherichia coli strain RHB24-C10 plasmid pRHB24-C10_2, complete sequence	False	True
MAD0015_000000000493	18445	0.9999979922811169	19	19	15	17	16	True	19457	maximal	True	MAD0015_000000000493	1.0		1	1	True	True	1.0	11	rep_cluster_658	MOBQ			mobilizable	no_good_hit	4200.0	99.476	72.0	0.0943341121495327	KJ541071.1	enterobacteria	Escherichia coli strain A4Y217 plasmid pG5A4Y217, complete sequence	True	True
SPA0151_000000000303	28359	0.9999979831896992	37	30	12	14	28	True	132596	backbone	False	ISR0120_000000000296	0.6137116754133243	PS1169|PS902	0	0	False	True	1.0	0		MOBB	MPF_T		conjugative	plasmid	27475.0	99.76299999999999	100.0	0.8307301126044315	CP040529.1	CFB group bacteria	Bacteroides thetaiotaomicron strain DSM 2079 plasmid p_Bt, complete sequence	False	True
SPA0045_000000003797	7193	0.999997953751912	12	9	6	7	9	True	95853	fragment	False	SPA0045_000000003797	1.0		0	0	False	False	1.0	0					non-mobilizable	no_good_hit	3273.0	100.0	46.0	0.9996944699052857	KU546560.1	bacteria	Uncultured bacterium clone CH_03G_000_Contig_5 genomic sequence	True	True
FIJ0021_000000001306	27299	0.9999979415350736	38	30	16	16	29	False	98200	maximal	True	FIJ0021_000000001306	1.0		1	1	False	False	1.0	0					non-mobilizable	no_good_hit	9789.0	96.292	73.0	0.06634068266746242	CP033632.1	enterobacteria	Escherichia coli isolate ECCNB12-2 plasmid pTB-nb1, complete sequence	True	False
FIJ0107_000000002379	10721	0.9999979063383446	15	7	4	6	5	True	98412	maximal	True	FIJ0107_000000002379	1.0		5	1	False	False	0.9991605281829834	0					non-mobilizable	no_good_hit	208.0	79.327	2.0	0.0017345151162992385	CP042465.1	CFB group bacteria	Prevotella copri strain YF2 plasmid unnamed1	True	True
CHI0121_000000000199	31252	0.9999978589487646	38	27	14	16	25	True	132596	backbone	False	ISR0120_000000000296	0.5959417309463488	PS1169|PS902	0	0	True	True	1.0	118	rep_cluster_1702	MOBB	MPF_T		conjugative	plasmid	24769.0	98.56299999999999	99.0	0.797930967804312	CP021572.1	other sequences	Unidentified plasmid plasmid MO1-2_2827, complete sequence	False	True
MAD0056_000000000120	37421	0.9999978272179828	50	29	20	23	29	True	17090	maximal	True	MAD0056_000000000120	1.0		1	1	True	True	1.0	22					non-mobilizable	no_good_hit	6446.0	92.259	29.0	0.1784456705575734	CP045255.1	enterobacteria	Proteus mirabilis strain L90-1 plasmid pL902, complete sequence	True	True
BAN0013_000000000002	17701	0.9999978134007398	19	18	9	15	18	False	113284	maximal	True	BAN0013_000000000002	1.0		2	1	False	False	1.0	0	IncFIA	MOBF			mobilizable	chromosome	12491.0	99.007	94.0	0.0020669158418201174	CP050203.1	enterobacteria	Escherichia coli strain RH-045-MS chromosome	False	True
ENG0003_000000001157	17128	0.9999977760883724	25	22	9	11	22	False	98195	fragment	False	ENG0003_000000001157	1.0		0	0	False	False	0.9997080564498901	0					non-mobilizable	plasmid	13305.0	99.421	99.0	0.27657316464125187	CP057727.1	enterobacteria	Escherichia coli strain RHB16-C19 plasmid pRHB16-C19_3, complete sequence	False	True
ENG0012_000000000565	34746	0.9999977746212432	38	34	21	25	24	True	102539	backbone	False	ISR0138_000000000424	0.9886331129795273	PS601	0	0	True	True	1.0	254			MPF_T		non-mobilizable	no_good_hit	9459.0	75.378	29.0	0.302395402892562	CP021580.1	other sequences	Unidentified plasmid plasmid GF1-2_000418F, complete sequence	True	True
CHI0063_000000000109	34744	0.9999977746212432	38	34	21	25	24	True	102539	backbone	False	ISR0138_000000000424	0.9886807566241905	PS601	0	0	True	True	1.0	81			MPF_T		non-mobilizable	no_good_hit	9459.0	75.378	29.0	0.302395402892562	CP021580.1	other sequences	Unidentified plasmid plasmid GF1-2_000418F, complete sequence	True	True
ENG0093_000000000342	34744	0.9999977746212432	38	34	21	25	24	True	102539	backbone	False	ISR0138_000000000424	0.9886626476139556	PS601	0	0	True	True	1.0	332			MPF_T		non-mobilizable	no_good_hit	9459.0	75.378	29.0	0.302395402892562	CP021580.1	other sequences	Unidentified plasmid plasmid GF1-2_000418F, complete sequence	True	True
ENG0020_000000000657	25267	0.99999777054792	30	22	11	12	21	True	132596	backbone	False	ISR0120_000000000296	0.2725947207774179	PS1169|PS902	0	0	False	True	0.9999604225158691	0	rep_cluster_1702	MOBB	MPF_T		conjugative	plasmid	23595.0	99.70299999999999	100.0	0.760320990041574	CP021572.1	other sequences	Unidentified plasmid plasmid MO1-2_2827, complete sequence	False	True
ENG0146_000000001037	18873	0.9999977702420692	26	11	7	9	10	False	103480	maximal	True	ENG0146_000000001037	1.0	PS306|PS610	1	1	False	True	1.0	0					non-mobilizable	no_good_hit	6666.0	96.91	72.0	0.26587539463693405	CP021610.1	other sequences	Unidentified plasmid plasmid FAKO02_3061, complete sequence	True	True
ISR0030_000000000395	25399	0.9999977691115256	35	15	11	11	12	True	101596	maximal	True	ISR0030_000000000395	1.0		1	1	True	True	1.0	416					non-mobilizable	no_good_hit	908.0	97.79700000000001	4.0	0.0028709594345831388	NZ_VZBY01000050.1	CFB group bacteria	Prevotella copri strain BVe41210 NODE_1_length_314529_cov_24.2727_ID_1, whole genome shotgun sequence	True	True
DEN0094_000000001422	13622	0.9999977448191107	13	8	4	7	5	True	97857	maximal	False	FIJ0005_000000001586	0.9688147136843912		0	0	True	True	1.0	37					non-mobilizable	no_good_hit	92.0	95.652	3.0	0.000763186651171665	CP042465.1	CFB group bacteria	Prevotella copri strain YF2 plasmid unnamed1	True	True
ISR0142_000000000007	27063	0.9999977442822208	33	29	12	14	27	True	132596	backbone	False	ISR0120_000000000296	0.3539811612183927	PS1169|PS902	0	0	False	True	1.0	0	rep_cluster_1702	MOBB	MPF_T		conjugative	plasmid	17550.0	99.90299999999999	100.0	0.5310267586874924	CP040529.1	CFB group bacteria	Bacteroides thetaiotaomicron strain DSM 2079 plasmid p_Bt, complete sequence	False	True
SPA0133_000000003559	6607	0.9999977319426852	11	9	6	7	8	True	95853	fragment	False	SPA0045_000000003797	0.9592659530098707		0	0	False	False	1.0	0					non-mobilizable	no_good_hit	3273.0	100.0	50.0	0.9996944699052857	KU546560.1	bacteria	Uncultured bacterium clone CH_03G_000_Contig_5 genomic sequence	True	True
ENG0145_000000000959	24088	0.9999977092392264	31	29	12	16	27	True	58486	maximal	True	ENG0145_000000000959	1.0		1	1	False	False	1.0	0		MOBF	MPF_T	MOBF	conjugative	plasmid	13264.0	97.655	96.0	0.10154812998160638	AP018741.1	enterobacteria	Klebsiella pneumoniae plasmid pMRY14-165KPN_2 DNA, complete genome, strain: MRY14-165	False	True
FIJ0078_000000001588	12539	0.999997696983888	12	7	4	7	4	True	97857	maximal	False	FIJ0005_000000001586	0.728838448723375		0	0	False	True	1.0	0					non-mobilizable	no_good_hit								True	True
FIJ0150_000000001397	13563	0.9999976946410071	14	8	4	7	5	True	97857	maximal	False	FIJ0005_000000001586	0.9714804700329797		0	0	True	True	1.0	249					non-mobilizable	no_good_hit	149.0	95.302	1.0	0.12574341546304163	KU543853.1	bacteria	Uncultured bacterium clone PI_060401_Contig_14 genomic sequence	True	True
FIJ0024_000000001401	13562	0.9999976946410071	13	8	4	7	5	True	97857	maximal	False	FIJ0005_000000001586	0.9713800636253278		0	0	True	True	1.0	229					non-mobilizable	no_good_hit	149.0	95.302	1.0	0.12574341546304163	KU543853.1	bacteria	Uncultured bacterium clone PI_060401_Contig_14 genomic sequence	True	True
FIJ0111_000000001767	13561	0.9999976946410071	13	8	4	7	5	True	97857	maximal	False	FIJ0005_000000001586	0.9715248803324735		0	0	True	True	1.0	101					non-mobilizable	no_good_hit	149.0	95.302	1.0	0.12574341546304163	KU543853.1	bacteria	Uncultured bacterium clone PI_060401_Contig_14 genomic sequence	True	True
FIJ0116_000000001370	13561	0.9999976946410071	14	8	4	7	5	True	97857	maximal	False	FIJ0005_000000001586	0.9713996600192103		0	0	True	True	1.0	190					non-mobilizable	no_good_hit	149.0	95.302	1.0	0.12574341546304163	KU543853.1	bacteria	Uncultured bacterium clone PI_060401_Contig_14 genomic sequence	True	True
FIJ0121_000000001612	13536	0.9999976946410071	14	8	4	7	5	True	97857	maximal	False	FIJ0005_000000001586	0.9714566802814008		0	0	True	True	1.0	49					non-mobilizable	no_good_hit	149.0	95.302	1.0	0.12574341546304163	KU543853.1	bacteria	Uncultured bacterium clone PI_060401_Contig_14 genomic sequence	True	True
FIJ0171_000000001491	13138	0.9999976946410071	12	8	4	7	5	True	97857	maximal	False	FIJ0005_000000001586	0.9093557582401703		0	0	True	True	1.0	1					non-mobilizable	no_good_hit	208.0	79.327	2.0	0.0017345151162992385	CP042465.1	CFB group bacteria	Prevotella copri strain YF2 plasmid unnamed1	True	True
FIJ0115_000000001703	12828	0.9999976946410071	12	8	4	7	5	True	97857	maximal	False	FIJ0005_000000001586	0.8967415352558374		0	0	False	True	1.0	0					non-mobilizable	no_good_hit								True	True
ENG0068_000000000279	48544	0.9999976807494424	49	46	12	26	46	True	98685	fragment	False	ISR0388_000000000186	0.9683599389305445		0	0	False	False	1.0	0	IncK2/Z		MPF_I		non-mobilizable	plasmid	48556.0	99.932	100.0	0.4506367653065013	CP024254.1	enterobacteria	Escherichia coli strain ATCC 43886 plasmid unnamed1, complete sequence	False	True
ISR0333_000000000294	32805	0.9999976668821982	38	31	17	18	27	True	132596	backbone	False	ISR0120_000000000296	0.6183144423233917	PS1169|PS902	0	0	True	True	1.0	102	rep_cluster_1702	MOBB	MPF_T		conjugative	plasmid	26577.0	99.838	95.0	0.8556618049518658	CP021624.1	other sequences	Unidentified plasmid plasmid ES_ALL_5057, complete sequence	False	True
ENG0201_000000000342	26899	0.9999976534677424	24	24	17	18	23	True	98693	maximal	True	ENG0201_000000000342	1.0		0	0	False	False	1.0	0	IncI-gamma/K1				non-mobilizable	no_good_hit	5302.0	99.98100000000001	63.0	0.0011031020661782165	CP037903.1	enterobacteria	Escherichia coli strain LHM10-1 chromosome, complete genome	True	True
ISR0128_000000000634	27900	0.9999976531530655	36	29	12	14	27	True	132596	backbone	False	ISR0120_000000000296	0.6010270277527965	PS1169|PS902	0	0	False	True	1.0	0		MOBB	MPF_T		conjugative	plasmid	26965.0	99.726	100.0	0.8151410582394963	CP040529.1	CFB group bacteria	Bacteroides thetaiotaomicron strain DSM 2079 plasmid p_Bt, complete sequence	False	True
ISR0125_000000001132	11328	0.9999976484121944	13	13	9	8	11	True	32061	maximal	True	ISR0125_000000001132	1.0		1	1	False	False	1.0	0					non-mobilizable	no_good_hit	5279.0	98.958	80.0	0.10055057057400316	CP028260.1	firmicutes	Pediococcus pentosaceus strain SRCM102736 plasmid unnamed1, complete sequence	True	True
CAN0015_000000003283	12248	0.9999976354894534	14	12	7	9	8	True	93758	maximal	True	CAN0015_000000003283	1.0		3	1	True	True	1.0	276					non-mobilizable	no_good_hit								True	True
ISR0162_000000001981	13546	0.9999976196802868	13	9	4	7	6	True	97857	maximal	False	FIJ0005_000000001586	0.9627991360645771		0	0	False	True	0.9999261498451233	0					non-mobilizable	no_good_hit	157.0	89.17200000000001	1.0	0.13254035683942225	KU543853.1	bacteria	Uncultured bacterium clone PI_060401_Contig_14 genomic sequence	True	True
ISR0378_000000001041	12977	0.9999976196802868	13	9	4	7	6	True	97857	maximal	False	FIJ0005_000000001586	0.9024659383164291		0	0	True	True	1.0	3					non-mobilizable	no_good_hit	146.0	89.726	1.0	0.1231945624468989	KU543853.1	bacteria	Uncultured bacterium clone PI_060401_Contig_14 genomic sequence	True	True
ISR0395_000000000631	34745	0.9999976002489298	38	34	21	24	25	True	102539	backbone	False	ISR0138_000000000424	0.9885845172187626	PS601	0	0	True	True	0.9997697472572327	31			MPF_T		non-mobilizable	no_good_hit	9459.0	75.378	29.0	0.302395402892562	CP021580.1	other sequences	Unidentified plasmid plasmid GF1-2_000418F, complete sequence	True	True
ISR0274_000000000203	13562	0.9999975394189662	14	7	4	6	4	True	97857	maximal	False	FIJ0005_000000001586	0.966192826458509		0	0	True	True	1.0	68					non-mobilizable	no_good_hit	149.0	93.289	1.0	0.12574341546304163	KU543853.1	bacteria	Uncultured bacterium clone PI_060401_Contig_14 genomic sequence	True	True
ENG0025_000000000960	17742	0.9999975315478838	27	25	13	19	23	True	66189	fragment	False	ENG0025_000000000960	1.0		0	0	False	False	1.0	0	IncN		MPF_T		non-mobilizable	plasmid	17668.0	98.755	99.0	0.5143996971550042	CP050010.1	enterobacteria	Citrobacter sp. Y3 plasmid unnamed1, complete sequence	False	True
FIJ0006_000000001899	14218	0.999997523781407	16	11	9	10	6	True	75263	maximal	True	FIJ0006_000000001899	1.0		1	1	False	False	0.999929666519165	0					non-mobilizable	no_good_hit	52.0	96.154	0.0	2.361927616366269e-05	NZ_LR134375.1	firmicutes	Veillonella dispar strain NCTC11831 chromosome 1	True	True
FIJ0037_000000001371	13727	0.99999751274797	14	9	4	7	7	True	48334	maximal	True	FIJ0037_000000001371	1.0		1	1	True	True	1.0	5					non-mobilizable	no_good_hit	903.0	85.382	8.0	0.06195365616761482	AP017399.1	firmicutes	Lactococcus garvieae plasmid pNALG-1 DNA, complete sequence, strain: 122061	True	True
MAD0072_000000000077	32689	0.9999974606126668	35	10	6	6	5	True	40892	maximal	True	MAD0072_000000000077	1.0		1	1	False	False	1.0	0					non-mobilizable	no_good_hit	29.0	100.0	0.0	0.00014120661048660807	NZ_LKEV01000005.1	high GC Gram+	Corynebacterium lowii strain NML 130206 Clow_contig000005, whole genome shotgun sequence	True	True
SPA0156_000000000172	27058	0.9999974007236097	33	24	13	12	21	True	132596	backbone	False	ISR0120_000000000296	0.4165048566051309	PS1169|PS902	0	0	False	True	1.0	0	rep_cluster_1702	MOBB	MPF_T		conjugative	plasmid	22344.0	99.825	94.0	0.7211389462809917	CP021580.1	other sequences	Unidentified plasmid plasmid GF1-2_000418F, complete sequence	False	True
ENG0140_000000001006	13952	0.9999973821512828	21	19	3	9	18	True	57810	maximal	True	ENG0140_000000001006	1.0		1	1	False	False	1.0	0	rep_cluster_1367				non-mobilizable	plasmid	6662.0	97.899	94.0	0.16895799512987014	CP056027.1	enterobacteria	Klebsiella pneumoniae strain 39428 plasmid pKPN39428.3, complete sequence	False	True
ENG0041_000000000504	34746	0.9999973784206088	38	32	20	24	24	True	102539	backbone	False	ISR0138_000000000424	0.9886074160646212	PS601	0	0	True	True	1.0	101			MPF_T		non-mobilizable	no_good_hit	6027.0	99.934	17.0	0.0011720869040392262	CP036550.1	CFB group bacteria	Bacteroides fragilis strain DCMOUH0042B chromosome, complete genome	True	True
FIJ0121_000000000731	23192	0.999997350878048	25	14	8	14	7	True	127241	backbone	False	ENG0139_000000000692	0.9805437843309321	PS989|PS990	0	0	True	True	1.0	9					non-mobilizable	no_good_hit	5119.0	95.23299999999999	56.0	0.20305319106422093	CP021610.1	other sequences	Unidentified plasmid plasmid FAKO02_3061, complete sequence	True	True
ISR0841_000000000290	22947	0.9999973338195278	26	17	9	9	17	True	132596	backbone	False	ISR0120_000000000296	0.038032642905472466	PS1169|PS902	0	0	False	True	1.0	0	rep_cluster_1702	MOBB	MPF_T		conjugative	plasmid	15010.0	98.921	97.0	0.4832415724910654	CP021624.1	other sequences	Unidentified plasmid plasmid ES_ALL_5057, complete sequence	False	True
SPA0032_000000000532	25580	0.9999972902598998	31	24	13	13	22	True	132596	backbone	False	ISR0120_000000000296	0.48318054975579056	PS1169|PS902	0	0	False	True	1.0	0		MOBB	MPF_T		conjugative	plasmid	24283.0	99.712	100.0	0.7339568955079308	CP040529.1	CFB group bacteria	Bacteroides thetaiotaomicron strain DSM 2079 plasmid p_Bt, complete sequence	False	True
MAD0105_000000000703	22587	0.999997287210761	24	13	7	12	8	True	103466	maximal	True	MAD0105_000000000703	1.0		1	1	True	True	1.0	49					non-mobilizable	no_good_hit	3807.0	94.95700000000001	58.0	0.15158054589777406	CP021610.1	other sequences	Unidentified plasmid plasmid FAKO02_3061, complete sequence	True	True
ENG0049_000000001181	15004	0.9999972574394648	15	11	7	10	10	False	67194	maximal	True	ENG0049_000000001181	1.0		1	1	False	False	0.9998667240142822	0					non-mobilizable	no_good_hit	6332.0	97.44200000000001	57.0	0.1250642013353878	CP026168.1	enterobacteria	Leclercia sp. LSNIH1 plasmid pLEC-b38d, complete sequence	True	False
FIJ0015_000000000247	60834	0.9999972483117948	65	59	26	48	58	True	98312	maximal	True	FIJ0015_000000000247	1.0		1	1	False	False	1.0	0	IncFIA,IncFIC	MOBF	MPF_F		conjugative	no_good_hit	17671.0	95.93700000000001	61.0	0.16734678383662005	CP055750.1	enterobacteria	Escherichia coli strain RHB07-C12 plasmid pRHB07-C12_3, complete sequence	True	True
DEN0054_000000000084	27474	0.9999971349629894	31	23	11	13	23	True	132596	backbone	False	ISR0120_000000000296	0.23843048586452933	PS1169|PS902	0	0	False	True	1.0	0	rep_cluster_1702	MOBB	MPF_T		conjugative	plasmid	21809.0	99.70200000000001	99.0	0.6590688945392905	CP040529.1	CFB group bacteria	Bacteroides thetaiotaomicron strain DSM 2079 plasmid p_Bt, complete sequence	False	True
SPA0017_000000001144	11140	0.9999971297804584	15	15	6	10	15	True	97931	fragment	False	SPA0017_000000001144	1.0		0	0	False	False	0.9999102354049683	0					non-mobilizable	plasmid	11040.0	99.62899999999999	99.0	0.11295405709608104	CP056904.1	enterobacteria	Escherichia coli strain RHBSTW-00014 plasmid pRHBSTW-00014_3, complete sequence	False	True
DEN0012_000000000095	41023	0.9999970703925496	42	38	10	16	37	True	114307	fragment	False	ISR0220_000000000327	0.9493950630084549		0	0	False	True	1.0	0		MOBP	MPF_I	MOBP	conjugative	plasmid	41023.0	99.993	100.0	0.4196924587950032	MH422553.1	enterobacteria	Escherichia coli strain L-I1 plasmid pIncI1, complete sequence	False	True
ISR0792_000000000280	28300	0.9999970656271224	33	26	13	15	24	True	132596	backbone	False	ISR0120_000000000296	0.34366040875734394	PS1169|PS902	0	0	False	True	1.0	0	rep_cluster_1702	MOBB	MPF_T		conjugative	plasmid	22274.0	99.67200000000001	98.0	0.7187822830578512	CP021580.1	other sequences	Unidentified plasmid plasmid GF1-2_000418F, complete sequence	False	True
FIJ0025_000000000852	20138	0.9999970523849858	26	9	4	8	7	True	101350	backbone	False	TAN0011_000000000086	0.2484098145981087	PS587|PS588	0	0	True	True	1.0	4					non-mobilizable	no_good_hit	708.0	93.64399999999999	5.0	0.00018859725522970584	CP042464.1	CFB group bacteria	Prevotella copri strain YF2 chromosome	True	True
FIJ0116_000000001953	9886	0.9999970392046558	13	8	4	5	5	True	41692	maximal	True	FIJ0116_000000001953	1.0		2	2	False	False	1.0	0					non-mobilizable	no_good_hit	312.0	72.756	3.0	6.459325108876092e-05	CP050961.1	CFB group bacteria	Chryseobacterium indologenes strain FDAARGOS_648 chromosome	True	True
ISR0382_000000000212	31623	0.9999970368843047	38	30	17	18	27	True	132609	maximal	True	ISR0382_000000000212	1.0	PS1169|PS902	27	8	True	True	1.0	99	rep_cluster_1702	MOBB	MPF_T		conjugative	no_good_hit	26222.0	99.92	86.0	0.8464294938016529	CP021580.1	other sequences	Unidentified plasmid plasmid GF1-2_000418F, complete sequence	True	True
ETH0002_000000001764	14124	0.9999969804206608	16	8	4	7	5	True	97857	maximal	False	FIJ0005_000000001586	0.9679676927146552		0	0	True	True	1.0	260					non-mobilizable	no_good_hit	149.0	96.64399999999999	1.0	0.12574341546304163	KU543853.1	bacteria	Uncultured bacterium clone PI_060401_Contig_14 genomic sequence	True	True
ISR0364_000000000896	14119	0.9999969804206608	15	8	4	7	5	True	97857	maximal	False	FIJ0005_000000001586	0.9712941566466421		0	0	True	True	1.0	24					non-mobilizable	no_good_hit	149.0	96.64399999999999	1.0	0.12574341546304163	KU543853.1	bacteria	Uncultured bacterium clone PI_060401_Contig_14 genomic sequence	True	True
ISR0035_000000000899	14082	0.9999969804206608	14	8	4	7	5	True	97857	maximal	False	FIJ0005_000000001586	0.9689694021288237		0	0	True	True	1.0	84					non-mobilizable	no_good_hit	149.0	96.64399999999999	1.0	0.12574341546304163	KU543853.1	bacteria	Uncultured bacterium clone PI_060401_Contig_14 genomic sequence	True	True
ETH0003_000000001499	14059	0.9999969804206608	15	8	4	7	5	True	97857	maximal	False	FIJ0005_000000001586	0.9623257627447274		0	0	True	True	0.9998577237129211	39					non-mobilizable	no_good_hit	149.0	96.64399999999999	1.0	0.12574341546304163	KU543853.1	bacteria	Uncultured bacterium clone PI_060401_Contig_14 genomic sequence	True	True
CHI0187_000000002112	8647	0.9999969131270394	8	8	5	8	8	True	114178	maximal	True	CHI0187_000000002112	1.0		1	1	False	False	1.0	0	IncFIA				non-mobilizable	plasmid	8647.0	100.0	100.0	0.1157011521939861	CP054373.1	enterobacteria	Escherichia coli strain SCU-182 plasmid pSCU-182-1	False	True
SPA0132_000000000817	26611	0.9999968988501148	35	26	14	13	24	True	132596	backbone	False	ISR0120_000000000296	0.48972564235764454	PS1169|PS902	0	0	False	True	1.0	0	rep_cluster_1702	MOBB	MPF_T		conjugative	plasmid	23640.0	99.814	98.0	0.7629455061983471	CP021580.1	other sequences	Unidentified plasmid plasmid GF1-2_000418F, complete sequence	False	True
ISR0037_000000006173	3394	0.9999968937453252	4	2	2	2	2	True	36713	maximal	True	ISR0037_000000006173	1.0		1	1	False	False	1.0	0					non-mobilizable	no_good_hit	260.0	76.538	8.0	0.01814701921032112	CP024119.1	firmicutes	Bacillus cytotoxicus strain CH_1 plasmid pCh1_14, complete sequence	True	True
MON0071_000000000232	33215	0.9999968807265284	41	39	13	19	35	True	132576	maximal	True	MON0071_000000000232	1.0	PS1166|PS1167	149	10	False	True	1.0	0			MPF_T		non-mobilizable	plasmid	22499.0	99.96	99.0	0.5119581294800318	AP022661.1	CFB group bacteria	Bacteroides thetaiotaomicron F9-2 plasmid p1-F9-2 DNA, nearly complete genome	False	True
ISR0030_000000000974	13565	0.9999968395859612	13	8	4	7	5	True	97857	maximal	False	FIJ0005_000000001586	0.9593985842578203		0	0	True	True	1.0	588					non-mobilizable	no_good_hit	149.0	96.64399999999999	1.0	0.12574341546304163	KU543853.1	bacteria	Uncultured bacterium clone PI_060401_Contig_14 genomic sequence	True	True
ENG0009_000000000993	15076	0.9999968361071104	22	22	10	18	22	True	114264	fragment	False	ENG0009_000000000993	1.0		0	0	False	False	1.0	0					non-mobilizable	plasmid	15001.0	99.96	99.0	0.12437089057849048	CP048871.1	enterobacteria	Escherichia coli strain 6-Pyelo plasmid p6-Pyelo_1, complete sequence	False	True
CHI0063_000000000042	46067	0.9999968313694406	48	45	13	21	44	True	114309	fragment	False	CHI0063_000000000042	1.0		0	0	False	True	1.0	0		MOBP	MPF_I	MOBP	conjugative	plasmid	40741.0	98.913	100.0	0.4633380722206426	EU418926.1	enterobacteria	Escherichia coli strain JIE139 plasmid pJIE139, complete sequence	False	True
FIJ0146_000000000869	16027	0.9999968026780784	12	12	11	10	10	False	115888	maximal	True	FIJ0146_000000000869	1.0		5	1	False	False	1.0	0					non-mobilizable	plasmid	15466.0	99.06200000000001	97.0	0.13420116289160808	CP056856.1	enterobacteria	Klebsiella pneumoniae strain RHBSTW-00113 plasmid pRHBSTW-00113_3, complete sequence	False	True
ENG0129_000000004769	5441	0.9999967950502632	8	7	4	5	6	True	58562	fragment	False	ENG0129_000000004769	1.0		0	0	False	False	1.0	0	rep_cluster_554				non-mobilizable	plasmid	5337.0	90.725	100.0	0.10261573312164805	CP051519.1	firmicutes	Lactococcus lactis subsp. cremoris strain F plasmid pScrF52, complete sequence	False	True
ENG0078_000000001490	15515	0.9999967572856346	18	9	7	7	6	True	101348	fragment	False	ENG0078_000000001490	1.0		0	0	False	False	1.0	0					non-mobilizable	no_good_hit	79.0	98.734	1.0	0.06627017841971113	KU543853.1	bacteria	Uncultured bacterium clone PI_060401_Contig_14 genomic sequence	True	True
ISR0172_000000000542	28426	0.9999967525570044	36	29	12	14	27	True	132596	backbone	False	ISR0120_000000000296	0.611160328898263	PS1169|PS902	0	0	False	True	1.0	0		MOBB	MPF_T		conjugative	plasmid	28427.0	99.666	100.0	0.8592141905799734	CP040529.1	CFB group bacteria	Bacteroides thetaiotaomicron strain DSM 2079 plasmid p_Bt, complete sequence	False	True
ENG0043_000000000636	28404	0.9999967525570044	36	29	12	14	27	True	132596	backbone	False	ISR0120_000000000296	0.6111116880505147	PS1169|PS902	0	0	False	True	1.0	0		MOBB	MPF_T		conjugative	plasmid	28405.0	99.69	100.0	0.8584271703596077	CP040529.1	CFB group bacteria	Bacteroides thetaiotaomicron strain DSM 2079 plasmid p_Bt, complete sequence	False	True
ISR0131_000000000611	21784	0.9999966385452006	30	14	6	12	11	True	101334	maximal	True	ISR0131_000000000611	1.0		2	1	True	True	1.0	139					non-mobilizable	no_good_hit	1615.0	89.536	11.0	0.0004292121409683122	CP042464.1	CFB group bacteria	Prevotella copri strain YF2 chromosome	True	True
ISR0234_000000000241	29676	0.9999966178407199	38	30	12	14	29	True	132596	backbone	False	ISR0120_000000000296	0.6282046576616805	PS1169|PS902	0	0	False	True	0.9990901947021484	0		MOBB	MPF_T		conjugative	plasmid	28826.0	99.705	100.0	0.8716248940549703	CP040529.1	CFB group bacteria	Bacteroides thetaiotaomicron strain DSM 2079 plasmid p_Bt, complete sequence	False	True
ISR0399_000000000496	18250	0.999996567267318	26	10	7	7	6	True	101349	maximal	False	SPA0127_000000001215	0.9364062844343986		0	0	True	True	1.0	735					non-mobilizable	no_good_hit	36.0	94.444	0.0	7.214605659961207e-05	NZ_HG003685.1	firmicutes	Anaerococcus provencensis strain 9402080, whole genome shotgun sequence	True	True
ISR0226_000000000477	12074	0.9999965452771552	20	9	5	8	7	True	121772	fragment	False	ISR0226_000000000477	1.0		0	0	False	False	1.0	0					non-mobilizable	no_good_hit	4045.0	94.413	76.0	0.16093194261279622	CP021610.1	other sequences	Unidentified plasmid plasmid FAKO02_3061, complete sequence	True	True
ENG0094_000000001402	12013	0.9999964987490804	11	11	6	7	8	False	82886	maximal	True	ENG0094_000000001402	1.0		1	1	False	False	1.0	0	IncK2/Z				non-mobilizable	no_good_hit	6000.0	99.15	79.0	0.06007994630173217	CP060058.1	enterobacteria	Escherichia coli strain G8 plasmid unnamed1, complete sequence	True	True
FIJ0145_000000000422	16903	0.999996407796175	21	13	8	10	7	True	96664	maximal	True	FIJ0145_000000000422	0.9944947989537076		6	1	False	True	1.0	0					non-mobilizable	no_good_hit	1781.0	79.955	10.0	0.015359131354829757	CP042465.1	CFB group bacteria	Prevotella copri strain YF2 plasmid unnamed1	True	True
ISR0839_000000000443	20366	0.9999963770274564	22	8	4	7	6	True	101350	backbone	False	TAN0011_000000000086	0.45880050695493885	PS587|PS588	0	0	True	True	1.0	42					non-mobilizable	no_good_hit	701.0	93.866	3.0	0.0001867299556729761	CP042464.1	CFB group bacteria	Prevotella copri strain YF2 chromosome	True	True
USA0046_01_000000000325	27550	0.9999963151509385	35	27	12	13	25	True	132596	backbone	False	ISR0120_000000000296	0.5561082981963289	PS1169|PS902	0	0	False	True	1.0	0		MOBB	MPF_T		conjugative	plasmid	25881.0	99.68700000000001	98.0	0.7824797190943213	CP040529.1	CFB group bacteria	Bacteroides thetaiotaomicron strain DSM 2079 plasmid p_Bt, complete sequence	False	True
ENG0125_000000000182	54421	0.999996273106972	59	56	19	30	55	True	68017	maximal	True	ENG0125_000000000182	1.0		1	1	False	False	1.0	0	rep_cluster_3				non-mobilizable	plasmid	40567.0	99.70700000000001	99.0	0.7320268514508446	LN824139.1	enterobacteria	Klebsiella pneumoniae strain MS6671 genome assembly, plasmid: _Phage_Kpneumoniae_MS6671	False	True
FIJ0066_000000000181	60875	0.9999962651994979	77	67	16	27	66	False	113974	maximal	True	FIJ0066_000000000181	1.0		1	1	False	False	1.0	0					non-mobilizable	plasmid	21571.0	98.47	92.0	0.21809118393512572	CP028125.1	enterobacteria	Escherichia coli O26 str. RM10386 plasmid pRM10386-1, complete sequence	False	True
ISR0269_000000001231	8104	0.9999962390191232	5	5	3	5	3	True	96659	maximal	True	ISR0269_000000001231	1.0		1	1	False	False	1.0	0					non-mobilizable	no_good_hit	1403.0	93.728	17.0	0.0005836430901778529	NZ_UGTL01000001.1	CFB group bacteria	Prevotella disiens strain NCTC11157, whole genome shotgun sequence	True	True
ISR0788_000000000321	13560	0.9999962055462503	14	9	4	8	4	True	97857	maximal	False	FIJ0005_000000001586	0.9699361878997942		0	0	True	True	1.0	143					non-mobilizable	no_good_hit	149.0	95.302	1.0	0.12574341546304163	KU543853.1	bacteria	Uncultured bacterium clone PI_060401_Contig_14 genomic sequence	True	True
AUS0020_000000001673	13521	0.9999961916893498	15	11	9	8	6	False	119578	maximal	True	AUS0020_000000001673	1.0		0	0	False	False	1.0	0					non-mobilizable	no_good_hit	2515.0	99.404	19.0	0.019453085101443893	NZ_CYYV01000013.1	firmicutes	Fusicatenibacter saccharivorans strain 2789STDY5608849, whole genome shotgun sequence	True	False
ISR0199_000000000551	29756	0.9999961681278527	38	31	13	15	29	True	132596	backbone	False	ISR0120_000000000296	0.6469498760075783	PS1169|PS902	0	0	False	True	1.0	0		MOBB	MPF_T		conjugative	plasmid	28829.0	99.709	100.0	0.8715643540380191	CP040529.1	CFB group bacteria	Bacteroides thetaiotaomicron strain DSM 2079 plasmid p_Bt, complete sequence	False	True
ENG0010_000000000514	26997	0.9999960789525544	31	16	10	14	8	True	79064	maximal	True	ENG0010_000000000514	1.0		1	1	True	True	1.0	5					non-mobilizable	no_good_hit	3386.0	78.795	19.0	0.0070069860759414265	NZ_CABIYV010000002.1	firmicutes	Gemmiger formicilis isolate MGYG-HGUT-00084, whole genome shotgun sequence	True	True
ISR0141_000000001969	16057	0.999995980713702	25	9	5	8	5	True	103468	fragment	False	ISR0141_000000001969	1.0		0	0	False	False	0.9998131394386292	0					non-mobilizable	no_good_hit	2635.0	94.08	57.0	0.10522319466091196	CP021610.1	other sequences	Unidentified plasmid plasmid FAKO02_3061, complete sequence	True	True
ISR0777_000000000622	21586	0.9999959545593514	23	11	8	9	6	True	130775	fragment	False	ISR0777_000000000622	1.0		0	0	False	False	1.0	0					non-mobilizable	no_good_hit	1559.0	76.844	7.0	0.0003620306912693948	CP020380.1	firmicutes	Clostridioides difficile strain DSM 102978 chromosome, complete genome	True	True
ISR0192_000000000319	33920	0.9999959469971976	38	35	14	16	34	True	66094	maximal	True	ISR0192_000000000319	1.0		1	1	True	True	1.0	57	rep_cluster_827	MOBP	MPF_T		conjugative	plasmid	23307.0	97.958	99.0	0.6135657485912897	CP001137.1	enterobacteria	Salmonella enterica subsp. enterica serovar Agona str. SL483 plasmid, complete sequence	False	True
ISR0180_000000000619	28942	0.9999959125198036	24	10	8	10	5	True	57456	maximal	True	ISR0180_000000000619	1.0		2	2	True	True	1.0	61					non-mobilizable	no_good_hit	1463.0	97.198	5.0	0.06126126126126126	NZ_CYZN01000040.1	firmicutes	Blautia wexlerae strain 2789STDY5834863, whole genome shotgun sequence	True	True
SPA0136_000000001805	15741	0.999995863422626	17	8	5	7	5	True	121770	fragment	False	SPA0136_000000001805	1.0		0	0	False	False	0.9998729228973389	0					non-mobilizable	no_good_hit	2458.0	90.928	71.0	0.10566741885089394	CP048434.1	actinobacteria	Collinsella aerofaciens ATCC 25986 strain JCM 10188 plasmid putative_pCaero1, complete sequence	True	True
ENG0114_000000000139	72785	0.9999958617200416	101	52	22	26	50	True	64288	maximal	True	ENG0114_000000000139	1.0		1	1	False	False	1.0	0					non-mobilizable	no_good_hit	8891.0	97.537	79.0	0.04781419293691908	CP021568.1	other sequences	Unidentified plasmid plasmid YS1-2_000084F, complete sequence	True	True
FIJ0005_000000001586	14826	0.999995858672132	14	9	5	8	6	True	97857	maximal	True	FIJ0005_000000001586	0.9750015117395842		16	2	True	True	1.0	130					non-mobilizable	no_good_hit	208.0	79.327	2.0	0.0017345151162992385	CP042465.1	CFB group bacteria	Prevotella copri strain YF2 plasmid unnamed1	True	True
ISR0379_000000001303	11345	0.9999958347923033	12	9	8	9	6	False	23240	maximal	True	ISR0379_000000001303	1.0		1	1	False	False	1.0	0					non-mobilizable	no_good_hit	1939.0	99.639	37.0	0.0007536671272410222	CP015902.1	firmicutes	Lactococcus lactis subsp. lactis strain UC06, complete genome	True	False
ENG0203_000000000768	13666	0.9999958201379359	21	11	6	9	6	True	128708	fragment	False	ENG0203_000000000768	1.0		0	0	False	False	0.9997072815895081	0					non-mobilizable	no_good_hit	5283.0	95.45700000000001	77.0	0.22899670196146502	CP048434.1	actinobacteria	Collinsella aerofaciens ATCC 25986 strain JCM 10188 plasmid putative_pCaero1, complete sequence	True	True
FIJ0063_000000001507	13090	0.9999957425101936	19	10	6	10	6	False	72490	fragment	False	FIJ0063_000000001507	1.0		0	0	False	False	0.9995416402816772	0					non-mobilizable	no_good_hit	447.0	73.82600000000001	3.0	0.09151276198381407	NZ_JNJN01000082.1	firmicutes	Agathobaculum desmolans ATCC 43058 T363DRAFT_scaffold00080.80_C, whole genome shotgun sequence	True	False
CHI0148_000000006962	1693	0.9999956947376872	2	2	2	2	2	False	79608	fragment	False	CHI0148_000000006962	1.0		0	0	False	False	0.9887773394584656	0					non-mobilizable	no_good_hit	424.0	79.009	25.0	0.00012398052161443553	CP010993.1	firmicutes	Clostridium perfringens strain JP55, complete genome	True	False
MON0065_000000000178	46247	0.999995684554538	45	33	23	31	20	True	98523	maximal	True	MON0065_000000000178	1.0		2	1	False	False	1.0	0					non-mobilizable	no_good_hit	8960.0	99.73200000000001	20.0	0.4456494701756131	NZ_WEHX01000040.1	b-proteobacteria	Sutterella seckii strain ASD393 NODE_40_length_20101_cov_219.612489, whole genome shotgun sequence	True	True
ISR0854_000000000480	11496	0.9999956634500716	14	6	4	5	3	True	96679	fragment	False	ISR0854_000000000480	1.0		0	0	False	False	1.0	0					non-mobilizable	no_good_hit	1817.0	88.553	16.0	0.2391850773911893	NZ_VZBY01000015.1	CFB group bacteria	Prevotella copri strain BVe41210 NODE_51_length_7559_cov_42.4667_ID_101, whole genome shotgun sequence	True	True
AST0053_000000000280	42238	0.9999955704638308	42	39	10	16	38	True	114307	fragment	False	ISR0220_000000000327	0.9434323305930652		0	0	False	True	1.0	0		MOBP	MPF_I	MOBP	conjugative	plasmid	42241.0	99.61200000000001	100.0	0.4803305559349816	AP021916.1	enterobacteria	Escherichia coli plasmid pWP2-W18-CRE-03_2 DNA, complete genome, strain: WP2-W18-CRE-03	False	True
ISR0388_000000000186	50087	0.9999955114140576	49	48	12	26	48	True	98685	fragment	False	ISR0388_000000000186	0.9837156697640538		0	0	False	False	0.9999800324440002	0	IncI1/B/O		MPF_I		non-mobilizable	plasmid	46853.0	98.931	100.0	0.4949480003382092	CP051713.1	enterobacteria	Escherichia coli strain SCU-123 plasmid pSCU-123-2, complete sequence	False	True
ISR0270_000000000162	19270	0.9999955024808996	30	14	7	12	10	True	101333	fragment	False	ISR0270_000000000162	1.0		0	0	False	False	1.0	0					non-mobilizable	no_good_hit	908.0	98.12799999999999	5.0	0.0028709594345831388	NZ_VZBY01000050.1	CFB group bacteria	Prevotella copri strain BVe41210 NODE_1_length_314529_cov_24.2727_ID_1, whole genome shotgun sequence	True	True
ISR0254_000000000082	28493	0.9999954703699016	39	18	7	17	9	True	132593	backbone	False	ISR0367_000000000184	0.13094288155499018	PS1168|PS703	0	0	False	True	1.0	0					non-mobilizable	plasmid	26483.0	99.789	94.0	0.28822849919358356	CP054002.1	CFB group bacteria	Bacteroides fragilis strain FDAARGOS_763 plasmid unnamed2, complete sequence	False	True
SPA0005_000000002874	10091	0.9999954580406398	11	10	6	9	10	True	114170	fragment	False	SPA0005_000000002874	1.0		0	0	False	False	1.0	0	IncFII				non-mobilizable	plasmid	10091.0	99.98	100.0	0.051739344464043976	MK649824.1	enterobacteria	Klebsiella pneumoniae strain BA6201 plasmid pBA6201_1, complete sequence	False	True
ENG0191_000000001421	13830	0.9999954502723484	11	8	6	7	5	True	54758	maximal	True	ENG0191_000000001421	1.0		1	1	False	False	1.0	0		MOBV			mobilizable	no_good_hit	9702.0	98.52600000000001	88.0	0.3433131613405528	CP039395.1	CFB group bacteria	Muribaculum sp. TLL-A4 plasmid pTAA-4-2, complete sequence	True	True
ENG0011_000000000415	28152	0.9999954479875528	34	32	19	24	30	True	67230	maximal	False	ENG0025_000000000501	0.9519113410479454		0	0	True	True	0.9997158050537109	16	rep_cluster_312	MOBP	MPF_T		conjugative	plasmid	11256.0	98.667	99.0	0.38042927159033296	HF560646.1	enterobacteria	Erwinia amylovora CFBP 2585 plasmid pEA3, complete sequence	False	True
ENG0021_000000000664	23192	0.9999954458249036	34	27	11	16	25	True	125627	maximal	True	ENG0021_000000000664	1.0	PS902	18	6	True	True	1.0	112	rep_cluster_1702				non-mobilizable	no_good_hit	9785.0	99.40700000000001	81.0	0.29528393267950115	CP040529.1	CFB group bacteria	Bacteroides thetaiotaomicron strain DSM 2079 plasmid p_Bt, complete sequence	True	True
ISR0067_000000000009	185453	0.9999954136679992	223	67	37	54	37	True	127526	maximal	True	ISR0067_000000000009	1.0	PS319|PS359	1	1	False	True	1.0	0					non-mobilizable	no_good_hit	1264.0	80.934	4.0	0.0004995257691959906	CP021389.1	high GC Gram+	Bifidobacterium breve strain NRBB57 chromosome, complete genome	True	True
ENG0171_000000003714	6078	0.9999953398899138	6	3	2	3	2	True	119625	maximal	True	ENG0171_000000003714	1.0	PS773	2	2	True	True	1.0	96	rep_cluster_1867				non-mobilizable	no_good_hit	1304.0	97.39299999999999	50.0	0.4692113791861721	LR594543.1	firmicutes	Clostridioides difficile isolate pCD-ECE3 genome assembly, plasmid: pCD-ECE3	True	True
MAD0056_000000000500	15092	0.9999953339743909	17	15	14	12	14	True	127168	fragment	False	BAN0016_000000000046	0.9797091185077904		0	0	False	False	0.9996024370193481	0	rep_cluster_2313				non-mobilizable	plasmid	15096.0	99.775	100.0	0.07914080194614546	CP058084.1	enterobacteria	Escherichia coli strain RHB01-C21 plasmid pRHB01-C21_2, complete sequence	False	True
CHI0064_000000000462	20308	0.9999952939969052	29	26	5	7	25	True	132580	maximal	True	CHI0064_000000000462	1.0	PS1156	9	1	False	True	0.999901533126831	0	rep_cluster_663				non-mobilizable	plasmid	17129.0	99.848	99.0	0.23143166148438557	CP018939.1	CFB group bacteria	Bacteroides fragilis strain Q1F2 plasmid Q1F2-p2, complete sequence	False	True
ISR0093_000000000501	24565	0.9999952870826332	29	23	12	13	21	True	132596	backbone	False	ISR0120_000000000296	0.3356881641429718	PS1169|PS902	0	0	False	True	1.0	0	rep_cluster_1702	MOBB	MPF_T		conjugative	plasmid	17114.0	99.819	98.0	0.5178290349921298	CP040529.1	CFB group bacteria	Bacteroides thetaiotaomicron strain DSM 2079 plasmid p_Bt, complete sequence	False	True
FIJ0099_000000000271	41769	0.9999952806014492	42	39	10	16	38	True	114307	fragment	False	ISR0220_000000000327	0.956680926439619		0	0	False	True	1.0	0		MOBP	MPF_I	MOBP	conjugative	plasmid	41401.0	99.09700000000001	100.0	0.4773215151305311	CP054413.1	enterobacteria	Escherichia coli strain SCU-204 plasmid pSCU-204-2, complete sequence	False	True
USA0121_01_000000004295	10045	0.999995274495043	8	6	3	6	3	True	96737	fragment	False	USA0121_01_000000004295	1.0		0	0	False	False	1.0	0					non-mobilizable	no_good_hit								True	True
FIJ0094_000000000393	27362	0.9999952576815876	32	19	13	17	11	True	130733	fragment	False	FIJ0094_000000000393	1.0		0	0	False	False	1.0	0					non-mobilizable	no_good_hit	918.0	98.911	5.0	0.000802670081588744	NZ_LT629969.1	firmicutes	Traorella massiliensis strain Marseille-P3110T, whole genome shotgun sequence	True	True
ENG0031_000000000479	36714	0.9999951444599896	32	31	20	23	23	True	113271	maximal	True	ENG0031_000000000479	1.0		1	1	False	False	1.0	0	IncFIC,IncI-gamma/K1	MOBF	MPF_Unknown		conjugative	no_good_hit	9839.0	96.544	86.0	0.06888336077922988	CP042247.1	enterobacteria	Escherichia coli strain BCE049 plasmid pBCE049-1, complete sequence	True	True
ISR0193_000000000082	85565	0.9999951032253774	81	38	28	31	19	True	69937	maximal	True	ISR0193_000000000082	1.0		2	1	False	False	1.0	0					non-mobilizable	no_good_hit	1530.0	87.90799999999999	2.0	0.0004987036640205039	NZ_CP022413.2	firmicutes	Blautia hansenii DSM 20583 chromosome, complete genome	True	True
CAN0001_000000001883	18355	0.9999951024778894	23	23	11	14	21	True	98297	maximal	True	CAN0001_000000001883	1.0		1	1	False	False	1.0	0			MPF_T		non-mobilizable	no_good_hit	6744.0	99.97	77.0	0.1061221277935159	LM997259.1	enterobacteria	Escherichia coli genome assembly FHI99, scaffold scaffold-18_contig-14.1_41473_105012_[organism:Escherichia	True	True
ISR0011_000000001417	16464	0.9999950523899608	22	13	9	13	9	True	72487	fragment	False	ISR0011_000000001417	1.0		0	0	False	False	0.9995748400688171	0					non-mobilizable	no_good_hit	1464.0	99.59	9.0	0.006342998855398703	NZ_CZBD01000003.1	firmicutes	Flavonifractor plautii strain 2789STDY5834932, whole genome shotgun sequence	True	True
ISR0041_000000000171	51215	0.9999949742071728	55	50	16	23	46	True	114273	maximal	True	ISR0041_000000000171	1.0		1	1	False	False	1.0	0	rep_cluster_893	MOBP	MPF_T		conjugative	plasmid	11277.0	92.684	92.0	0.029521078621528397	CP013995.1	firmicutes	Enterococcus faecium strain 6E6 plasmid unnamed1, complete sequence	False	True
ISR0363_000000001204	11845	0.9999949564954156	15	14	9	10	14	True	58563	maximal	True	ISR0363_000000001204	1.0		9	4	False	False	0.9973828792572021	0	rep_cluster_554	MOBQ			mobilizable	no_good_hit	6452.0	92.08	68.0	0.1241989506495518	CP016687.1	firmicutes	Lactococcus lactis subsp. cremoris strain 158 plasmid p158C, complete sequence	True	True
ISR0051_000000005749	7241	0.9999949277831178	11	8	6	8	6	True	132450	maximal	True	ISR0051_000000005749	1.0		0	0	False	False	0.9997237920761108	0					non-mobilizable	no_good_hit	326.0	73.006	4.0	0.002234973481584239	NZ_KE384028.1	firmicutes	Proteocatella sphenisci DSM 23131 G558DRAFT_scaffold00004.4, whole genome shotgun sequence	True	True
SPA0060_000000000372	29653	0.9999949114169151	44	22	15	19	11	True	86540	fragment	False	SPA0060_000000000372	1.0		0	0	False	False	1.0	0					non-mobilizable	no_good_hit	3309.0	92.98899999999999	11.0	0.0010789481494962896	NZ_CP022413.2	firmicutes	Blautia hansenii DSM 20583 chromosome, complete genome	True	True
DEN0083_000000008768	3136	0.999994900240072	5	4	2	4	2	False	79610	fragment	False	DEN0083_000000008768	1.0		0	0	False	False	0.9904336929321289	0					non-mobilizable	no_good_hit	425.0	79.294	13.0	0.00012427926985928957	CP010993.1	firmicutes	Clostridium perfringens strain JP55, complete genome	True	False
ISR0099_000000000772	22422	0.9999948835784872	31	31	9	15	28	True	132570	fragment	False	ISR0099_000000000772	1.0		0	0	False	True	1.0	0					non-mobilizable	other	12402.0	99.984	100.0	0.33064021544943073	NZ_JAATLI010000024.1	CFB group bacteria	Butyricimonas paravirosa strain DSM 105722 Ga0373284_24, whole genome shotgun sequence	False	True
ISR0356_000000000663	15500	0.9999948603256908	21	11	6	10	8	True	127236	maximal	True	ISR0356_000000000663	1.0		0	0	False	False	0.9982580542564392	0					non-mobilizable	no_good_hit	2251.0	92.448	65.0	0.08967749670303321	CP021610.1	other sequences	Unidentified plasmid plasmid FAKO02_3061, complete sequence	True	True
USA0132_01_000000000804	22322	0.9999948139735064	20	9	7	9	7	True	92502	maximal	True	USA0132_01_000000000804	1.0		1	1	False	False	1.0	0					non-mobilizable	no_good_hit	5521.0	90.618	49.0	0.09317767114955734	NZ_WNCH01000018.1	b-proteobacteria	Parasutterella excrementihominis strain BIOML-A6 scaffold18_size58568, whole genome shotgun sequence	True	True
USA0031_01_000000000984	23808	0.9999947645610521	26	19	11	11	17	True	132596	backbone	False	ISR0120_000000000296	0.46493566929434016	PS1169|PS902	0	0	False	True	1.0	0		MOBB	MPF_T		conjugative	plasmid	23809.0	99.70200000000001	100.0	0.7196089114904952	CP040529.1	CFB group bacteria	Bacteroides thetaiotaomicron strain DSM 2079 plasmid p_Bt, complete sequence	False	True
CHI0147_000000001897	9399	0.9999947569949568	12	11	7	8	9	True	95854	fragment	False	CHI0147_000000001897	1.0		0	0	False	False	0.9987232685089111	0					non-mobilizable	no_good_hit	3273.0	100.0	35.0	0.9996944699052857	KU546560.1	bacteria	Uncultured bacterium clone CH_03G_000_Contig_5 genomic sequence	True	True
USA0053_01_000000002282	9203	0.9999947569949568	12	11	7	8	9	True	95854	fragment	False	CHI0147_000000001897	0.9895733588679647		0	0	False	False	1.0	0					non-mobilizable	no_good_hit	3273.0	100.0	36.0	0.9996944699052857	KU546560.1	bacteria	Uncultured bacterium clone CH_03G_000_Contig_5 genomic sequence	True	True
ISR0170_000000000959	27486	0.9999947265365731	34	31	16	16	31	True	114600	maximal	True	ISR0170_000000000959	1.0		2	2	False	False	0.9998908638954163	0	rep_cluster_707	MOBQ	MPF_T		conjugative	plasmid	12634.0	98.836	90.0	0.37801921522851756	KM063576.1	firmicutes	Lactobacillus reuteri strain LU4 plasmid pLU4, complete sequence	False	True
SPA0075_000000001355	8697	0.9999947184020628	8	8	5	6	7	True	89391	maximal	True	SPA0075_000000001355	1.0		2	1	False	False	1.0	0		MOBP			mobilizable	no_good_hit	3970.0	99.84899999999999	46.0	0.10274664112454374	CP041397.1	CFB group bacteria	Bacteroides ovatus strain 3725 D1 iv plasmid unnamed2, complete sequence	True	True
USA0001_01_000000000329	29213	0.9999947104415832	38	30	13	15	27	True	132596	backbone	False	ISR0120_000000000296	0.6121796465762035	PS1169|PS902	0	0	False	True	1.0	0		MOBB	MPF_T		conjugative	plasmid	27910.0	98.574	98.0	0.843715946240465	CP040529.1	CFB group bacteria	Bacteroides thetaiotaomicron strain DSM 2079 plasmid p_Bt, complete sequence	False	True
SPA0095_000000000971	20373	0.9999946649319844	27	26	10	24	26	True	126913	maximal	True	SPA0095_000000000971	1.0		0	0	False	False	1.0	0	rep_cluster_2313		MPF_F	MOBF	mobilizable	plasmid	9437.0	99.96799999999999	100.0	0.04213647466497573	LR740759.1	enterobacteria	Escherichia coli strain BEN5202 genome assembly, plasmid: paAPEC5202	False	True
ENG0073_000000000696	25966	0.9999946587498112	29	14	8	12	6	True	127225	backbone	True	ENG0073_000000000696	1.0	PS985|PS987	1	1	True	True	0.9999229907989502	44					non-mobilizable	no_good_hit	4706.0	95.431	74.0	0.18714782400191823	CP021610.1	other sequences	Unidentified plasmid plasmid FAKO02_3061, complete sequence	True	True
CHI0171_000000001111	5988	0.9999945940405928	6	6	6	5	5	False	79505	maximal	True	CHI0171_000000001111	1.0		2	2	False	False	0.9991649985313416	0					non-mobilizable	plasmid	5988.0	100.0	100.0	0.035473263220263666	MN158990.1	enterobacteria	Escherichia coli strain TREC4 plasmid pTREC4, complete sequence	False	True
SPA0035_000000002163	6735	0.9999945889488054	10	5	3	5	3	False	72483	fragment	False	SPA0035_000000002163	1.0		0	0	False	False	0.9980697631835938	0					non-mobilizable	no_good_hit	43.0	95.34899999999999	1.0	0.00013336254608152263	NZ_JAAIOD010000001.1	firmicutes	Dorea longicatena strain MSK.10.16 NODE_1_length_314931_cov_268.924, whole genome shotgun sequence	True	False
BAN0041_000000000048	18822	0.9999945652583181	26	14	10	9	10	True	97636	maximal	True	BAN0041_000000000048	1.0		2	1	False	False	1.0	0					non-mobilizable	no_good_hit	536.0	97.38799999999999	4.0	0.0016945973185302468	NZ_VZBY01000050.1	CFB group bacteria	Prevotella copri strain BVe41210 NODE_1_length_314529_cov_24.2727_ID_1, whole genome shotgun sequence	True	True
FIJ0020_000000000851	18859	0.9999944027940436	20	20	7	9	20	False	98294	maximal	True	FIJ0020_000000000851	1.0		0	0	False	False	1.0	0					non-mobilizable	plasmid	9678.0	97.613	100.0	0.03364207832665777	KF362122.2	enterobacteria	Escherichia coli strain 63743 plasmid pEQ2, complete sequence	False	True
ISR0042_000000000407	28370	0.9999943617673536	35	27	12	13	24	True	132596	backbone	False	ISR0120_000000000296	0.6065057082738614	PS1169|PS902	0	0	False	True	1.0	0		MOBB	MPF_T		conjugative	plasmid	22189.0	99.06700000000001	99.0	0.6715704080397142	CP040529.1	CFB group bacteria	Bacteroides thetaiotaomicron strain DSM 2079 plasmid p_Bt, complete sequence	False	True
ISR0056_000000000311	26010	0.9999942385250606	28	27	10	12	26	True	132577	maximal	True	ISR0056_000000000311	1.0		15	4	False	False	1.0	0		MOBP			mobilizable	plasmid	14161.0	99.555	100.0	0.32161272004542873	CP021628.1	other sequences	Unidentified plasmid plasmid ES_ALL_000351F, complete sequence	False	True
ISR0213_000000000850	20432	0.9999942384651952	24	8	4	7	6	True	101350	backbone	False	TAN0011_000000000086	0.44368604827041846	PS587|PS588	0	0	True	True	1.0	759					non-mobilizable	no_good_hit	701.0	93.866	3.0	0.0001867299556729761	CP042464.1	CFB group bacteria	Prevotella copri strain YF2 chromosome	True	True
ISR0010_000000000458	18242	0.9999942384651952	23	8	4	7	6	True	101350	backbone	False	TAN0011_000000000086	0.12339206473646801	PS587|PS588	0	0	False	True	1.0	0					non-mobilizable	no_good_hit	701.0	93.866	4.0	0.0001867299556729761	CP042464.1	CFB group bacteria	Prevotella copri strain YF2 chromosome	True	True
CHI0130_000000000611	23725	0.999994237685886	27	20	12	11	17	True	132596	backbone	False	ISR0120_000000000296	0.4587459764431117	PS1169|PS902	0	0	False	True	1.0	0		MOBB	MPF_T		conjugative	plasmid	23725.0	99.861	100.0	0.7657864152892562	CP021580.1	other sequences	Unidentified plasmid plasmid GF1-2_000418F, complete sequence	False	True
ENG0176_000000000204	38849	0.9999942247141776	45	29	18	20	20	True	90019	maximal	True	ENG0176_000000000204	1.0		1	1	True	True	0.9999485015869141	15			MPF_T		non-mobilizable	no_good_hit	2018.0	99.009	5.0	0.18295671113531173	KJ830768.1	CFB group bacteria	Bacteroides fragilis strain 69566 plasmid pBF69566b, complete sequence	True	True
ISR0186_000000000309	37221	0.9999941993758922	44	30	18	21	20	True	90027	maximal	True	ISR0186_000000000309	1.0		1	1	True	True	0.9999731183052063	15			MPF_T		non-mobilizable	no_good_hit	711.0	86.35700000000001	2.0	0.1673363271094304	NZ_FNVV01000009.1	CFB group bacteria	Bacteroides ndongoniae strain Marseille-P3108T, whole genome shotgun sequence	True	True
ISR0273_000000000204	18852	0.9999941666607294	23	13	8	9	9	True	96733	fragment	False	ISR0130_000000001017	0.9552968058729155		0	0	False	False	1.0	0					non-mobilizable	no_good_hit	911.0	97.366	5.0	0.0028709594345831388	NZ_VZBY01000050.1	CFB group bacteria	Prevotella copri strain BVe41210 NODE_1_length_314529_cov_24.2727_ID_1, whole genome shotgun sequence	True	True
ENG0131_000000000945	25738	0.9999939610346816	31	23	12	12	22	True	132596	backbone	False	ISR0120_000000000296	0.48318871932321045	PS1169|PS902	0	0	False	True	1.0	0		MOBB	MPF_T		conjugative	plasmid	24299.0	99.675	100.0	0.7344412156435404	CP040529.1	CFB group bacteria	Bacteroides thetaiotaomicron strain DSM 2079 plasmid p_Bt, complete sequence	False	True
SPA0134_000000001240	21108	0.999993870211268	18	18	6	12	18	True	116134	maximal	True	SPA0134_000000001240	1.0		2	2	False	False	1.0	0	IncFII	MOBF,MOBF	MPF_F		conjugative	plasmid	21060.0	97.507	100.0	0.06084679810794	CP047337.1	enterobacteria	Klebsiella pneumoniae strain 2019036D plasmid p2019036D-mcr8-345kb, complete sequence	False	True
FIJ0098_000000000895	18563	0.9999937954614864	24	9	4	8	7	True	101350	backbone	False	TAN0011_000000000086	0.12595785789577044	PS587|PS588	0	0	True	True	1.0	312					non-mobilizable	no_good_hit	710.0	94.366	7.0	0.0001891307693887715	CP042464.1	CFB group bacteria	Prevotella copri strain YF2 chromosome	True	True
FIJ0033_000000001317	18439	0.9999937954614864	23	9	4	8	7	True	101350	backbone	False	TAN0011_000000000086	0.12566033278396724	PS587|PS588	0	0	True	True	0.9999457597732544	2					non-mobilizable	no_good_hit	710.0	94.366	7.0	0.0001891307693887715	CP042464.1	CFB group bacteria	Prevotella copri strain YF2 chromosome	True	True
SPA0118_000000003849	7284	0.9999937142563622	10	7	7	5	6	False	103459	maximal	True	SPA0118_000000003849	1.0	PS306	0	0	False	True	1.0	0					non-mobilizable	no_good_hit	3490.0	93.954	61.0	0.13847260520321306	CP021610.1	other sequences	Unidentified plasmid plasmid FAKO02_3061, complete sequence	True	True
CHI0110_000000000168	23965	0.9999936873075352	26	20	11	11	18	True	132596	backbone	False	ISR0120_000000000296	0.39703743329812646	PS1169|PS902	0	0	False	True	1.0	0	rep_cluster_1702	MOBB	MPF_T		conjugative	plasmid	20501.0	97.70299999999999	95.0	0.6602210835025298	CP021572.1	other sequences	Unidentified plasmid plasmid MO1-2_2827, complete sequence	False	True
ISR0150_000000000869	19358	0.9999936763161864	24	8	4	7	7	True	101350	backbone	False	TAN0011_000000000086	0.24589750146209427	PS587|PS588	0	0	False	True	1.0	0					non-mobilizable	no_good_hit	710.0	93.803	6.0	0.00018859725522970584	CP042464.1	CFB group bacteria	Prevotella copri strain YF2 chromosome	True	True
MAD0062_000000000489	16002	0.9999936763161864	20	8	4	7	7	True	101350	backbone	False	TAN0011_000000000086	0.0461928280260953	PS587|PS588	0	0	False	True	0.9970628619194031	0					non-mobilizable	no_good_hit	710.0	94.225	4.0	0.0001891307693887715	CP042464.1	CFB group bacteria	Prevotella copri strain YF2 chromosome	True	True
CHI0092_000000000285	28179	0.999993651956795	36	21	9	16	15	True	100962	fragment	False	CHI0092_000000000285	1.0		0	0	False	False	1.0	0					non-mobilizable	no_good_hit	1093.0	85.178	6.0	0.0002706423666832307	NZ_LT635783.1	CFB group bacteria	Bacteroides mediterraneensis strain Marseille-P2644T, whole genome shotgun sequence	True	True
ENG0093_000000000201	49995	0.9999936362012974	54	51	15	30	51	True	98688	maximal	True	ENG0093_000000000201	1.0		1	1	False	False	1.0	0	IncI1/B/O		MPF_I		non-mobilizable	plasmid	42307.0	99.87899999999999	95.0	0.6310230629232927	AY686591.1	enterobacteria	Escherichia coli plasmid pSERB1, partial sequence	False	True
ISR0372_000000000635	15456	0.999993621762068	18	8	4	8	6	True	101337	fragment	False	ISR0372_000000000635	1.0		0	0	False	False	1.0	0					non-mobilizable	no_good_hit	710.0	94.085	6.0	0.0001891307693887715	CP042464.1	CFB group bacteria	Prevotella copri strain YF2 chromosome	True	True
CHI0092_000000000877	10288	0.9999935993314046	12	10	6	7	7	False	87963	maximal	True	CHI0092_000000000877	1.0		0	0	False	False	1.0	0					non-mobilizable	no_good_hit	2695.0	100.0	26.0	0.8230980751604033	KU546560.1	bacteria	Uncultured bacterium clone CH_03G_000_Contig_5 genomic sequence	True	False
ISR0184_000000000654	20494	0.9999934806245732	25	8	4	7	7	True	101350	backbone	False	TAN0011_000000000086	0.44537874083784407	PS587|PS588	0	0	True	True	1.0	555					non-mobilizable	no_good_hit	651.0	94.931	4.0	0.00017339210169633494	CP042464.1	CFB group bacteria	Prevotella copri strain YF2 chromosome	True	True
DEN0067_000000000842	20015	0.9999934806245732	23	8	4	7	7	True	101350	backbone	False	TAN0011_000000000086	0.43745109925598785	PS587|PS588	0	0	False	True	1.0	0					non-mobilizable	no_good_hit	183.0	91.803	2.0	4.854978847497379e-05	CP042464.1	CFB group bacteria	Prevotella copri strain YF2 chromosome	True	True
ISR0060_000000001191	24302	0.9999933941143836	29	12	6	9	5	True	130780	fragment	False	ISR0060_000000001191	1.0		0	0	False	False	1.0	0					non-mobilizable	no_good_hit	513.0	98.24600000000001	2.0	0.0020864807480298884	NZ_CYYV01000006.1	firmicutes	Fusicatenibacter saccharivorans strain 2789STDY5608849, whole genome shotgun sequence	True	True
ENG0112_000000001290	15488	0.9999932555893344	29	11	8	9	11	True	83663	maximal	True	ENG0112_000000001290	1.0		9	1	False	False	1.0	0					non-mobilizable	no_good_hit	1746.0	92.26799999999999	11.0	0.02798192432015181	NZ_CAEUHO010000006.1	CFB group bacteria	Bacteroides acidifaciens isolate NZ_B_acidifaciens_9G3_hyb, whole genome shotgun sequence	True	True
ISR0256_000000000483	21409	0.9999932185846492	31	17	4	14	10	True	111055	fragment	False	ISR0256_000000000483	1.0		0	0	False	False	1.0	0					non-mobilizable	plasmid	19185.0	99.964	99.0	0.20902532583583977	CP054002.1	CFB group bacteria	Bacteroides fragilis strain FDAARGOS_763 plasmid unnamed2, complete sequence	False	True
FIJ0143_000000000051	31274	0.9999932003837708	29	19	15	19	13	True	51362	fragment	False	FIJ0143_000000000051	1.0		0	0	False	False	1.0	0					non-mobilizable	no_good_hit	225.0	99.556	1.0	0.9955555555555555	NZ_AXCY01000413.1	high GC Gram+	Cellulomonas carbonis T26 contig445, whole genome shotgun sequence	True	True
AST0151_000000000613	21492	0.9999931881569182	23	12	8	9	6	True	130774	fragment	False	AST0151_000000000613	1.0		0	0	False	False	0.9999534487724304	0					non-mobilizable	no_good_hit	1036.0	87.259	5.0	0.0012155753527402172	NZ_CABJDZ010000001.1	firmicutes	Blautia obeum isolate MGYG-HGUT-00212, whole genome shotgun sequence	True	True
ISR0025_000000000486	38866	0.9999930758834976	35	22	19	19	15	True	94221	maximal	True	ISR0025_000000000486	1.0		1	1	False	False	0.9994596838951111	0					non-mobilizable	no_good_hit	1939.0	89.479	5.0	0.014747935365304986	NZ_WNCH01000004.1	b-proteobacteria	Parasutterella excrementihominis strain BIOML-A6 scaffold4_size131137, whole genome shotgun sequence	True	True
ISR0236_000000001580	5247	0.9999930049904974	3	3	2	3	3	False	84231	maximal	True	ISR0236_000000001580	1.0	PS417	0	0	False	True	0.9998094439506531	0					non-mobilizable	no_good_hit	999.0	89.69	20.0	0.00042492183708445365	NZ_FNVV01000014.1	CFB group bacteria	Bacteroides ndongoniae strain Marseille-P3108T, whole genome shotgun sequence	True	True
ENG0152_000000001644	13530	0.9999929911635932	17	16	7	7	15	True	86823	maximal	True	ENG0152_000000001644	1.0		1	1	False	False	1.0	0	IncX1				non-mobilizable	no_good_hit	6637.0	99.56299999999999	82.0	0.15557378970812333	CP010127.1	enterobacteria	Escherichia coli strain C8 plasmid B, complete genome	True	True
ISR0206_000000000366	32321	0.9999929650542588	30	16	12	13	7	True	69331	fragment	False	ISR0206_000000000366	1.0		0	0	False	False	0.9999690651893616	0					non-mobilizable	no_good_hit	570.0	73.333	2.0	0.0057834995317629385	NZ_FNRK01000012.1	firmicutes	Eubacterium aggregans strain SR12, whole genome shotgun sequence	True	True
ISR0811_000000000225	24960	0.9999929395248592	30	22	11	11	21	True	132596	backbone	False	ISR0120_000000000296	0.47006016838087183	PS1169|PS902	0	0	False	True	1.0	0		MOBB	MPF_T		conjugative	plasmid	24960.0	99.912	100.0	0.8055914256198347	CP021580.1	other sequences	Unidentified plasmid plasmid GF1-2_000418F, complete sequence	False	True
CAN0008_000000000373	42363	0.9999929078334748	49	40	19	21	38	True	132614	maximal	True	CAN0008_000000000373	0.9956254780052457	PS1169|PS902	24	6	True	True	1.0	64	rep_cluster_1702	MOBB	MPF_T		conjugative	no_good_hit	25213.0	99.81	78.0	0.7629858336360335	CP040529.1	CFB group bacteria	Bacteroides thetaiotaomicron strain DSM 2079 plasmid p_Bt, complete sequence	True	True
FIJ0078_000000000692	22091	0.9999928950415232	22	12	8	11	7	True	127252	backbone	False	ENG0013_000000000666	0.9816423213580734	PS994	0	0	False	True	1.0	0					non-mobilizable	no_good_hit	6766.0	95.197	67.0	0.26963193861647283	CP021610.1	other sequences	Unidentified plasmid plasmid FAKO02_3061, complete sequence	True	True
MAD0098_000000002997	11414	0.9999928855887203	11	10	7	8	10	True	114173	maximal	True	MAD0098_000000002997	1.0		0	0	False	False	1.0	0	IncFIA				non-mobilizable	other	11414.0	99.79	100.0	0.0023811610533784064	CP018801.1	enterobacteria	Escherichia coli strain tolC-, complete genome	False	True
CHI0143_000000001710	10496	0.9999927699582886	10	7	6	6	5	True	79955	maximal	True	CHI0143_000000001710	1.0		1	1	False	False	0.999714195728302	0					non-mobilizable	no_good_hit	1446.0	98.755	14.0	0.0007904083265824987	CP002034.1	firmicutes	Lactobacillus salivarius CECT 5713, complete genome	True	True
CHI0068_000000000723	11316	0.9999927657630296	15	14	8	9	12	True	95866	fragment	False	CHI0068_000000000723	1.0		0	0	False	False	0.9992930293083191	0					non-mobilizable	no_good_hit	3273.0	100.0	29.0	0.9996944699052857	KU546560.1	bacteria	Uncultured bacterium clone CH_03G_000_Contig_5 genomic sequence	True	True
MON0082_000000003764	6171	0.9999927034723392	5	4	2	4	2	True	130987	maximal	True	MON0082_000000003764	1.0	PS1129|PS1132	1	1	True	True	1.0	11	rep_cluster_1867				non-mobilizable	no_good_hit	2300.0	97.95700000000001	71.0	0.8219669777458722	LN852770.1		Uncultured prokaryote from Rat gut metagenome metamobilome, plasmid pRGRH0079	True	True
SPA0158_000000006691	2634	0.9999926308432864	3	3	3	3	3	False	26924	fragment	False	SPA0158_000000006691	0.9841205211726385		0	0	False	False	1.0	0					non-mobilizable	no_good_hit	693.0	86.869	26.0	0.011112361899554541	NZ_CAEUHO010000006.1	CFB group bacteria	Bacteroides acidifaciens isolate NZ_B_acidifaciens_9G3_hyb, whole genome shotgun sequence	True	False
SPA0088_000000000439	23872	0.9999926019039344	29	8	5	5	6	True	127412	maximal	True	SPA0088_000000000439	0.9966255826181172	PS736	4	2	True	True	0.9997067451477051	53					non-mobilizable	no_good_hit	672.0	83.78	3.0	0.18732394366197183	MK232330.1	viruses	Uncultured human fecal virus clone B.wexlerae_B07.V06.N04_9_c1 sequence	True	True
SPA0121_000000000870	23853	0.9999926019039344	29	8	5	5	6	True	127412	maximal	False	SPA0088_000000000439	0.9897350183751691	PS736	0	0	True	True	1.0	28					non-mobilizable	no_good_hit	672.0	83.78	3.0	0.18732394366197183	MK232330.1	viruses	Uncultured human fecal virus clone B.wexlerae_B07.V06.N04_9_c1 sequence	True	True
AST0007_000000000570	23853	0.9999926019039344	28	8	5	5	6	True	127412	maximal	False	SPA0088_000000000439	0.9966254923381814	PS736	0	0	True	True	1.0	125					non-mobilizable	no_good_hit	672.0	83.78	3.0	0.18732394366197183	MK232330.1	viruses	Uncultured human fecal virus clone B.wexlerae_B07.V06.N04_9_c1 sequence	True	True
MON0090_000000005319	9055	0.9999924149851578	7	5	3	5	3	True	96660	fragment	False	MON0090_000000005319	1.0		0	0	False	False	1.0	0					non-mobilizable	no_good_hit	143.0	83.916	2.0	0.04832585433206766	CP021586.1	other sequences	Unidentified plasmid plasmid FAKO27_6413, complete sequence	True	True
ISR0289_000000000148	24817	0.9999923273174952	22	17	9	15	13	True	100905	maximal	True	ISR0289_000000000148	1.0		1	1	False	False	1.0	0					non-mobilizable	no_good_hit	2825.0	96.814	11.0	0.0003983258449486986	CP041395.1	CFB group bacteria	Bacteroides ovatus strain 3725 D1 iv chromosome, complete genome	True	True
SPA0146_000000000540	25134	0.9999923210287184	20	15	7	14	12	True	72670	maximal	True	SPA0146_000000000540	1.0		2	1	False	False	1.0	0					non-mobilizable	no_good_hit	2850.0	79.649	11.0	0.0003983258449486986	CP041395.1	CFB group bacteria	Bacteroides ovatus strain 3725 D1 iv chromosome, complete genome	True	True
SPA0045_000000000894	25113	0.9999923210287184	20	15	7	14	12	True	72670	maximal	False	SPA0146_000000000540	0.9995822391978992		0	0	False	False	1.0	0					non-mobilizable	no_good_hit	2850.0	79.649	11.0	0.0003983258449486986	CP041395.1	CFB group bacteria	Bacteroides ovatus strain 3725 D1 iv chromosome, complete genome	True	True
ENG0195_000000001086	14732	0.999992315579512	20	11	6	10	7	True	127220	fragment	False	ENG0195_000000001086	1.0		0	0	False	False	0.9999321103096008	0					non-mobilizable	plasmid	7981.0	97.181	97.0	0.3183870838828278	CP021610.1	other sequences	Unidentified plasmid plasmid FAKO02_3061, complete sequence	False	True
MAD0089_000000004506	4415	0.9999923153771929	5	2	2	2	2	True	15849	maximal	True	MAD0089_000000004506	1.0		1	1	True	True	0.9968289732933044	6					non-mobilizable	no_good_hit								True	True
SPA0002_000000000267	53740	0.9999922784175428	55	51	15	27	50	True	113303	fragment	False	SPA0002_000000000267	1.0		0	0	False	False	1.0	0	IncI-gamma/K1		MPF_I		non-mobilizable	plasmid	33222.0	99.99700000000001	99.0	0.2951823286892238	MG764547.1	enterobacteria	Escherichia coli strain 14E509 plasmid p14E509-CTXM, complete sequence	False	True
ENG0019_000000000076	67652	0.999992274953264	79	42	18	28	33	True	116096	maximal	True	ENG0019_000000000076	1.0		1	1	False	False	1.0	0					non-mobilizable	no_good_hit	13555.0	98.075	82.0	0.08179719324541576	CP021634.1	other sequences	Unidentified plasmid plasmid apr34_1788, complete sequence	True	True
ISR0138_000000000424	37723	0.9999922573967941	40	35	21	26	27	True	102539	backbone	True	ISR0138_000000000424	0.9945224550359992	PS601	12	5	False	True	1.0	0			MPF_T		non-mobilizable	no_good_hit	9454.0	75.376	26.0	0.302395402892562	CP021580.1	other sequences	Unidentified plasmid plasmid GF1-2_000418F, complete sequence	True	True
FIJ0112_000000002037	10728	0.9999922177236492	8	8	7	7	7	False	115887	fragment	False	FIJ0112_000000002037	0.9963268432434051		0	0	False	False	1.0	0					non-mobilizable	plasmid	10671.0	99.98100000000001	100.0	0.17780073653163586	CP030068.1	enterobacteria	Klebsiella pneumoniae strain IA565 plasmid pDA11912.3, complete sequence	False	True
FIJ0031_000000001783	10727	0.9999922177236492	8	8	7	7	7	False	115887	fragment	False	FIJ0112_000000002037	0.9962959543865407		0	0	False	False	1.0	0					non-mobilizable	chromosome	10727.0	100.0	100.0	0.0017825107543098255	LR607327.1	enterobacteria	Klebsiella michiganensis strain 4928STDY7071292 genome assembly, chromosome: 1	False	False
FIJ0114_000000002871	10687	0.9999922177236492	8	8	7	7	7	False	115887	fragment	False	FIJ0112_000000002037	0.9940650989262565		0	0	False	False	1.0	0					non-mobilizable	plasmid	10631.0	100.0	99.0	0.09225028204460643	CP056856.1	enterobacteria	Klebsiella pneumoniae strain RHBSTW-00113 plasmid pRHBSTW-00113_3, complete sequence	False	True
ISR0167_000000000512	31261	0.9999920294079976	37	30	16	17	27	True	132596	backbone	False	ISR0120_000000000296	0.6318499732614876	PS1169|PS902	0	0	True	True	1.0	10	rep_cluster_1702	MOBB	MPF_T		conjugative	plasmid	27870.0	99.042	99.0	0.896648314498213	CP021624.1	other sequences	Unidentified plasmid plasmid ES_ALL_5057, complete sequence	False	True
ISR0143_000000001199	25241	0.9999920007242216	30	23	12	12	21	True	132596	backbone	False	ISR0120_000000000296	0.4813457181495215	PS1169|PS902	0	0	False	True	1.0	0		MOBB	MPF_T		conjugative	plasmid	24302.0	99.708	100.0	0.7345017556604916	CP040529.1	CFB group bacteria	Bacteroides thetaiotaomicron strain DSM 2079 plasmid p_Bt, complete sequence	False	True
ENG0111_000000000798	25178	0.9999920007242216	29	23	12	12	21	True	132596	backbone	False	ISR0120_000000000296	0.4811989028113743	PS1169|PS902	0	0	False	True	1.0	0		MOBB	MPF_T		conjugative	plasmid	24294.0	99.73200000000001	100.0	0.7344412156435404	CP040529.1	CFB group bacteria	Bacteroides thetaiotaomicron strain DSM 2079 plasmid p_Bt, complete sequence	False	True
ENG0030_000000000581	32078	0.9999919904556832	34	18	11	17	12	True	127243	backbone	True	ENG0030_000000000581	0.9841779665846488	PS986|PS991	1	1	True	True	0.9997817873954773	8					non-mobilizable	no_good_hit	9779.0	98.354	72.0	0.21878566792739967	CP021588.1	other sequences	Unidentified plasmid plasmid FAKO27_6411, complete sequence	True	True
MAD0101_000000001146	13995	0.9999918908478443	14	13	13	8	11	True	127168	fragment	False	BAN0016_000000000046	0.7295091913112508		0	0	False	False	1.0	0	rep_cluster_2313				non-mobilizable	plasmid	13999.0	99.8	100.0	0.0733893968626793	CP058084.1	enterobacteria	Escherichia coli strain RHB01-C21 plasmid pRHB01-C21_2, complete sequence	False	True
SPA0142_000000005768	4983	0.9999918775671379	7	6	4	5	5	True	84353	fragment	False	SPA0142_000000005768	1.0		0	0	False	False	0.999197244644165	0					non-mobilizable	no_good_hit	2396.0	100.0	49.0	0.7317445768408188	KU546560.1	bacteria	Uncultured bacterium clone CH_03G_000_Contig_5 genomic sequence	True	True
ISR0137_000000000011	174142	0.9999918680447134	206	64	36	54	39	True	127689	fragment	False	ISR0137_000000000011	1.0		0	0	False	False	1.0	0					non-mobilizable	no_good_hit	2096.0	75.954	5.0	0.0008174058041388937	CP021389.1	high GC Gram+	Bifidobacterium breve strain NRBB57 chromosome, complete genome	True	True
ENG0107_000000000930	21675	0.9999918253627156	19	13	8	12	8	True	127240	backbone	True	ENG0107_000000000930	1.0	PS989	1	1	True	True	1.0	29					non-mobilizable	no_good_hit	5381.0	95.54	67.0	0.21436278623666227	CP021610.1	other sequences	Unidentified plasmid plasmid FAKO02_3061, complete sequence	True	True
FIJ0088_000000000120	77047	0.9999918213635276	84	25	12	22	10	True	105237	maximal	True	FIJ0088_000000000120	1.0		5	1	False	False	1.0	0					non-mobilizable	no_good_hit	1328.0	85.316	2.0	0.00043118786385553054	NZ_CP022413.2	firmicutes	Blautia hansenii DSM 20583 chromosome, complete genome	True	True
MAD0109_000000000963	11980	0.999991794666206	10	10	10	10	10	False	98277	maximal	True	MAD0109_000000000963	1.0		2	1	False	False	1.0	0					non-mobilizable	plasmid	10462.0	100.0	100.0	0.05243766729826461	CP010149.1	enterobacteria	Escherichia coli strain D6 plasmid A, complete genome	False	True
ISR0012_000000000144	56816	0.9999917777253896	72	47	28	40	30	True	123934	maximal	False	ISR0195_000000000171	0.950183410247308	PS672|PS902|PS909|PS910	0	0	False	True	1.0	0	rep_cluster_1702				non-mobilizable	other	29993.0	98.943	99.0	0.2992076480919687	NZ_SPGG01000016.1	CFB group bacteria	Parabacteroides merdae strain 1001175st1_A1 NODE_16_length_100208_cov_48.2665, whole genome shotgun sequence	False	True
SPA0134_000000000993	25281	0.9999917667496158	30	24	13	13	22	True	132596	backbone	False	ISR0120_000000000296	0.46420232632072783	PS1169|PS902	0	0	False	True	1.0	0		MOBB	MPF_T		conjugative	plasmid	25270.0	99.794	99.0	0.8156314566115702	CP021580.1	other sequences	Unidentified plasmid plasmid GF1-2_000418F, complete sequence	False	True
SPA0093_000000002627	13738	0.9999917018601509	13	9	5	7	6	False	74665	maximal	True	SPA0093_000000002627	1.0		1	1	False	False	0.9990537166595459	0					non-mobilizable	no_good_hit	809.0	76.02	6.0	0.0004923788319917794	NZ_CP014159.1	firmicutes	Aerococcus christensenii strain CCUG28831 chromosome, complete genome	True	False
ENG0171_000000002726	8052	0.9999916829781372	11	4	3	4	4	True	55818	maximal	True	ENG0171_000000002726	1.0		1	1	False	False	0.9998757839202881	0					non-mobilizable	no_good_hit	218.0	91.743	3.0	0.00011711346081610273	NZ_FQXY01000011.1	CFB group bacteria	Bacteroides congonensis strain Marseille-P3132T, whole genome shotgun sequence	True	True
SPA0106_000000000982	25533	0.9999916810741458	31	24	13	13	22	True	132596	backbone	False	ISR0120_000000000296	0.46996147014546086	PS1169|PS902	0	0	False	True	1.0	0		MOBB	MPF_T		conjugative	plasmid	25533.0	99.883	100.0	0.82421875	CP021580.1	other sequences	Unidentified plasmid plasmid GF1-2_000418F, complete sequence	False	True
AST0094_000000000542	22549	0.9999915446328964	29	10	7	9	6	True	109438	maximal	True	AST0094_000000000542	1.0		1	1	False	False	1.0	0					non-mobilizable	no_good_hit	891.0	85.29700000000001	5.0	0.0018359098104078105	NZ_CABIYV010000002.1	firmicutes	Gemmiger formicilis isolate MGYG-HGUT-00084, whole genome shotgun sequence	True	True
SPA0030_000000001150	18261	0.9999915295532552	24	16	11	12	12	True	100975	fragment	False	SPA0030_000000001150	1.0		0	0	False	False	1.0	0					non-mobilizable	no_good_hit	1738.0	86.65100000000001	10.0	0.013963263892803363	AP019725.1	CFB group bacteria	Bacteroides uniformis NBRC 113350 plasmid pBUN1 DNA, complete genome	True	True
CHI0074_000000000302	28668	0.999991498441872	38	23	9	14	20	True	84764	maximal	True	CHI0074_000000000302	1.0	PS260	1	1	False	True	1.0	0					non-mobilizable	plasmid	16431.0	98.25299999999999	98.0	0.5264424619729158	CP054365.1	enterobacteria	Escherichia coli strain SCU-171 plasmid pSCU-171-2, complete sequence	False	True
MAD0043_000000000183	33854	0.9999914968054854	35	33	10	25	31	True	71325	fragment	False	MAD0108_000000000190	0.9988104016123481		0	0	False	False	1.0	0		MOBF	MPF_F		conjugative	plasmid	19700.0	95.589	96.0	0.1769024767245408	CP055969.1	enterobacteria	Escherichia coli strain RHB10-C14 plasmid pRHB10-C14_3, complete sequence	False	True
SPA0047_000000002357	15396	0.9999914734637372	19	8	7	6	6	False	115049	maximal	True	SPA0047_000000002357	1.0		1	1	False	False	0.9999350309371948	0					non-mobilizable	no_good_hit	122.0	90.984	1.0	0.003105590062111801	MN694333.1	viruses	Marine virus AFVG_250M426, complete genome	True	False
FIJ0035_000000000535	18681	0.99999144798327	21	7	4	7	6	True	101350	backbone	False	TAN0011_000000000086	0.30229237068475734	PS587|PS588	0	0	True	True	1.0	373					non-mobilizable	no_good_hit	702.0	94.01700000000001	4.0	0.0001867299556729761	CP042464.1	CFB group bacteria	Prevotella copri strain YF2 chromosome	True	True
FIJ0114_000000001293	18076	0.99999144798327	20	7	4	7	6	True	101350	backbone	False	TAN0011_000000000086	0.10864566832427888	PS587|PS588	0	0	False	True	1.0	0					non-mobilizable	no_good_hit	702.0	94.01700000000001	4.0	0.0001867299556729761	CP042464.1	CFB group bacteria	Prevotella copri strain YF2 chromosome	True	True
CHI0108_000000000134	46694	0.9999913884135799	49	46	12	26	46	True	98685	fragment	False	ISR0388_000000000186	0.9562265184458533		0	0	False	False	1.0	0			MPF_I		non-mobilizable	plasmid	46694.0	99.741	100.0	0.43324174804143617	CP024254.1	enterobacteria	Escherichia coli strain ATCC 43886 plasmid unnamed1, complete sequence	False	True
SPA0117_000000003493	9897	0.9999913280370536	13	12	5	10	11	True	14514	maximal	True	SPA0117_000000003493	1.0		1	1	False	False	0.9958573579788208	0	IncX1				non-mobilizable	plasmid	8984.0	99.12100000000001	91.0	0.1973536716706596	AP022652.1	enterobacteria	Escherichia coli 09-02E plasmid p2-09-02E DNA, complete genome	False	True
ISR0097_000000000731	19232	0.9999913216759864	29	25	5	7	24	True	132573	fragment	False	ISR0097_000000000731	0.9975522286104628		0	0	False	True	1.0	0	rep_cluster_663				non-mobilizable	plasmid	14350.0	99.686	100.0	0.325587734241908	CP021628.1	other sequences	Unidentified plasmid plasmid ES_ALL_000351F, complete sequence	False	True
FIJ0129_000000001756	10870	0.9999913142871676	10	6	3	6	4	True	97853	fragment	False	FIJ0129_000000001756	1.0		0	0	False	False	1.0	0					non-mobilizable	no_good_hit								True	True
CHI0056_000000000112	44949	0.9999913049245628	86	24	8	17	12	True	112984	maximal	True	CHI0056_000000000112	1.0		1	1	False	False	1.0	0					non-mobilizable	no_good_hit	3194.0	90.51299999999999	51.0	0.056498777159465496	MK415407.1	viruses	Phage FAKO27_000271F, complete genome	True	True
SPA0032_000000001680	12178	0.9999913024451416	18	10	7	9	8	False	103458	maximal	True	SPA0032_000000001680	1.0	PS306	1	1	False	True	1.0	0					non-mobilizable	no_good_hit	2774.0	88.681	64.0	0.11925013018573165	CP048434.1	actinobacteria	Collinsella aerofaciens ATCC 25986 strain JCM 10188 plasmid putative_pCaero1, complete sequence	True	True
MAD0108_000000002217	7095	0.9999912387873016	9	8	3	4	8	True	54159	fragment	False	MAD0108_000000002217	1.0		0	0	False	False	0.9998590350151062	0					non-mobilizable	no_good_hit	5544.0	99.369	81.0	0.15414140290371028	CP014974.1	enterobacteria	Salmonella enterica subsp. enterica serovar Typhimurium str. USDA-ARS-USMARC-1898 plasmid pSTY3-1898, complete sequence	True	True
SPA0073_000000001045	14327	0.9999912290626538	24	23	10	15	22	True	85519	fragment	False	SPA0073_000000001045	1.0		0	0	False	False	1.0	0	IncN		MPF_T		non-mobilizable	plasmid	14338.0	99.37200000000001	99.0	0.4031895145412612	CP052731.1	enterobacteria	Klebsiella pneumoniae strain F16KP0053 plasmid pF16KP0053-4, complete sequence	False	True
ISR0090_000000000657	21674	0.9999910038008342	28	18	14	14	14	True	120192	maximal	True	ISR0090_000000000657	1.0		1	1	False	False	1.0	0					non-mobilizable	no_good_hit	2507.0	92.541	12.0	0.0396403242147923	NZ_VULP01000017.1	firmicutes	Anaerobutyricum soehngenii strain BSM-383-APC-4H seq17, whole genome shotgun sequence	True	True
BAN0016_000000000046	16291	0.9999909028848284	16	15	13	13	15	True	127168	fragment	False	BAN0016_000000000046	0.998025200348522		0	0	False	False	0.9998772144317627	0	rep_cluster_2313				non-mobilizable	plasmid	16292.0	99.583	100.0	0.14391857866047053	CP043740.1	enterobacteria	Escherichia coli strain CVM N17EC0320 plasmid pN17EC0320-1, complete sequence	False	True
ISR0182_000000000777	23464	0.9999906919364212	26	14	10	12	9	True	109959	backbone	True	ISR0182_000000000777	1.0	PS693	1	1	True	True	1.0	41					non-mobilizable	no_good_hit	3417.0	93.38600000000001	51.0	0.1351956200295728	CP021610.1	other sequences	Unidentified plasmid plasmid FAKO02_3061, complete sequence	True	True
ISR0235_000000000394	8766	0.999990683714886	12	9	5	5	8	True	130676	maximal	True	ISR0235_000000000394	1.0	PS1043|PS1044|PS1115|PS1117|PS1118|PS1119|PS122|PS690|PS757|PS758|PS827|PS829|PS830|PS890|PS996|PS998	0	0	False	True	0.9997718334197998	0	rep_cluster_1152,rep_cluster_1320	MOBQ			mobilizable	no_good_hit	4246.0	99.859	62.0	0.6021276595744681	KP691637.1	high GC Gram+	Bifidobacterium longum subsp. longum EK13 plasmid pEK13, complete sequence	True	True
ISR0199_000000006197	4478	0.9999906597721906	5	5	3	5	4	False	116135	maximal	True	ISR0199_000000006197	1.0		1	1	False	False	1.0	0					non-mobilizable	no_good_hit	2432.0	99.383	84.0	0.019094672185872612	NZ_CP026048.1	enterobacteria	Raoultella planticola strain FDAARGOS_64 plasmid unnamed1, complete sequence	True	False
ISR0045_000000000518	28065	0.9999905679220584	24	15	11	13	13	False	62968	maximal	True	ISR0045_000000000518	1.0		4	3	False	False	1.0	0					non-mobilizable	no_good_hit	1956.0	83.12899999999999	17.0	0.047011777328033945	NZ_SMUS01000037.1	firmicutes	Clostridium cuniculi strain 1 CLCU001.0001.d01_CNTG00037, whole genome shotgun sequence	True	False
ENG0013_000000000666	22797	0.9999904112076043	23	12	8	12	8	True	127252	backbone	True	ENG0013_000000000666	0.997351862749536	PS994	1	1	True	True	0.9995175004005432	23					non-mobilizable	no_good_hit	6764.0	95.225	65.0	0.26963193861647283	CP021610.1	other sequences	Unidentified plasmid plasmid FAKO02_3061, complete sequence	True	True
SPA0001_000000000451	41496	0.9999903984519132	43	40	10	15	39	True	98219	maximal	True	SPA0001_000000000451	1.0	PS396|PS544	1	1	False	True	1.0	0		MOBP	MPF_I	MOBP	conjugative	plasmid	16117.0	95.7	99.0	0.15927373472517686	KY565558.1	enterobacteria	Escherichia coli strain Mbl488 plasmid pMbl488, complete sequence	False	True
FIJ0042_000000001307	14258	0.999990365111479	17	8	5	6	6	True	47325	maximal	True	FIJ0042_000000001307	1.0		1	1	False	False	0.9959321022033691	0					non-mobilizable	no_good_hit	262.0	93.51100000000001	2.0	0.06372549019607843	HG796323.1	bacteria	Uncultured bacterium extrachromosomal DNA RGI00451	True	True
FIJ0013_000000001153	16363	0.9999903110339752	18	14	7	13	7	True	50678	maximal	True	FIJ0013_000000001153	1.0		1	1	False	False	1.0	0					non-mobilizable	no_good_hit	599.0	88.314	5.0	0.3710691823899371	HG796516.1	bacteria	Uncultured bacterium extrachromosomal DNA RGI01505	True	True
ISR0310_000000000582	18658	0.9999903062348824	21	8	4	7	6	True	101350	backbone	False	TAN0011_000000000086	0.38854152868081304	PS587|PS588	0	0	True	True	1.0	312					non-mobilizable	no_good_hit	701.0	93.866	4.0	0.0001867299556729761	CP042464.1	CFB group bacteria	Prevotella copri strain YF2 chromosome	True	True
SPA0078_000000001116	7257	0.9999901829646284	10	9	5	4	9	True	86820	fragment	False	SPA0078_000000001116	1.0		0	0	False	False	1.0	0	IncX1				non-mobilizable	plasmid	7257.0	100.0	100.0	0.17524876823495314	MN816373.1	enterobacteria	Escherichia coli strain A127 plasmid pA127-X1, complete sequence	False	True
SPA0068_000000001919	7254	0.9999901829646284	10	9	5	4	9	True	86820	fragment	False	SPA0078_000000001116	0.9998622020118506		0	0	False	False	1.0	0	IncX1				non-mobilizable	plasmid	7254.0	100.0	100.0	0.17517631146749107	MN816373.1	enterobacteria	Escherichia coli strain A127 plasmid pA127-X1, complete sequence	False	True
SPA0091_000000002481	7236	0.9999901829646284	10	9	5	4	9	True	86820	fragment	False	SPA0078_000000001116	0.9982082842235664		0	0	False	False	1.0	0	IncX1				non-mobilizable	plasmid	7236.0	100.0	100.0	0.17474157086271858	MN816373.1	enterobacteria	Escherichia coli strain A127 plasmid pA127-X1, complete sequence	False	True
ISR0171_000000000974	20489	0.9999901666290482	23	9	4	7	7	True	101350	backbone	False	TAN0011_000000000086	0.46039697333490603	PS587|PS588	0	0	True	True	1.0	37					non-mobilizable	no_good_hit	701.0	93.866	3.0	0.0001867299556729761	CP042464.1	CFB group bacteria	Prevotella copri strain YF2 chromosome	True	True
ISR0320_000000004354	4379	0.9999901633307692	6	3	3	3	2	True	96140	fragment	False	ISR0320_000000004354	1.0		0	0	False	False	1.0	0					non-mobilizable	no_good_hit	76.0	100.0	2.0	0.029002320185614848	NZ_LT635817.1	CFB group bacteria	Mediterranea massiliensis strain Marseille-P2645T, whole genome shotgun sequence	True	True
ENG0122_000000001208	18117	0.9999901351426927	20	11	6	9	7	True	127239	maximal	True	ENG0122_000000001208	1.0		1	1	False	False	1.0	0					non-mobilizable	no_good_hit	5010.0	94.85	47.0	0.21641208123589656	CP048434.1	actinobacteria	Collinsella aerofaciens ATCC 25986 strain JCM 10188 plasmid putative_pCaero1, complete sequence	True	True
ISR0084_000000001758	10525	0.9999900979758872	10	8	4	7	7	True	89394	maximal	True	ISR0084_000000001758	1.0		1	1	False	False	1.0	0					non-mobilizable	no_good_hit	1016.0	89.665	10.0	0.00043220376372803804	NZ_FNVV01000014.1	CFB group bacteria	Bacteroides ndongoniae strain Marseille-P3108T, whole genome shotgun sequence	True	True
ISR0388_000000001339	14659	0.9999900503074424	16	16	8	11	16	True	98286	maximal	True	ISR0388_000000001339	1.0		0	0	False	False	1.0	0					non-mobilizable	plasmid	8881.0	98.68299999999999	100.0	0.10300997132807875	CP023387.1	enterobacteria	Escherichia coli strain 1190 plasmid p86, complete sequence	False	True
ISR0800_000000000331	23863	0.9999899330887364	26	19	11	11	17	True	132596	backbone	False	ISR0120_000000000296	0.46830600840160075	PS1169|PS902	0	0	False	True	1.0	0		MOBB	MPF_T		conjugative	plasmid	23864.0	99.60600000000001	100.0	0.7213645719820801	CP040529.1	CFB group bacteria	Bacteroides thetaiotaomicron strain DSM 2079 plasmid p_Bt, complete sequence	False	True
AST0093_000000001849	11776	0.9999898927830558	12	12	8	8	10	True	109598	maximal	True	AST0093_000000001849	1.0		1	1	True	True	1.0	99	rep_cluster_2119	MOBQ			mobilizable	no_good_hit	5291.0	92.005	79.0	0.5004745634016705	CP019349.1	firmicutes	Lactiplantibacillus plantarum strain KLDS1.0391 plasmid unnamed1, complete sequence	True	True
FIJ0134_000000001989	8861	0.9999898583710568	7	5	5	4	4	False	40643	maximal	True	FIJ0134_000000001989	1.0		2	1	False	False	0.9997742772102356	0					non-mobilizable	no_good_hit	149.0	95.302	2.0	0.0002615571131163823	NZ_LT635859.1	b-proteobacteria	Duodenibacillus massiliensis strain Marseille-P2968T, whole genome shotgun sequence	True	False
CHI0089_000000000124	26850	0.9999896473070868	39	21	7	14	16	True	90330	fragment	False	CHI0089_000000000124	1.0		0	0	False	False	1.0	0					non-mobilizable	no_good_hit	506.0	74.111	2.0	9.706473121680034e-05	NZ_CP050956.1	CFB group bacteria	Parabacteroides distasonis strain FDAARGOS_615 chromosome	True	True
MAD0097_000000006500	5732	0.999989644112034	11	10	6	10	10	True	97954	fragment	False	MAD0097_000000006500	1.0		0	0	False	False	0.9989532232284546	0					non-mobilizable	plasmid	4622.0	99.48100000000001	100.0	0.03830623429817506	CP048871.1	enterobacteria	Escherichia coli strain 6-Pyelo plasmid p6-Pyelo_1, complete sequence	False	True
ISR0285_000000000327	24118	0.9999896401434796	23	11	8	10	7	True	129707	fragment	False	ISR0285_000000000327	1.0		0	0	False	True	1.0	0					non-mobilizable	no_good_hit	1746.0	98.855	13.0	0.008144576738715444	NZ_CYYV01000008.1	firmicutes	Fusicatenibacter saccharivorans strain 2789STDY5608849, whole genome shotgun sequence	True	True
MAD0004_000000000039	77910	0.9999895842068064	86	78	35	61	75	True	127177	fragment	False	MAD0004_000000000039	0.9995955835152137		0	0	False	False	1.0	0	IncFIA,IncFIB,IncFIC	MOBF	MPF_F	MOBF	conjugative	no_good_hit	6972.0	94.234	56.0	0.040358692440927546	CP051739.1	enterobacteria	Escherichia coli strain SCU-105 plasmid pSCU-105-1, complete sequence	True	True
MAD0094_000000000032	77890	0.9999895842068064	86	78	35	61	75	True	127177	fragment	False	MAD0004_000000000039	0.9994673341034528		0	0	False	False	1.0	0	IncFIA,IncFIB,IncFIC	MOBF	MPF_F	MOBF	conjugative	no_good_hit	6972.0	94.234	56.0	0.040358692440927546	CP051739.1	enterobacteria	Escherichia coli strain SCU-105 plasmid pSCU-105-1, complete sequence	True	True
SPA0094_000000000639	22724	0.9999895173448872	26	24	11	16	23	True	113288	maximal	True	SPA0094_000000000639	1.0		0	0	False	False	1.0	0	IncI-gamma/K1				non-mobilizable	plasmid	11868.0	99.958	94.0	0.12853785080640795	CP016520.1	enterobacteria	Salmonella enterica subsp. enterica serovar Heidelberg strain CE-R2-11-0435 plasmid pCE-R2-11-0435_92, complete sequence	False	True
ISR0302_000000000263	23572	0.9999895019608142	26	19	11	11	17	True	132596	backbone	False	ISR0120_000000000296	0.455001603872056	PS1169|PS902	0	0	False	True	1.0	0		MOBB	MPF_T		conjugative	plasmid	23576.0	99.87700000000001	100.0	0.761040805785124	CP021580.1	other sequences	Unidentified plasmid plasmid GF1-2_000418F, complete sequence	False	True
SPA0147_000000000019	4683	0.99998947547339	4	3	3	3	2	True	96725	fragment	False	SPA0147_000000000019	1.0		0	0	False	False	0.9963698387145996	0					non-mobilizable	no_good_hit								True	True
ISR0141_000000004036	8692	0.9999893923531322	9	7	3	5	5	True	128022	maximal	True	ISR0141_000000004036	1.0	PS824|PS825|PS930	1	1	True	True	1.0	3	IncW,rep_cluster_1320,rep_cluster_1351	MOBQ			mobilizable	no_good_hit	2385.0	97.10700000000001	77.0	0.0009995861612662879	FP929034.1	high GC Gram+	Bifidobacterium longum subsp. longum F8 draft genome	True	True
SPA0092_000000003272	10278	0.9999893306095864	10	8	7	6	6	False	128621	fragment	False	SPA0092_000000003272	1.0		0	0	False	False	1.0	0					non-mobilizable	no_good_hit	1036.0	87.259	10.0	0.0012155753527402172	NZ_CABJDZ010000001.1	firmicutes	Blautia obeum isolate MGYG-HGUT-00212, whole genome shotgun sequence	True	False
USA0072_01_000000003468	5799	0.9999892996189966	9	8	6	6	7	True	95852	fragment	False	USA0072_01_000000003468	1.0		0	0	False	False	1.0	0					non-mobilizable	no_good_hit	1685.0	100.0	30.0	0.5145126794989306	KU546560.1	bacteria	Uncultured bacterium clone CH_03G_000_Contig_5 genomic sequence	True	True
SPA0082_000000000401	28347	0.9999892964166391	33	28	17	20	23	True	102539	backbone	False	ISR0138_000000000424	0.1332065638425241	PS601	0	0	False	True	0.999964714050293	0			MPF_T		non-mobilizable	no_good_hit	9454.0	75.376	35.0	0.302395402892562	CP021580.1	other sequences	Unidentified plasmid plasmid GF1-2_000418F, complete sequence	True	True
FIJ0122_000000002785	6373	0.9999892716573602	9	8	6	7	7	False	64126	maximal	True	FIJ0122_000000002785	1.0		1	1	False	False	0.9959203004837036	0				MOBQ	mobilizable	no_good_hit	2367.0	94.93	37.0	0.2937080328276548	CP031204.1	firmicutes	Lactobacillus brevis strain UCCLBBS449 plasmid pUCCLBBS449_F, complete sequence	True	True
ISR0333_000000009230	2378	0.9999892257374368	4	2	2	2	2	False	123294	fragment	False	ISR0333_000000009230	0.9736304983747729		0	0	False	False	0.9995794892311096	0					non-mobilizable	no_good_hit	28.0	100.0	1.0	2.8694404591104736e-05	NZ_FUHT01000003.1	firmicutes	Massilimaliae massiliensis strain Marseille-P2963T, whole genome shotgun sequence	True	False
MON0086_000000000458	26185	0.9999891829518218	25	16	10	15	6	True	123318	backbone	False	ISR0145_000000001034	0.9710284258938401	PS889	0	0	False	True	1.0	0					non-mobilizable	no_good_hit	534.0	76.404	2.0	0.00016399162486962666	CP027241.1	firmicutes	Lachnospiraceae bacterium oral taxon 500 strain W11650 chromosome, complete genome	True	True
SPA0039_000000001189	16672	0.9999891764669788	20	20	7	8	19	True	132574	fragment	False	ISR0258_000000000463	0.9482452521749287		0	0	False	False	1.0	0		MOBP			mobilizable	plasmid	13800.0	99.74600000000001	100.0	0.35719278262445314	CP041397.1	CFB group bacteria	Bacteroides ovatus strain 3725 D1 iv plasmid unnamed2, complete sequence	False	True
ENG0201_000000003410	2316	0.9999891218534404	4	4	2	4	3	True	54158	fragment	False	ENG0201_000000003410	1.0		0	0	False	False	1.0	0					non-mobilizable	plasmid	2316.0	100.0	100.0	0.017924477170487715	CP061750.1	enterobacteria	Escherichia coli O15:H12 strain 2273-PO3 plasmid unnamed1, complete sequence	False	True
ITA0005_000000001462	10129	0.9999891174232984	16	8	5	7	3	False	72484	fragment	False	ITA0005_000000001462	1.0		0	0	False	False	0.999901294708252	0					non-mobilizable	no_good_hit	447.0	73.154	4.0	0.09151276198381407	NZ_JNJN01000082.1	firmicutes	Agathobaculum desmolans ATCC 43058 T363DRAFT_scaffold00080.80_C, whole genome shotgun sequence	True	False
AUS0014_000000002161	13765	0.9999890683641586	15	8	6	6	6	True	101503	maximal	True	AUS0014_000000002161	1.0		1	1	True	True	1.0	28					non-mobilizable	other	5545.0	98.86399999999999	98.0	0.16310616760828625	NZ_CAEUHO010000007.1	CFB group bacteria	Bacteroides acidifaciens isolate NZ_B_acidifaciens_9G3_hyb, whole genome shotgun sequence	False	True
MAD0079_000000000616	7748	0.9999890570787556	9	2	1	1	2	False	47098	maximal	True	MAD0079_000000000616	1.0		1	1	True	True	1.0	102					non-mobilizable	no_good_hit	28.0	100.0	0.0	0.0009109004419553997	NZ_LZDE01000296.1	g-proteobacteria	Microbulbifer mangrovi strain DD-13 1168, whole genome shotgun sequence	True	True
MAD0101_000000000563	20482	0.9999890311759704	23	8	4	7	7	True	101350	backbone	False	TAN0011_000000000086	0.4728603635581289	PS587|PS588	0	0	True	True	1.0	108					non-mobilizable	no_good_hit	626.0	94.728	4.0	0.00016672317470801438	CP042464.1	CFB group bacteria	Prevotella copri strain YF2 chromosome	True	True
FIJ0168_000000000637	20477	0.9999890311759704	22	8	4	7	7	True	101350	backbone	False	TAN0011_000000000086	0.4767275460011641	PS587|PS588	0	0	True	True	1.0	59					non-mobilizable	no_good_hit	701.0	93.866	3.0	0.0001867299556729761	CP042464.1	CFB group bacteria	Prevotella copri strain YF2 chromosome	True	True
FIJ0030_000000001183	16422	0.9999890311759704	19	8	4	7	7	True	101350	backbone	False	TAN0011_000000000086	0.04667332621017042	PS587|PS588	0	0	False	True	1.0	0					non-mobilizable	no_good_hit	708.0	93.50299999999999	5.0	0.00018859725522970584	CP042464.1	CFB group bacteria	Prevotella copri strain YF2 chromosome	True	True
SPA0126_000000000621	32989	0.9999890115546992	38	30	18	18	20	True	90016	maximal	True	SPA0126_000000000621	1.0		2	1	True	True	1.0	72			MPF_T		non-mobilizable	no_good_hit	860.0	73.023	3.0	0.00020830697195683019	NC_014933.1	CFB group bacteria	Bacteroides helcogenes P 36-108, complete sequence	True	True
SPA0022_000000000127	32969	0.9999890115546992	38	30	18	18	20	True	90016	maximal	False	SPA0126_000000000621	1.0		0	0	True	True	1.0	204			MPF_T		non-mobilizable	no_good_hit	860.0	73.023	3.0	0.00020830697195683019	NC_014933.1	CFB group bacteria	Bacteroides helcogenes P 36-108, complete sequence	True	True
AST0116_000000000100	48314	0.9999889422161928	75	40	14	18	38	False	118789	maximal	True	AST0116_000000000100	1.0		1	1	False	False	0.9999793171882629	0					non-mobilizable	no_good_hit	7982.0	96.755	79.0	0.04287606759361975	CP021568.1	other sequences	Unidentified plasmid plasmid YS1-2_000084F, complete sequence	True	False
CHI0026_000000000224	23710	0.9999889199974964	27	20	12	11	17	True	132596	backbone	False	ISR0120_000000000296	0.45127466648234443	PS1169|PS902	0	0	False	True	1.0	0		MOBB	MPF_T		conjugative	plasmid	23726.0	98.38600000000001	100.0	0.7644461632666215	CP021572.1	other sequences	Unidentified plasmid plasmid MO1-2_2827, complete sequence	False	True
ENG0025_000000002608	7220	0.9999889130935814	5	4	3	4	4	False	79504	maximal	True	ENG0025_000000002608	1.0		1	1	False	False	1.0	0	rep_cluster_2358	MOBP			mobilizable	no_good_hit	3665.0	99.973	74.0	0.4422450211225106	AP021976.1	enterobacteria	Klebsiella sp. WP3-W18-ESBL-02 plasmid pWP3-W18-ESBL-02_4 DNA, complete genome, strain: WP3-W18-ESBL-02	True	True
ISR0114_000000000437	32450	0.9999888779534071	48	30	14	19	20	True	100977	maximal	True	ISR0114_000000000437	1.0		1	1	False	False	1.0	0					non-mobilizable	no_good_hit	835.0	82.874	3.0	0.00020645154894425932	NZ_LT635783.1	CFB group bacteria	Bacteroides mediterraneensis strain Marseille-P2644T, whole genome shotgun sequence	True	True
AUS0022_000000001079	23741	0.9999886662118804	27	19	10	11	16	True	132596	backbone	False	ISR0120_000000000296	0.46372648837886116	PS1169|PS902	0	0	False	True	1.0	0		MOBB	MPF_T		conjugative	plasmid	16780.0	99.911	100.0	0.5077188521612787	CP040529.1	CFB group bacteria	Bacteroides thetaiotaomicron strain DSM 2079 plasmid p_Bt, complete sequence	False	True
FIJ0054_000000001787	12266	0.9999885863531216	13	8	7	6	5	True	100543	maximal	True	FIJ0054_000000001787	1.0		13	1	False	False	1.0	0					non-mobilizable	no_good_hit	1599.0	78.987	13.0	0.0004225432139799916	CP042464.1	CFB group bacteria	Prevotella copri strain YF2 chromosome	True	True
CHI0176_000000000895	14252	0.9999885562028022	16	16	13	13	15	False	77732	maximal	True	CHI0176_000000000895	1.0		1	1	False	False	1.0	0					non-mobilizable	plasmid	5071.0	99.961	99.0	0.02324387269509724	CP052717.1	enterobacteria	Klebsiella pneumoniae strain B16KP0048 plasmid pB16KP0048-1, complete sequence	False	True
MAD0051_000000001420	13081	0.9999885002670597	15	15	9	9	15	True	18616	maximal	True	MAD0051_000000001420	1.0		2	1	False	False	1.0	0	rep_cluster_2268				non-mobilizable	no_good_hit	6363.0	97.03	57.0	0.050385078600405676	CP022534.1	enterobacteria	Enterobacter hormaechei strain MS7884A plasmid pMS7884B, complete sequence	True	True
ISR0096_000000000922	24772	0.9999884964541844	33	22	7	15	17	True	90326	fragment	False	ISR0096_000000000922	1.0		0	0	False	False	1.0	0					non-mobilizable	no_good_hit	382.0	89.791	2.0	0.07788481246156999	NZ_AGDG01000047.1	CFB group bacteria	Bacteroides faecis MAJ27 contig047, whole genome shotgun sequence	True	True
ISR0321_000000000331	17308	0.9999884852657452	22	9	4	8	7	True	101350	backbone	False	TAN0011_000000000086	0.09334715034018572	PS587|PS588	0	0	False	True	1.0	0					non-mobilizable	no_good_hit	710.0	94.085	5.0	0.0001891307693887715	CP042464.1	CFB group bacteria	Prevotella copri strain YF2 chromosome	True	True
MAD0096_000000002547	5943	0.9999884241113444	9	9	5	8	9	True	97957	fragment	False	MAD0096_000000002547	1.0		0	0	False	False	1.0	0					non-mobilizable	plasmid	5943.0	100.0	100.0	0.04583744754381634	CP054233.1	enterobacteria	Escherichia coli strain EcPF7 plasmid p1, complete sequence	False	True
ISR0033_000000003415	7346	0.999988303276258	10	6	6	4	3	False	87566	fragment	False	ISR0033_000000003415	0.9773344773344773		0	0	False	False	0.994282603263855	0					non-mobilizable	no_good_hit	431.0	73.086	6.0	0.0244574780058651	NZ_FQZY01000081.1	firmicutes	Hespellia stercorisuis DSM 15480, whole genome shotgun sequence	True	False
ENG0063_000000003454	7917	0.9999882963359304	7	4	3	4	3	True	81947	maximal	True	ENG0063_000000003454	1.0		2	1	False	False	0.9977264404296875	0		MOBV			mobilizable	no_good_hit	3448.0	95.911	44.0	0.12191669320876243	CP039395.1	CFB group bacteria	Muribaculum sp. TLL-A4 plasmid pTAA-4-2, complete sequence	True	True
ISR0349_000000000228	22154	0.9999882468507976	26	17	9	10	17	True	132596	backbone	False	ISR0120_000000000296	0.026618064615119043	PS1169|PS902	0	0	False	True	1.0	0	rep_cluster_1702	MOBB	MPF_T		conjugative	plasmid	17159.0	99.749	98.0	0.5537190082644629	CP021580.1	other sequences	Unidentified plasmid plasmid GF1-2_000418F, complete sequence	False	True
MAD0094_000000000096	45573	0.9999879551848648	52	42	20	30	40	True	114259	maximal	True	MAD0094_000000000096	1.0		3	1	False	False	1.0	0					non-mobilizable	no_good_hit	5738.0	97.90899999999999	39.0	0.04042026932752679	CP057997.1	enterobacteria	Escherichia coli strain RHB06-C03 plasmid pRHB06-C03_2, complete sequence	True	True
TAN0018_000000000225	14609	0.9999879330704192	19	9	5	9	5	True	121767	fragment	False	TAN0018_000000000225	1.0		0	0	False	False	1.0	0					non-mobilizable	no_good_hit	4802.0	95.085	68.0	0.19134396355353075	CP021610.1	other sequences	Unidentified plasmid plasmid FAKO02_3061, complete sequence	True	True
MAD0021_000000000381	20472	0.9999878440547736	23	9	4	7	8	True	101350	backbone	False	TAN0011_000000000086	0.4588454212079869	PS587|PS588	0	0	True	True	0.9998046159744263	9					non-mobilizable	no_good_hit	701.0	94.15100000000001	3.0	0.0001867299556729761	CP042464.1	CFB group bacteria	Prevotella copri strain YF2 chromosome	True	True
ISR0093_000000000566	22446	0.9999877869471364	26	15	9	12	9	True	109960	fragment	False	ISR0093_000000000566	1.0		0	0	False	False	0.9985297918319702	0					non-mobilizable	no_good_hit	4265.0	94.56	60.0	0.16892458937777244	CP021610.1	other sequences	Unidentified plasmid plasmid FAKO02_3061, complete sequence	True	True
MAD0099_000000000174	56066	0.999987736280628	82	20	8	16	12	True	19373	maximal	False	MAD0038_000000000060	0.9851098151135377		0	0	False	False	1.0	0					non-mobilizable	no_good_hit	29.0	100.0	0.0	2.09329987043969e-05	NZ_FCNV02000001.1	b-proteobacteria	Caballeronia concitans isolate LMG 29315, whole genome shotgun sequence	True	True
SPA0036_000000000527	22048	0.9999876874486329	28	16	10	15	9	True	130732	fragment	False	SPA0036_000000000527	1.0		0	0	False	False	1.0	0					non-mobilizable	no_good_hit	41.0	95.12200000000001	0.0	5.015944433367567e-05	NZ_KN882175.1	d-proteobacteria	Desulfonatronovibrio magnus strain AHT22 LZ23DRAFT_scaffold00001.1, whole genome shotgun sequence	True	True
DEN0033_000000006793	3935	0.9999876708987918	4	2	2	2	2	True	73631	maximal	True	DEN0033_000000006793	1.0		1	1	True	True	0.998475193977356	11					non-mobilizable	no_good_hit								True	True
ISR0822_000000001235	4386	0.9999876307864508	5	2	2	2	1	True	71723	fragment	False	ISR0822_000000001235	1.0		0	0	False	False	0.9990879893302917	0					non-mobilizable	no_good_hit								True	True
DEN0062_000000006464	2854	0.9999876307864508	5	2	2	2	1	True	71722	fragment	False	DEN0062_000000006464	0.9907473309608541		0	0	False	False	1.0	0					non-mobilizable	no_good_hit								True	True
ISR0321_000000003656	2810	0.9999876307864508	5	2	2	2	1	True	71722	fragment	False	DEN0062_000000006464	0.983531885073581		0	0	False	False	1.0	0					non-mobilizable	no_good_hit								True	True
ISR0102_000000000887	21035	0.9999875621355367	21	11	7	10	8	True	120484	maximal	True	ISR0102_000000000887	1.0		2	1	True	True	1.0	1					non-mobilizable	no_good_hit	1562.0	80.73	7.0	0.018919582565991407	NZ_SLZZ01000015.1	firmicutes	Muricomes intestini strain DSM 29489 Ga0244712_115, whole genome shotgun sequence	True	True
MAD0067_000000001231	6865	0.999987504494236	6	6	5	6	6	True	114172	fragment	False	MAD0067_000000001231	1.0		0	0	False	False	1.0	0	IncFIA				non-mobilizable	plasmid	6887.0	99.071	99.0	0.05995854070270885	CP044404.1	enterobacteria	Escherichia coli strain NMBU-W10C18 plasmid pNMBU-W10C18_01, complete sequence	False	True
ISR0021_000000000500	31239	0.9999874975263724	20	12	8	6	10	True	37650	maximal	True	ISR0021_000000000500	1.0		1	1	False	False	1.0	0					non-mobilizable	no_good_hit	3027.0	85.035	53.0	0.0012312868726662902	CP026729.1	high GC Gram+	Bifidobacterium catenulatum subsp. kashiwanohense strain APCKJ1 chromosome, complete genome	True	True
MON0072_000000000215	30476	0.9999874524111556	33	33	7	27	33	True	103545	fragment	False	MON0072_000000000215	1.0		0	0	False	False	0.9984250068664551	0		MOBF	MPF_F		conjugative	plasmid	30378.0	99.993	100.0	0.19190604645873738	AP022121.1	enterobacteria	Escherichia coli plasmid pWP5-W18-ESBL-11_1 DNA, complete genome, strain: WP5-W18-ESBL-11	False	True
USA0006_01_000000000801	22335	0.9999874096824488	24	17	11	9	14	True	132596	backbone	False	ISR0120_000000000296	0.38473245297309083	PS1169|PS902	0	0	False	True	1.0	0		MOBB	MPF_T		conjugative	plasmid	22335.0	99.821	100.0	0.7208161157024794	CP021580.1	other sequences	Unidentified plasmid plasmid GF1-2_000418F, complete sequence	False	True
FIJ0067_000000000542	37387	0.9999873859900262	29	17	10	17	10	True	80305	maximal	True	FIJ0067_000000000542	1.0		2	1	False	False	0.999866247177124	0					non-mobilizable	no_good_hit	632.0	84.96799999999999	2.0	0.0759111754767077	NZ_WEHX01000101.1	b-proteobacteria	Sutterella seckii strain ASD393 NODE_101_length_8286_cov_179.562477, whole genome shotgun sequence	True	True
FIJ0168_000000002641	6645	0.9999873764223112	8	7	1	4	5	False	38930	maximal	True	FIJ0168_000000002641	1.0		1	1	True	True	1.0	22	ColRNAI_rep_cluster_1857	MOBP		MOBP	mobilizable	no_good_hit	1453.0	86.51100000000001	39.0	0.09120151371807	CP037862.1	enterobacteria	Citrobacter sp. LY-1 plasmid unnamed1, complete sequence	True	True
FIJ0123_000000003188	10236	0.999987278131836	9	6	2	4	4	True	107600	maximal	True	FIJ0123_000000003188	1.0	PS333	1	1	True	True	0.9998046159744263	1					non-mobilizable	no_good_hit	2452.0	90.375	26.0	0.906507105459985	HG796383.1	bacteria	Uncultured bacterium extrachromosomal DNA RGI00853	True	True
ISR0396_000000001260	13589	0.9999872269440052	15	12	8	8	10	True	109272	maximal	True	ISR0396_000000001260	1.0		2	1	True	True	1.0	339		MOBB			mobilizable	no_good_hit	2876.0	86.68299999999999	36.0	0.34384782085239585	CP036551.1	CFB group bacteria	Bacteroides fragilis strain DCMOUH0042B plasmid pBFO42_1, complete sequence	True	True
AST0003_000000000624	32222	0.9999871727553346	32	16	10	15	8	True	130796	maximal	False	ISR0350_000000000276	0.7066151528400144	PS306|PS985|PS987	0	0	True	True	1.0	33					non-mobilizable	no_good_hit	7673.0	97.446	69.0	0.1716760289147998	CP021588.1	other sequences	Unidentified plasmid plasmid FAKO27_6411, complete sequence	True	True
SPA0002_000000003243	8981	0.9999870955617851	11	11	9	7	11	True	127167	fragment	False	SPA0061_000000002136	0.9844374423794459		0	0	False	False	1.0	0	rep_cluster_2313				non-mobilizable	plasmid	8981.0	99.98899999999999	100.0	0.04463154127920558	CP026494.1	enterobacteria	Escherichia coli strain HS13-1 plasmid pHS13-1-IncF, complete sequence	False	True
FIJ0131_000000001580	10874	0.9999869959093688	14	8	5	7	5	True	79336	fragment	False	FIJ0131_000000001580	1.0		0	0	False	False	0.9999080300331116	0					non-mobilizable	no_good_hit								True	True
SPA0054_000000002009	10302	0.9999869004736188	12	7	6	6	4	False	87568	fragment	False	SPA0054_000000002009	1.0		0	0	False	False	0.9990293383598328	0					non-mobilizable	no_good_hit	480.0	88.333	6.0	0.0001156013563248905	FP929049.1	firmicutes	Roseburia intestinalis M50/1 draft genome	True	False
SPA0055_000000001899	13260	0.999986808052343	16	7	6	6	4	False	87569	maximal	True	SPA0055_000000001899	1.0		0	0	False	False	0.9996229410171509	0					non-mobilizable	no_good_hit	579.0	88.774	7.0	0.00013949391222502444	FP929049.1	firmicutes	Roseburia intestinalis M50/1 draft genome	True	False
CHI0117_000000000537	24063	0.9999867994820776	32	8	5	6	5	True	82124	maximal	True	CHI0117_000000000537	1.0	PS244	1	1	True	True	1.0	9					non-mobilizable	no_good_hit	618.0	81.553	3.0	0.1684507042253521	MK232330.1	viruses	Uncultured human fecal virus clone B.wexlerae_B07.V06.N04_9_c1 sequence	True	True
CHI0152_000000000397	11392	0.9999866969106632	12	11	7	8	8	False	85163	fragment	False	CHI0152_000000000397	1.0		0	0	False	False	0.9997366666793823	0					non-mobilizable	no_good_hit	3273.0	100.0	29.0	0.9996944699052857	KU546560.1	bacteria	Uncultured bacterium clone CH_03G_000_Contig_5 genomic sequence	True	False
ISR0397_000000001645	13568	0.9999866660190492	14	12	8	8	10	True	109272	maximal	False	ISR0396_000000001260	1.0		0	0	True	True	1.0	179		MOBB			mobilizable	no_good_hit	2876.0	86.68299999999999	35.0	0.34384782085239585	CP036551.1	CFB group bacteria	Bacteroides fragilis strain DCMOUH0042B plasmid pBFO42_1, complete sequence	True	True
ISR0135_000000000351	36657	0.9999865839942046	37	28	18	27	17	True	98524	fragment	False	ISR0135_000000000351	1.0		0	0	False	False	0.9996999502182007	0					non-mobilizable	no_good_hit	5634.0	99.698	16.0	0.28018506541963084	NZ_WEHX01000040.1	b-proteobacteria	Sutterella seckii strain ASD393 NODE_40_length_20101_cov_219.612489, whole genome shotgun sequence	True	True
SPA0005_000000000852	25193	0.9999865057738287	25	10	9	10	6	True	111624	fragment	False	SPA0005_000000000852	1.0		0	0	False	True	1.0	0					non-mobilizable	other	12769.0	97.024	93.0	0.2763585191599913	NZ_CYZO01000029.1	firmicutes	[Ruminococcus] torques strain 2789STDY5834841, whole genome shotgun sequence	False	True
CHI0171_000000000218	35663	0.9999864470904509	39	39	7	29	39	True	113250	fragment	False	CHI0171_000000000218	0.9994247390279493		0	0	False	False	1.0	0		MOBF	MPF_F	MOBF	conjugative	plasmid	35663.0	99.969	100.0	0.21129906680491778	MN158990.1	enterobacteria	Escherichia coli strain TREC4 plasmid pTREC4, complete sequence	False	True
SPA0061_000000002136	9274	0.9999864364973206	11	11	9	8	11	True	127167	fragment	False	SPA0061_000000002136	0.9935875491370699		0	0	False	False	1.0	0	rep_cluster_2313				non-mobilizable	plasmid	9274.0	99.946	100.0	0.0460877819913222	CP026494.1	enterobacteria	Escherichia coli strain HS13-1 plasmid pHS13-1-IncF, complete sequence	False	True
MAD0028_000000000393	14932	0.9999861410935732	16	9	6	8	6	True	100536	maximal	False	ISR0028_000000000663	0.9687047518757405		0	0	True	True	1.0	41					non-mobilizable	no_good_hit	311.0	85.531	2.0	8.269469465517513e-05	CP042464.1	CFB group bacteria	Prevotella copri strain YF2 chromosome	True	True
MAD0045_000000006819	4910	0.9999860439148138	10	3	2	3	2	False	18319	maximal	True	MAD0045_000000006819	1.0		1	1	False	False	1.0	0					non-mobilizable	no_good_hit	33.0	96.97	1.0	9.703026737903054e-07	LR778317.1	eudicots	Raphanus sativus genome assembly, chromosome: 8	True	False
MAD0105_000000000577	25331	0.9999860217932016	37	34	13	18	31	True	118897	fragment	False	MAD0105_000000000577	1.0		0	0	False	False	1.0	0	IncX4	MOBP	MPF_T		conjugative	plasmid	15303.0	97.896	96.0	0.32566763997527653	CP024670.1	enterobacteria	Escherichia coli strain F5176C6 plasmid unnamed3, complete sequence	False	True
SPA0047_000000001356	22795	0.9999859900176236	24	13	7	12	10	False	99798	fragment	False	SPA0047_000000001356	1.0		0	0	False	False	1.0	0					non-mobilizable	no_good_hit	810.0	76.296	4.0	0.0004923788319917794	NZ_CP014159.1	firmicutes	Aerococcus christensenii strain CCUG28831 chromosome, complete genome	True	False
CHI0058_000000011097	1892	0.9999858797284152	3	2	2	2	2	False	85879	fragment	False	CHI0058_000000011097	1.0		0	0	False	False	1.0	0					non-mobilizable	no_good_hit								True	False
CHI0173_000000006156	2696	0.9999858785113532	5	2	2	2	1	False	85880	fragment	False	CHI0173_000000006156	1.0		0	0	False	False	0.9959198832511902	0					non-mobilizable	no_good_hit								True	False
SPA0033_000000012547	2456	0.9999857690440064	3	3	3	3	3	False	26924	fragment	False	SPA0158_000000006691	0.9514047076689446		0	0	False	False	1.0	0					non-mobilizable	no_good_hit	521.0	88.292	21.0	0.00836241416464307	NZ_CAEUHO010000006.1	CFB group bacteria	Bacteroides acidifaciens isolate NZ_B_acidifaciens_9G3_hyb, whole genome shotgun sequence	True	False
ENG0125_000000000270	42744	0.99998575078342	39	37	10	22	37	True	98684	fragment	False	ENG0125_000000000270	0.9665641831109133		0	0	False	False	1.0	0	IncK2/Z		MPF_I		non-mobilizable	plasmid	41803.0	99.572	99.0	0.3878884639661382	CP024254.1	enterobacteria	Escherichia coli strain ATCC 43886 plasmid unnamed1, complete sequence	False	True
SPA0100_000000000512	28398	0.9999856058503156	33	27	17	20	22	True	102539	backbone	False	ISR0138_000000000424	0.19333647111173527	PS601	0	0	False	True	1.0	0			MPF_T		non-mobilizable	no_good_hit	9454.0	75.376	35.0	0.302395402892562	CP021580.1	other sequences	Unidentified plasmid plasmid GF1-2_000418F, complete sequence	True	True
ISR0183_000000008886	3853	0.9999855202737091	3	3	3	2	2	False	79492	fragment	False	MAD0062_000000003442	0.9857919587663069		0	0	False	False	1.0	0					non-mobilizable	plasmid	3668.0	99.945	100.0	0.01560246269577538	CP026237.1	enterobacteria	Citrobacter freundii complex sp. CFNIH3 plasmid pCFR-9161, complete sequence	False	True
SPA0061_000000000339	34020	0.9999854889954596	46	24	16	20	13	True	86541	maximal	True	SPA0061_000000000339	1.0		2	1	False	False	1.0	0					non-mobilizable	no_good_hit	7676.0	96.691	23.0	0.0025033032186771533	NZ_CP022413.2	firmicutes	Blautia hansenii DSM 20583 chromosome, complete genome	True	True
CHI0047_000000002217	6660	0.9999853786670692	5	4	4	4	2	True	98976	maximal	True	CHI0047_000000002217	0.931589365073527	PS514|PS553	1	1	True	True	0.995945930480957	16					non-mobilizable	no_good_hit	1602.0	98.564	38.0	0.5233889434085705	HG796786.1	bacteria	Uncultured bacterium plasmid pRGF00028	True	True
AST0094_000000000861	16416	0.9999852889073774	15	14	10	12	13	True	109431	maximal	True	AST0094_000000000861	1.0		1	1	False	False	1.0	0	rep_cluster_570	MOBP		MOBP	mobilizable	no_good_hit	9019.0	93.68	55.0	0.21173367248404343	KM007160.1	firmicutes	Lactococcus garvieae strain IPLA 31405 plasmid pLG42, complete sequence	True	True
ENG0201_000000001158	9133	0.9999851303920982	10	9	6	7	9	True	114175	maximal	True	ENG0201_000000001158	1.0		1	1	False	False	1.0	0	IncFIA				non-mobilizable	no_good_hit	5198.0	99.654	77.0	0.040060124874739846	CP043748.1	enterobacteria	Escherichia coli strain CVM N16EC0140 plasmid pN16EC0140-1, complete sequence	True	True
MAD0047_000000000581	24407	0.9999850905891368	25	22	10	16	21	True	98114	maximal	True	MAD0047_000000000581	1.0		1	1	False	False	0.9994673728942871	0	IncFIB				non-mobilizable	no_good_hit	4216.0	94.639	52.0	0.0008258609316040555	CP010219.1	enterobacteria	Escherichia coli strain M18, complete genome	True	True
USA0005_01_000000003133	10687	0.9999848867501796	15	7	4	5	5	True	96670	maximal	True	USA0005_01_000000003133	1.0		1	1	False	False	1.0	0					non-mobilizable	no_good_hit	907.0	98.346	8.0	0.0028709594345831388	NZ_VZBY01000050.1	CFB group bacteria	Prevotella copri strain BVe41210 NODE_1_length_314529_cov_24.2727_ID_1, whole genome shotgun sequence	True	True
FIJ0018_000000000468	31425	0.9999848256234246	30	19	14	19	12	True	51377	maximal	True	FIJ0018_000000000468	1.0		2	1	False	False	1.0	0					non-mobilizable	no_good_hit	59.0	88.13600000000001	0.0	2.5853580475732627e-05	NZ_QPGL01000001.1	g-proteobacteria	Vibrio casei strain JB196 SAMN07141174.101, whole genome shotgun sequence	True	True
AST0093_000000003164	6463	0.9999846741030204	8	5	5	5	5	False	128630	maximal	True	AST0093_000000003164	1.0		0	0	False	False	1.0	0					non-mobilizable	no_good_hit	1036.0	87.259	16.0	0.0012155753527402172	NZ_CABJDZ010000001.1	firmicutes	Blautia obeum isolate MGYG-HGUT-00212, whole genome shotgun sequence	True	False
CAN0016_000000000024	138133	0.9999843234688316	143	56	34	48	32	True	100989	maximal	True	CAN0016_000000000024	1.0		3	1	False	False	1.0	0					non-mobilizable	no_good_hit	1078.0	92.67200000000001	1.0	0.003170710708273833	NZ_QSFS01000001.1	firmicutes	Dorea formicigenerans strain AM42-8 AM42-8.Scaf1, whole genome shotgun sequence	True	True
MAD0059_000000000332	25835	0.9999842663483006	31	15	9	15	9	True	109375	maximal	True	MAD0059_000000000332	1.0		1	1	True	True	1.0	44					non-mobilizable	no_good_hit	2986.0	96.115	68.0	0.11897054709667106	CP021610.1	other sequences	Unidentified plasmid plasmid FAKO02_3061, complete sequence	True	True
ENG0027_000000000111	62977	0.999984213008991	61	32	16	27	14	True	132466	maximal	True	ENG0027_000000000111	1.0	PS1059|PS1061|PS1162|PS1163|PS771|PS924|PS955|PS956|PS957	0	0	False	True	1.0	0					non-mobilizable	no_good_hit	2809.0	97.79299999999999	7.0	0.01339454006671025	NZ_CYYV01000009.1	firmicutes	Fusicatenibacter saccharivorans strain 2789STDY5608849, whole genome shotgun sequence	True	True
USA0121_01_000000005995	7589	0.9999841660532076	11	8	5	7	4	True	79334	maximal	True	USA0121_01_000000005995	1.0		1	1	False	False	0.9998682141304016	0					non-mobilizable	no_good_hit	28.0	100.0	0.0	0.0042762115932847644	LR789286.1	tunicates	Phallusia mammillata mRNA for phosphatidylinositol 3,4,5-trisphosphate-dependent Rac exchanger 1 protein (Prex1 gene)	True	True
MON0001_000000000215	35636	0.999983983162774	40	40	8	30	39	True	113250	fragment	False	CHI0171_000000000218	0.9989204497658637		0	0	False	False	1.0	0		MOBF	MPF_F	MOBF	conjugative	plasmid	35636.0	99.99700000000001	100.0	0.303044476571137	CP040885.1	enterobacteria	Escherichia coli strain K71-77 plasmid pK71-77-2, complete sequence	False	True
FIJ0112_000000001667	12594	0.9999838497428579	18	18	11	15	18	True	97961	fragment	False	FIJ0112_000000001667	1.0		0	0	False	False	1.0	0					non-mobilizable	plasmid	11481.0	99.97399999999999	100.0	0.09518518825607138	CP048871.1	enterobacteria	Escherichia coli strain 6-Pyelo plasmid p6-Pyelo_1, complete sequence	False	True
ENG0134_000000018204	2158	0.9999838143960319	4	2	2	2	2	False	123294	fragment	False	ISR0333_000000009230	0.9219350678941423		0	0	False	False	1.0	0					non-mobilizable	no_good_hit	28.0	100.0	1.0	2.8694404591104736e-05	NZ_FUHT01000003.1	firmicutes	Massilimaliae massiliensis strain Marseille-P2963T, whole genome shotgun sequence	True	False
ISR0180_000000009613	2362	0.9999837842559604	4	3	3	2	3	False	123293	fragment	False	ISR0180_000000009613	1.0		0	0	False	False	0.9868755340576172	0					non-mobilizable	no_good_hit	153.0	80.392	6.0	6.923209525592876e-05	CP016753.1	fusobacteria	Leptotrichia sp. oral taxon 498 strain F0590, complete genome	True	False
ISR0295_000000003488	7755	0.9999837733700608	6	5	4	5	3	True	96244	maximal	True	ISR0295_000000003488	1.0	PS448|PS509|PS514|PS515	3	1	True	True	1.0	12		MOBV			mobilizable	no_good_hit	1926.0	99.74	53.0	0.6294599018003273	LN852761.1		Uncultured prokaryote from Rat gut metagenome metamobilome, plasmid pRGRH0070	True	True
SPA0087_000000000425	23871	0.999983671598821	29	8	5	5	5	True	127412	maximal	False	SPA0088_000000000439	0.9966255773171198	PS736	0	0	True	True	1.0	43					non-mobilizable	no_good_hit	672.0	83.78	3.0	0.18732394366197183	MK232330.1	viruses	Uncultured human fecal virus clone B.wexlerae_B07.V06.N04_9_c1 sequence	True	True
MAD0048_000000003839	5492	0.9999835903145768	6	5	4	5	4	True	130297	fragment	False	MAD0048_000000003839	1.0		0	0	False	False	0.9981791973114014	0					non-mobilizable	no_good_hit	1156.0	76.903	37.0	0.0023837553346980683	NZ_CABIYV010000002.1	firmicutes	Gemmiger formicilis isolate MGYG-HGUT-00084, whole genome shotgun sequence	True	True
ENG0211_000000000853	31834	0.9999835819672536	39	16	10	15	11	True	127223	maximal	True	ENG0211_000000000853	1.0	PS985	1	1	False	True	0.9999371767044067	0					non-mobilizable	no_good_hit	8157.0	97.84200000000001	77.0	0.1824631291542645	CP021588.1	other sequences	Unidentified plasmid plasmid FAKO27_6411, complete sequence	True	True
FIJ0023_000000001419	16163	0.99998352446271	14	10	4	9	6	True	49843	maximal	True	FIJ0023_000000001419	0.9999793524942188	PS189	3	1	True	True	0.9997525215148926	4					non-mobilizable	no_good_hit	168.0	73.214	1.0	0.0010366886646944297	NZ_BAEO01000007.1	g-proteobacteria	Paraglaciecola arctica BSs20135, whole genome shotgun sequence	True	True
FIJ0154_000000001503	16144	0.99998352446271	14	10	4	9	6	True	49843	maximal	False	FIJ0023_000000001419	0.9995875353172884	PS189	0	0	True	True	0.9998141527175903	6					non-mobilizable	no_good_hit	168.0	73.214	1.0	0.0010366886646944297	NZ_BAEO01000007.1	g-proteobacteria	Paraglaciecola arctica BSs20135, whole genome shotgun sequence	True	True
FIJ0092_000000001136	15866	0.99998352446271	14	10	4	9	6	True	49843	maximal	False	FIJ0023_000000001419	0.9881348928545317	PS189	0	0	True	True	1.0	6					non-mobilizable	no_good_hit	168.0	73.214	1.0	0.0010366886646944297	NZ_BAEO01000007.1	g-proteobacteria	Paraglaciecola arctica BSs20135, whole genome shotgun sequence	True	True
FIJ0020_000000001298	14160	0.99998352446271	13	10	4	9	6	True	49842	backbone	True	FIJ0020_000000001298	1.0	PS189	2	1	True	True	1.0	5					non-mobilizable	no_good_hit	110.0	78.182	1.0	0.000454634295571777	NZ_SRSO01000002.1	CFB group bacteria	Flavivirga rizhaonensis strain RZ03 NODE_2_length_235354_cov_15.8627_ID_1296, whole genome shotgun sequence	True	True
MON0033_000000012852	5343	0.9999835124716568	4	4	4	4	4	False	79497	maximal	True	MON0033_000000012852	1.0		2	2	False	False	1.0	0					non-mobilizable	plasmid	5119.0	100.0	97.0	0.03340055210760225	KJ484636.1	enterobacteria	Escherichia coli plasmid pC59-153, complete sequence	False	True
ISR0339_000000000373	24119	0.9999834537617436	30	8	5	5	7	True	32035	maximal	True	ISR0339_000000000373	1.0		1	1	True	True	1.0	44					non-mobilizable	no_good_hit	628.0	78.98100000000001	2.0	0.04827477049699272	MK232143.1	viruses	Uncultured human fecal virus clone B.wexlerae_B01.V10.I09_2-proph_c1 sequence	True	True
MAD0089_000000001693	8949	0.9999834323244718	9	9	8	6	9	True	127167	fragment	False	SPA0061_000000002136	0.9818359964228268		0	0	False	False	1.0	0	rep_cluster_2313				non-mobilizable	plasmid	8949.0	99.765	100.0	0.046913010653468666	CP058084.1	enterobacteria	Escherichia coli strain RHB01-C21 plasmid pRHB01-C21_2, complete sequence	False	True
MAD0108_000000000190	33905	0.9999832013823772	36	34	9	25	31	True	71325	fragment	False	MAD0108_000000000190	0.9989782185252034		0	0	False	False	1.0	0		MOBF	MPF_F		conjugative	plasmid	19700.0	95.569	96.0	0.1769024767245408	CP055969.1	enterobacteria	Escherichia coli strain RHB10-C14 plasmid pRHB10-C14_3, complete sequence	False	True
MAD0104_000000000195	33078	0.9999832012708842	35	33	9	25	30	True	71325	fragment	False	MAD0108_000000000190	0.9839043501950644		0	0	False	False	0.9998488426208496	0		MOBF	MPF_F		conjugative	plasmid	19700.0	95.589	96.0	0.1769024767245408	CP055969.1	enterobacteria	Escherichia coli strain RHB10-C14 plasmid pRHB10-C14_3, complete sequence	False	True
ENG0155_000000000707	26235	0.999983087748904	25	16	10	15	6	True	123318	backbone	False	ISR0145_000000001034	0.9722661232789835	PS889	0	0	False	True	0.9989708662033081	0					non-mobilizable	no_good_hit	535.0	76.63600000000001	2.0	0.00016399162486962666	CP027241.1	firmicutes	Lachnospiraceae bacterium oral taxon 500 strain W11650 chromosome, complete genome	True	True
ISR0040_000000000789	21080	0.9999830867439548	32	23	17	17	17	True	123927	fragment	False	SPA0145_000000000420	0.8392357450840389		0	0	False	True	1.0	0	rep_cluster_1702				non-mobilizable	other	21091.0	99.943	100.0	0.21046223854382884	NZ_SPGG01000016.1	CFB group bacteria	Parabacteroides merdae strain 1001175st1_A1 NODE_16_length_100208_cov_48.2665, whole genome shotgun sequence	False	True
ISR0227_000000002565	9624	0.999983042200364	17	12	6	5	11	True	132247	maximal	True	ISR0227_000000002565	1.0	PS1122|PS1143|PS1147|PS1148|PS1149|PS595|PS607|PS778|PS819|PS904	58	7	True	True	1.0	108		MOBP			mobilizable	no_good_hit	4463.0	99.955	73.0	0.8269088213491476	CP021617.1	other sequences	Unidentified plasmid plasmid FA1-2_2752, complete sequence	True	True
ISR0391_000000000975	9641	0.9999830389853128	13	5	5	4	4	True	42677	fragment	False	ISR0391_000000000975	1.0		0	0	False	False	1.0	0					non-mobilizable	no_good_hit	710.0	94.366	8.0	0.0001891307693887715	CP042464.1	CFB group bacteria	Prevotella copri strain YF2 chromosome	True	True
MAD0038_000000000060	56413	0.9999830061425714	82	20	7	16	13	True	19373	maximal	True	MAD0038_000000000060	0.9880587165126815		2	1	False	False	1.0	0					non-mobilizable	no_good_hit	29.0	100.0	0.0	2.09329987043969e-05	NZ_FCNV02000001.1	b-proteobacteria	Caballeronia concitans isolate LMG 29315, whole genome shotgun sequence	True	True
CAN0006_000000012953	3484	0.9999829443874556	5	4	3	3	4	True	95726	fragment	False	CAN0006_000000012953	1.0		0	0	False	False	0.9982778429985046	0					non-mobilizable	plasmid	3484.0	100.0	100.0	0.03456763167558233	CP027614.1	enterobacteria	Klebsiella pneumoniae subsp. ozaenae strain AR_0096 plasmid unnamed2, complete sequence	False	True
ISR0153_000000001406	15937	0.9999828849273128	17	10	6	9	7	False	37163	maximal	True	ISR0153_000000001406	1.0		2	1	False	False	1.0	0					non-mobilizable	no_good_hit	327.0	75.535	2.0	0.0003294669019609458	NZ_AUHG01000010.1	CFB group bacteria	Gramella echinicola DSM 19838 G530DRAFT_scaffold00001.1_C, whole genome shotgun sequence	True	False
FIJ0012_000000000968	18475	0.9999827747501694	23	8	4	7	7	True	101350	backbone	False	TAN0011_000000000086	0.12575111607326098	PS587|PS588	0	0	True	True	1.0	41					non-mobilizable	no_good_hit	708.0	93.785	7.0	0.00018859725522970584	CP042464.1	CFB group bacteria	Prevotella copri strain YF2 chromosome	True	True
MAD0056_000000000252	24242	0.9999827214880288	24	23	12	14	21	False	98221	maximal	True	MAD0056_000000000252	1.0	PS396|PS544	1	1	False	True	1.0	0		MOBP	MPF_I	MOBP	conjugative	plasmid	15791.0	99.87299999999999	99.0	0.14433574625021733	CP042951.1	enterobacteria	Escherichia coli strain D8-1 plasmid pD8-1_2, complete sequence	False	True
ENG0042_000000002929	9088	0.9999826078070672	11	11	9	8	11	True	127167	fragment	False	SPA0061_000000002136	0.9905481436570377		0	0	False	False	0.999339759349823	0	rep_cluster_2313				non-mobilizable	plasmid	9088.0	100.0	100.0	0.047827826141878166	CP043952.1	enterobacteria	Escherichia coli strain ST95-32 plasmid pST95-32-2, complete sequence	False	True
ISR0171_000000001292	15871	0.9999824932769722	23	13	8	12	5	False	72486	fragment	False	ISR0171_000000001292	1.0		0	0	False	False	0.9988028407096863	0					non-mobilizable	no_good_hit	447.0	72.707	3.0	0.09151276198381407	NZ_JNJN01000082.1	firmicutes	Agathobaculum desmolans ATCC 43058 T363DRAFT_scaffold00080.80_C, whole genome shotgun sequence	True	False
SPA0064_000000000374	26929	0.9999824677733806	36	16	5	15	7	True	132593	backbone	False	ISR0367_000000000184	0.10349275161685771	PS1168|PS703	0	0	False	True	1.0	0					non-mobilizable	plasmid	20354.0	99.59200000000001	98.0	0.22147029336123097	CP054002.1	CFB group bacteria	Bacteroides fragilis strain FDAARGOS_763 plasmid unnamed2, complete sequence	False	True
SPA0063_000000000272	26928	0.9999824677733806	37	16	5	15	7	True	132593	backbone	False	ISR0367_000000000184	0.1032676557510116	PS1168|PS703	0	0	False	True	1.0	0					non-mobilizable	plasmid	20342.0	99.60700000000001	98.0	0.22133952312453686	CP054002.1	CFB group bacteria	Bacteroides fragilis strain FDAARGOS_763 plasmid unnamed2, complete sequence	False	True
SPA0037_000000001040	18575	0.9999823435620891	26	14	9	13	8	False	130731	fragment	False	SPA0037_000000001040	1.0		0	0	False	False	0.9986541271209717	0					non-mobilizable	no_good_hit	1086.0	98.895	6.0	0.0003781895144255772	CP023819.1	firmicutes	Faecalibacterium prausnitzii strain Indica chromosome, complete genome	True	False
ENG0092_000000004266	4564	0.9999823338342269	4	3	3	3	2	True	81946	fragment	False	ENG0092_000000004266	1.0		0	0	False	False	1.0	0					non-mobilizable	no_good_hit	2176.0	93.15299999999999	50.0	0.08445102932002495	NZ_CP039398.1	CFB group bacteria	Duncaniella dubosii strain H5 plasmid pH5-2, complete sequence	True	True
DEN0090_000000001941	9206	0.9999822904155296	8	6	5	5	4	True	68788	maximal	True	DEN0090_000000001941	1.0		1	1	False	False	0.999022364616394	0					non-mobilizable	no_good_hit	1456.0	89.01100000000001	16.0	0.0035379630013434994	NZ_LT635860.1	b-proteobacteria	Duodenibacillus massiliensis strain Marseille-P2968T, whole genome shotgun sequence	True	True
FIJ0130_000000006288	3385	0.9999820883040736	5	2	2	2	2	True	40889	fragment	False	FIJ0130_000000006288	1.0		0	0	False	False	0.9810930490493774	0					non-mobilizable	no_good_hit	65.0	96.92299999999999	2.0	2.295044343535352e-05	NZ_SDPW01000001.1	actinobacteria	Senegalimassilia faecalis strain KGMB04484 KGMB04484_contig00001, whole genome shotgun sequence	True	True
ISR0152_000000000901	24341	0.999982025215922	35	14	5	13	6	True	132593	backbone	False	ISR0367_000000000184	0.02075331174283163	PS1168|PS703	0	0	False	True	0.999096155166626	0					non-mobilizable	other	18598.0	99.82799999999999	99.0	0.4881149370945289	NZ_OEST01000010.1	CFB group bacteria	Bacteroides cutis strain Marseille-P4118, whole genome shotgun sequence	False	True
ENG0182_000000000565	28193	0.9999819961578824	33	16	10	14	11	True	127224	backbone	True	ENG0182_000000000565	1.0	PS986	1	1	True	True	1.0	30					non-mobilizable	no_good_hit	10507.0	97.031	74.0	0.4193342125244775	CP021610.1	other sequences	Unidentified plasmid plasmid FAKO02_3061, complete sequence	True	True
FIJ0031_000000001643	11478	0.9999817969804782	12	8	4	7	6	True	48636	fragment	False	FIJ0031_000000001643	1.0		0	0	False	False	1.0	0					non-mobilizable	no_good_hit	110.0	78.182	1.0	0.000454634295571777	NZ_SRSO01000002.1	CFB group bacteria	Flavivirga rizhaonensis strain RZ03 NODE_2_length_235354_cov_15.8627_ID_1296, whole genome shotgun sequence	True	True
USA0048_01_000000000085	44832	0.9999816973086058	55	25	11	22	11	True	82826	fragment	False	USA0048_01_000000000085	1.0		0	0	False	False	1.0	0					non-mobilizable	no_good_hit	1105.0	80.271	3.0	0.038632778264680104	NZ_FOAT01000025.1	firmicutes	Ruminococcus albus strain KH2T6, whole genome shotgun sequence	True	True
SPA0047_000000000674	35392	0.9999816451889632	38	22	19	21	16	True	72427	maximal	True	SPA0047_000000000674	1.0		1	1	False	False	0.9996892213821411	0					non-mobilizable	no_good_hit	660.0	74.697	2.0	0.00016045383960599065	NC_016894.1	firmicutes	Acetobacterium woodii DSM 1030, complete sequence	True	True
FIJ0112_000000000519	27526	0.9999816392716312	26	16	13	16	12	True	51361	fragment	False	FIJ0112_000000000519	1.0		0	0	False	False	1.0	0					non-mobilizable	no_good_hit	59.0	88.13600000000001	0.0	2.5853580475732627e-05	NZ_QPGL01000001.1	g-proteobacteria	Vibrio casei strain JB196 SAMN07141174.101, whole genome shotgun sequence	True	True
MON0056_000000000147	19249	0.999981424559818	15	9	7	5	8	True	20439	fragment	False	MON0056_000000000147	1.0		0	0	False	False	1.0	0					non-mobilizable	no_good_hit	1906.0	90.45100000000001	42.0	0.0007761482843974157	CP026729.1	high GC Gram+	Bifidobacterium catenulatum subsp. kashiwanohense strain APCKJ1 chromosome, complete genome	True	True
ENG0148_000000011201	3386	0.9999813628124564	4	3	3	3	3	True	57320	maximal	True	ENG0148_000000011201	1.0		2	2	False	False	0.9973419904708862	0	rep_cluster_570				non-mobilizable	plasmid	3298.0	85.749	100.0	0.06820682068206821	CP029292.1	firmicutes	Lactococcus lactis subsp. lactis KLDS 4.0325 plasmid unnamed5	False	True
ENG0059_000000002098	5719	0.9999810179703721	8	8	4	7	8	True	97957	fragment	False	MAD0096_000000002547	0.9811542991755006		0	0	False	False	0.999825119972229	0					non-mobilizable	plasmid	5719.0	100.0	100.0	0.044109479140952854	CP054233.1	enterobacteria	Escherichia coli strain EcPF7 plasmid p1, complete sequence	False	True
ENG0204_000000002601	7470	0.9999809997445016	10	10	4	7	10	True	97960	fragment	False	ENG0204_000000002601	1.0		0	0	False	False	0.9998661279678345	0					non-mobilizable	plasmid	7392.0	99.946	100.0	0.08849059540485854	LT985309.1	enterobacteria	Escherichia coli strain CIP106223 genome assembly, plasmid: RCS93_pI	False	True
AST0052_000000000633	21972	0.9999808853386498	24	12	7	12	8	True	114646	maximal	True	AST0052_000000000633	1.0		1	1	True	True	1.0	204					non-mobilizable	no_good_hit	3643.0	95.71799999999999	79.0	0.14550613435639212	CP021610.1	other sequences	Unidentified plasmid plasmid FAKO02_3061, complete sequence	True	True
AST0061_000000000870	21102	0.9999807114862558	24	14	8	13	7	True	121775	maximal	True	AST0061_000000000870	1.0		1	1	True	True	1.0	65					non-mobilizable	no_good_hit	2350.0	93.447	68.0	0.10167505641381705	CP048434.1	actinobacteria	Collinsella aerofaciens ATCC 25986 strain JCM 10188 plasmid putative_pCaero1, complete sequence	True	True
ENG0087_000000000780	24738	0.9999805891485593	21	12	10	10	6	True	80707	maximal	True	ENG0087_000000000780	0.9928342982065503		2	2	False	True	1.0	0					non-mobilizable	no_good_hit	940.0	72.128	4.0	0.0004202011350493311	CP017706.1	firmicutes	Lactobacillus amylovorus DSM 20531, complete genome	True	True
ISR0278_000000000332	20557	0.9999805590343024	22	8	4	7	7	True	101350	backbone	False	TAN0011_000000000086	0.4458601926118778	PS587|PS588	0	0	False	True	1.0	0					non-mobilizable	no_good_hit	701.0	93.866	4.0	0.0001867299556729761	CP042464.1	CFB group bacteria	Prevotella copri strain YF2 chromosome	True	True
ISR0016_000000000457	26481	0.9999805120821396	34	28	10	14	27	True	132596	backbone	False	ISR0120_000000000296	0.42239407920019195	PS1169|PS902	0	0	False	True	0.9990181922912598	0	rep_cluster_1702	MOBB	MPF_T		conjugative	plasmid	22575.0	99.801	99.0	0.6831335512773944	CP040529.1	CFB group bacteria	Bacteroides thetaiotaomicron strain DSM 2079 plasmid p_Bt, complete sequence	False	True
ISR0024_000000000579	26469	0.9999804828349058	33	28	10	14	27	True	132596	backbone	False	ISR0120_000000000296	0.4244623257172411	PS1169|PS902	0	0	False	True	1.0	0	rep_cluster_1702	MOBB	MPF_T		conjugative	plasmid	22602.0	99.78299999999999	99.0	0.6839508415062356	CP040529.1	CFB group bacteria	Bacteroides thetaiotaomicron strain DSM 2079 plasmid p_Bt, complete sequence	False	True
CHI0090_000000001078	10104	0.999980459847631	10	5	5	4	3	True	89213	maximal	True	CHI0090_000000001078	0.9955443684191868		8	4	True	True	0.9968329668045044	8		MOBV			mobilizable	no_good_hit	3360.0	93.512	68.0	0.13077043044291953	NZ_CP039398.1	CFB group bacteria	Duncaniella dubosii strain H5 plasmid pH5-2, complete sequence	True	True
ENG0025_000000000501	30001	0.9999803676795488	37	35	20	26	33	True	67230	maximal	True	ENG0025_000000000501	0.9808836851408783		1	1	False	True	1.0	0	rep_cluster_312	MOBP	MPF_T		conjugative	plasmid	16522.0	98.45700000000001	96.0	0.5582896738211932	HF560646.1	enterobacteria	Erwinia amylovora CFBP 2585 plasmid pEA3, complete sequence	False	True
CHI0111_000000005024	6139	0.9999802794031634	8	3	3	3	2	True	82646	fragment	False	CHI0111_000000005024	1.0		0	0	False	False	1.0	0					non-mobilizable	no_good_hit	903.0	78.184	14.0	0.1408695652173913	NZ_JH379418.1	CFB group bacteria	Prevotella stercorea DSM 18206 Scfld536, whole genome shotgun sequence	True	True
CHI0133_000000002521	6583	0.9999801656403504	5	4	4	4	2	True	98976	maximal	False	CHI0047_000000002217	0.9244483564890191	PS514|PS553	0	0	True	True	0.9998480677604675	54		MOBV			mobilizable	no_good_hit	2543.0	93.0	48.0	0.8301145662847791	LN852761.1		Uncultured prokaryote from Rat gut metagenome metamobilome, plasmid pRGRH0070	True	True
FIJ0133_000000000409	39403	0.9999801284644744	33	19	15	19	13	True	51363	maximal	True	FIJ0133_000000000409	1.0		3	1	False	False	1.0	0					non-mobilizable	no_good_hit	77.0	92.208	0.0	0.0006451174792883336	CP021578.1	other sequences	Unidentified plasmid plasmid GF1-2_4069, complete sequence	True	True
ISR0028_000000000663	15194	0.999980047641425	17	11	6	9	5	True	100536	maximal	True	ISR0028_000000000663	0.969358708989241		1	1	True	True	1.0	70					non-mobilizable	no_good_hit	1600.0	77.562	10.0	0.00042094267150279466	CP042464.1	CFB group bacteria	Prevotella copri strain YF2 chromosome	True	True
ISR0051_000000001661	21325	0.9999799278615704	28	12	8	10	9	True	109382	maximal	True	ISR0051_000000001661	1.0		1	1	True	True	1.0	32					non-mobilizable	no_good_hit	2774.0	89.113	64.0	0.11925013018573165	CP048434.1	actinobacteria	Collinsella aerofaciens ATCC 25986 strain JCM 10188 plasmid putative_pCaero1, complete sequence	True	True
ISR0134_000000001588	16477	0.999979909918062	16	12	5	9	8	True	90316	maximal	True	ISR0134_000000001588	1.0		1	1	False	False	1.0	0					non-mobilizable	no_good_hit	500.0	99.2	3.0	0.06951797157982725	NZ_QRUU01000096.1	CFB group bacteria	Phocaeicola coprocola strain AF24-2 AF24-2.Scaf96, whole genome shotgun sequence	True	True
ENG0146_000000000566	27930	0.9999798819669352	34	18	14	14	13	True	94600	maximal	True	ENG0146_000000000566	1.0	PS24	5	3	False	True	1.0	0					non-mobilizable	other	19405.0	99.964	95.0	0.4200692790647326	NZ_CYZO01000029.1	firmicutes	[Ruminococcus] torques strain 2789STDY5834841, whole genome shotgun sequence	False	True
MAD0090_000000002700	4414	0.9999798296513832	11	2	2	2	2	True	15797	maximal	True	MAD0090_000000002700	1.0		1	1	False	False	0.9997734427452087	0					non-mobilizable	no_good_hit	399.0	92.48100000000001	9.0	0.00014462422291802138	NZ_SDPW01000001.1	actinobacteria	Senegalimassilia faecalis strain KGMB04484 KGMB04484_contig00001, whole genome shotgun sequence	True	True
ISR0112_000000000497	30620	0.9999797043180666	32	25	12	19	17	True	83916	maximal	True	ISR0112_000000000497	1.0		7	2	False	False	1.0	0					non-mobilizable	no_good_hit	1201.0	82.098	4.0	0.0002961699891817406	NZ_LT635783.1	CFB group bacteria	Bacteroides mediterraneensis strain Marseille-P2644T, whole genome shotgun sequence	True	True
ISR0263_000000000474	13944	0.9999795494178828	22	11	7	10	5	False	72485	fragment	False	ISR0263_000000000474	1.0		0	0	False	False	0.9987808465957642	0					non-mobilizable	no_good_hit	447.0	73.154	3.0	0.09151276198381407	NZ_JNJN01000082.1	firmicutes	Agathobaculum desmolans ATCC 43058 T363DRAFT_scaffold00080.80_C, whole genome shotgun sequence	True	False
MAD0057_000000001475	9165	0.9999795183183814	9	9	8	7	9	True	127167	fragment	False	SPA0061_000000002136	0.9887999409413689		0	0	False	False	1.0	0	rep_cluster_2313				non-mobilizable	plasmid	9165.0	99.92399999999999	100.0	0.07122192496733652	CP053232.1	enterobacteria	Escherichia coli strain SCU-306 plasmid pSCU-306-1, complete sequence	False	True
MAD0105_000000000472	28319	0.9999793521160582	25	25	8	23	23	True	103532	fragment	False	MAD0105_000000000472	1.0		0	0	False	False	1.0	0		MOBF	MPF_F		conjugative	plasmid	25547.0	97.75299999999999	99.0	0.17397878905531602	CP001122.1	enterobacteria	Salmonella enterica subsp. enterica serovar Kentucky str. CVM29188 plasmid pCVM29188_146, complete sequence	False	True
ISR0107_000000005012	4289	0.9999793491037118	6	2	2	2	2	True	33219	maximal	False	ISR0099_000000004780	0.9779687155761181		0	0	False	True	0.9962695240974426	0					non-mobilizable	no_good_hit								True	True
ISR0354_000000006390	3004	0.9999793491037118	4	2	2	2	2	True	23999	fragment	False	ISR0354_000000006390	1.0		0	0	False	False	0.9936751127243042	0					non-mobilizable	no_good_hit	39.0	100.0	1.0	4.031235711656318e-05	NZ_KE159504.1	CFB group bacteria	Phocaeicola sartorii strain dnLKV3 acPFj-supercont1.2, whole genome shotgun sequence	True	True
ISR0029_000000003079	13308	0.9999793489286102	11	8	5	7	7	False	37162	fragment	False	ISR0029_000000003079	1.0		0	0	False	False	1.0	0					non-mobilizable	no_good_hit	327.0	75.535	2.0	0.0003294669019609458	NZ_AUHG01000010.1	CFB group bacteria	Gramella echinicola DSM 19838 G530DRAFT_scaffold00001.1_C, whole genome shotgun sequence	True	False
USA0007_01_000000000623	23738	0.9999793473283952	29	20	12	10	18	True	132596	backbone	False	ISR0120_000000000296	0.41223399855915505	PS1169|PS902	0	0	False	True	1.0	0		MOBB	MPF_T		conjugative	plasmid	22738.0	99.806	98.0	0.7339876033057852	CP021580.1	other sequences	Unidentified plasmid plasmid GF1-2_000418F, complete sequence	False	True
ISR0220_000000000327	43768	0.9999793110385948	47	42	13	19	41	True	114307	fragment	False	ISR0220_000000000327	0.9667186641358114		0	0	False	True	0.999977171421051	0		MOBP	MPF_I	MOBP	conjugative	plasmid	28622.0	99.022	99.0	0.31343986506467475	CP057846.1	enterobacteria	Escherichia coli strain RHB13-C03 plasmid pRHB13-C03_4, complete sequence	False	True
SPA0044_000000005739	4441	0.9999792130519162	3	3	2	3	3	False	84232	maximal	False	ISR0155_000000005284	0.9641959798994975	PS417	0	0	False	True	1.0	0					non-mobilizable	no_good_hit	480.0	98.75	11.0	0.013101750547045952	NC_006873.1	CFB group bacteria	Bacteroides fragilis NCTC 9343 pBF9343 plasmid complete sequence	True	True
ISR0183_000000007818	4434	0.9999791306707494	9	7	2	7	5	True	39337	maximal	True	ISR0183_000000007818	1.0		4	3	True	True	0.9997744560241699	33					non-mobilizable	plasmid	3804.0	84.98899999999999	99.0	0.8645857241221023	FJ696405.1	enterobacteria	Yersinia enterocolitica strain 07-04449 plasmid pYe4449-1, complete sequence	False	True
ISR0254_000000006034	1967	0.9999791262855864	3	3	2	3	2	False	26923	fragment	False	SPA0136_000000020133	0.9769641125121242		0	0	False	False	0.9954245090484619	0					non-mobilizable	no_good_hit	46.0	97.82600000000001	2.0	0.006269155753691837	NZ_QRUU01000096.1	CFB group bacteria	Phocaeicola coprocola strain AF24-2 AF24-2.Scaf96, whole genome shotgun sequence	True	False
ISR0345_000000000228	18609	0.999979101322693	22	13	9	8	11	True	132596	backbone	False	ISR0120_000000000296	0.0231073434773677	PS1169|PS902	0	0	False	True	0.9997850656509399	0		MOBB	MPF_T		conjugative	plasmid	17145.0	99.125	94.0	0.5519173186515985	CP021624.1	other sequences	Unidentified plasmid plasmid ES_ALL_5057, complete sequence	False	True
ISR0180_000000002271	8923	0.9999790992446796	10	7	6	6	6	False	128615	fragment	False	ISR0180_000000002271	1.0		0	0	False	False	1.0	0					non-mobilizable	no_good_hit	1036.0	87.259	12.0	0.0012155753527402172	NZ_CABJDZ010000001.1	firmicutes	Blautia obeum isolate MGYG-HGUT-00212, whole genome shotgun sequence	True	False
FIJ0040_000000000696	22200	0.9999790121499093	18	18	13	17	16	True	114157	maximal	True	FIJ0040_000000000696	1.0		0	0	False	False	1.0	0	IncFIB				non-mobilizable	no_good_hit	3235.0	99.876	29.0	0.03785732680916817	CP041415.1	enterobacteria	Escherichia coli strain STEC719 plasmid pSTEC719_4, complete sequence	True	True
FIJ0048_000000000730	28208	0.9999788401388552	41	11	5	7	6	True	46825	fragment	False	FIJ0048_000000000730	1.0		0	0	False	False	1.0	0					non-mobilizable	no_good_hit								True	True
ISR0377_000000000977	9427	0.999978760812748	11	4	3	4	2	True	96671	fragment	False	ISR0377_000000000977	1.0		0	0	False	False	0.9998939037322998	0					non-mobilizable	no_good_hit	842.0	83.135	9.0	0.11019976187326366	NZ_VZBY01000015.1	CFB group bacteria	Prevotella copri strain BVe41210 NODE_51_length_7559_cov_42.4667_ID_101, whole genome shotgun sequence	True	True
ISR0157_000000010943	2798	0.999978736933416	3	2	2	2	2	True	56737	fragment	False	ISR0157_000000010943	1.0		0	0	False	False	1.0	0	rep_cluster_554				non-mobilizable	plasmid	1577.0	98.795	100.0	0.03234495805231124	CP016735.1	firmicutes	Lactococcus lactis subsp. lactis strain UC06 plasmid pUC06B, complete sequence	False	True
ISR0049_000000000794	21938	0.99997856414258	33	24	17	18	17	True	123927	fragment	False	SPA0145_000000000420	0.8554705081943945		0	0	False	True	1.0	0	rep_cluster_1702				non-mobilizable	plasmid	21945.0	99.868	100.0	0.22323726589283716	CP021638.1	other sequences	Unidentified plasmid plasmid apr34_000136F, complete sequence	False	True
ENG0164_000000000513	29634	0.9999785413561579	37	16	10	16	8	True	127248	fragment	False	ENG0164_000000000513	1.0		0	0	False	False	1.0	0					non-mobilizable	no_good_hit	6107.0	98.035	72.0	0.13665152295056285	CP021588.1	other sequences	Unidentified plasmid plasmid FAKO27_6411, complete sequence	True	True
ENG0052_000000002399	10046	0.9999784900659774	9	4	4	4	3	True	89213	maximal	False	CHI0090_000000001078	0.9919503826867248		0	0	True	True	0.9996018409729004	10		MOBV			mobilizable	no_good_hit	3360.0	93.45200000000001	68.0	0.13077043044291953	NZ_CP039398.1	CFB group bacteria	Duncaniella dubosii strain H5 plasmid pH5-2, complete sequence	True	True
FIJ0010_000000000978	17195	0.9999784619975938	23	12	7	9	8	True	96582	maximal	True	FIJ0010_000000000978	1.0		6	1	True	True	1.0	64					non-mobilizable	no_good_hit	1780.0	80.0	10.0	0.015359131354829757	CP042465.1	CFB group bacteria	Prevotella copri strain YF2 plasmid unnamed1	True	True
MAD0044_000000005764	4095	0.9999784240615064	7	5	2	4	5	True	54161	maximal	True	MAD0044_000000005764	1.0		0	0	False	False	1.0	0					non-mobilizable	no_good_hit	3512.0	88.46799999999999	85.0	0.2603250335470404	CP017584.1	enterobacteria	Pantoea stewartii subsp. stewartii DC283 plasmid pDSJ03, complete sequence	True	True
SPA0102_000000005515	6758	0.999978395946016	9	7	4	5	5	True	109785	maximal	True	SPA0102_000000005515	1.0	PS690	0	0	False	True	0.99659663438797	0	rep_cluster_1152	MOBQ			mobilizable	no_good_hit	3435.0	99.825	58.0	0.4870921985815603	KP691637.1	high GC Gram+	Bifidobacterium longum subsp. longum EK13 plasmid pEK13, complete sequence	True	True
CHI0045_000000000255	27210	0.999978379494999	31	24	14	13	22	True	132596	backbone	False	ISR0120_000000000296	0.4520706675399836	PS1169|PS902	0	0	False	True	1.0	0		MOBB	MPF_T		conjugative	plasmid	23611.0	99.725	96.0	0.7137667998547039	CP040529.1	CFB group bacteria	Bacteroides thetaiotaomicron strain DSM 2079 plasmid p_Bt, complete sequence	False	True
ISR0171_000000012088	2280	0.9999782067272308	3	2	2	2	2	False	29993	maximal	True	ISR0171_000000012088	1.0		2	2	False	False	0.9964912533760071	0					non-mobilizable	no_good_hit								True	False
AST0053_000000000621	22554	0.9999781746898684	29	9	5	6	5	True	114286	backbone	True	AST0053_000000000621	1.0	PS736	1	1	True	True	1.0	53					non-mobilizable	no_good_hit	672.0	83.631	3.0	0.18732394366197183	MK232330.1	viruses	Uncultured human fecal virus clone B.wexlerae_B07.V06.N04_9_c1 sequence	True	True
ENG0139_000000002446	7019	0.9999781372504748	7	7	6	6	5	True	57883	fragment	False	ENG0139_000000002446	1.0		0	0	False	False	1.0	0					non-mobilizable	plasmid	6123.0	99.984	100.0	0.06255620044142893	CP011136.1	enterobacteria	Escherichia coli VR50 plasmid pVR50B, complete sequence	False	True
SPA0002_000000000649	34475	0.9999781024882156	38	17	11	16	9	True	130796	maximal	False	ISR0350_000000000276	0.9513998920761576	PS306|PS985|PS987	0	0	True	True	0.9998549818992615	3					non-mobilizable	no_good_hit	7673.0	97.57600000000001	63.0	0.1716760289147998	CP021588.1	other sequences	Unidentified plasmid plasmid FAKO27_6411, complete sequence	True	True
ISR0155_000000005284	4776	0.99997784480894	3	3	2	3	3	False	84232	maximal	True	ISR0155_000000005284	0.9964032922632806	PS417	11	4	True	True	1.0	1					non-mobilizable	no_good_hit	819.0	100.0	17.0	0.021811588406260834	NZ_JAATLI010000024.1	CFB group bacteria	Butyricimonas paravirosa strain DSM 105722 Ga0373284_24, whole genome shotgun sequence	True	True
ISR0136_000000000823	8451	0.9999777250114869	11	5	4	4	2	True	82647	fragment	False	ISR0136_000000000823	1.0		0	0	False	False	0.9998816847801208	0					non-mobilizable	no_good_hit	1126.0	85.169	13.0	0.14777086916258764	NZ_VZBY01000015.1	CFB group bacteria	Prevotella copri strain BVe41210 NODE_51_length_7559_cov_42.4667_ID_101, whole genome shotgun sequence	True	True
ENG0014_000000001888	13445	0.9999775287546108	13	7	7	7	5	True	66942	maximal	True	ENG0014_000000001888	1.0		1	1	False	False	1.0	0		MOBV			mobilizable	no_good_hit	2728.0	96.664	25.0	0.08933254655127196	NZ_CP039397.1	CFB group bacteria	Duncaniella dubosii strain H5 plasmid pH5-1	True	True
ISR0354_000000000557	18178	0.9999774008168963	25	12	4	11	6	True	111054	fragment	False	ISR0354_000000000557	0.9975037147102526		0	0	False	False	1.0	0					non-mobilizable	plasmid	18100.0	99.801	99.0	0.197059849178327	CP054002.1	CFB group bacteria	Bacteroides fragilis strain FDAARGOS_763 plasmid unnamed2, complete sequence	False	True
FIJ0168_000000000755	18012	0.9999773968225164	23	13	9	12	7	False	130730	fragment	False	FIJ0168_000000000755	1.0		0	0	False	False	0.9993337988853455	0					non-mobilizable	no_good_hit	447.0	73.378	2.0	0.09151276198381407	NZ_JNJN01000082.1	firmicutes	Agathobaculum desmolans ATCC 43058 T363DRAFT_scaffold00080.80_C, whole genome shotgun sequence	True	False
FIJ0038_000000000410	41555	0.9999772840671828	43	41	12	24	40	True	98683	fragment	False	FIJ0038_000000000410	1.0		0	0	False	False	1.0	0	IncK2/Z		MPF_I		non-mobilizable	other	17894.0	99.06700000000001	92.0	0.21669170745892502	LM996865.1	enterobacteria	Escherichia coli genome assembly FHI72, scaffold scaffold-23_contig-10.0_1_82532_[organism:Escherichia	False	True
ISR0081_000000001219	14295	0.9999772660086071	16	8	4	6	6	True	97852	backbone	False	ISR0080_000000001662	0.9974610840169267	PS539|PS540	0	0	True	True	1.0	55					non-mobilizable	no_good_hit	157.0	89.17200000000001	1.0	0.13254035683942225	KU543853.1	bacteria	Uncultured bacterium clone PI_060401_Contig_14 genomic sequence	True	True
ISR0080_000000001662	14295	0.9999772660086071	15	8	4	6	6	True	97852	backbone	True	ISR0080_000000001662	0.9975348271917156	PS539|PS540	6	2	True	True	1.0	133					non-mobilizable	no_good_hit	157.0	89.17200000000001	1.0	0.13254035683942225	KU543853.1	bacteria	Uncultured bacterium clone PI_060401_Contig_14 genomic sequence	True	True
ISR0064_000000000994	13461	0.9999772660086071	15	8	4	6	6	True	97852	backbone	False	ISR0080_000000001662	0.9611752360965372	PS539|PS540	0	0	False	True	1.0	0					non-mobilizable	no_good_hit	126.0	88.095	1.0	0.10620220900594732	KU543853.1	bacteria	Uncultured bacterium clone PI_060401_Contig_14 genomic sequence	True	True
ENG0152_000000002918	7681	0.9999771649162428	6	5	2	5	3	False	96736	fragment	False	ENG0152_000000002918	1.0		0	0	False	False	1.0	0					non-mobilizable	no_good_hit								True	False
ISR0036_000000000344	23007	0.9999770927011858	34	25	17	19	18	True	123927	fragment	False	SPA0145_000000000420	0.8984700316601376		0	0	False	True	1.0	0	rep_cluster_1702				non-mobilizable	other	23018.0	99.95200000000001	100.0	0.22969224014050774	NZ_SPGG01000016.1	CFB group bacteria	Parabacteroides merdae strain 1001175st1_A1 NODE_16_length_100208_cov_48.2665, whole genome shotgun sequence	False	True
BAN0018_000000000278	6975	0.9999769005816014	9	8	5	4	8	True	98229	maximal	True	BAN0018_000000000278	1.0		1	1	False	False	0.9997132420539856	0	IncX1,IncX3			MOBP	mobilizable	plasmid	6917.0	99.986	100.0	0.13286968550075887	CP026773.1	enterobacteria	Shigella flexneri strain 95-3008 plasmid unnamed	False	True
ISR0051_000000001194	26909	0.999976845620293	28	17	11	16	9	True	130734	fragment	False	ISR0051_000000001194	1.0		0	0	False	False	0.9997770190238953	0					non-mobilizable	no_good_hit	1232.0	74.26899999999999	5.0	0.00041064485716122556	NZ_CP030777.1	firmicutes	Faecalibacterium prausnitzii strain APC918/95b chromosome, complete genome	True	True
ISR0208_000000001098	16074	0.9999767102068854	23	22	7	12	20	True	132559	fragment	False	ISR0208_000000001098	1.0		0	0	False	True	0.9998133778572083	0					non-mobilizable	other	10194.0	97.822	100.0	0.27139162200357303	NZ_JAATLI010000024.1	CFB group bacteria	Butyricimonas paravirosa strain DSM 105722 Ga0373284_24, whole genome shotgun sequence	False	True
ENG0087_000000000226	49149	0.99997644078693	45	41	17	21	39	True	80345	maximal	True	ENG0087_000000000226	1.0	PS396	1	1	False	True	1.0	0		MOBP			mobilizable	plasmid	26017.0	99.101	98.0	0.2463748898970478	CP050048.1	enterobacteria	Escherichia coli strain 90-1 plasmid pCD90-1-1, complete sequence	False	True
MON0076_000000000822	22307	0.9999763891348205	22	13	8	12	5	True	123316	fragment	False	MON0076_000000000822	0.9801578206047283		0	0	False	False	0.9997310042381287	0					non-mobilizable	no_good_hit	319.0	79.937	1.0	9.575170424311174e-05	NZ_LN866274.1	firmicutes	Clostridium phoceensis strain GD3, whole genome shotgun sequence	True	True
MAD0062_000000003442	3820	0.999976349515548	2	2	2	2	2	False	79492	fragment	False	MAD0062_000000003442	0.9879426391024572		0	0	False	False	0.9997382164001465	0					non-mobilizable	plasmid	3748.0	99.973	100.0	0.022414308787461864	CP033379.1	enterobacteria	Escherichia coli strain L73 plasmid pL73-2, complete sequence	False	True
MAD0102_000000004320	3820	0.999976349515548	2	2	2	2	2	False	79492	fragment	False	MAD0062_000000003442	0.9879426391024572		0	0	False	False	1.0	0					non-mobilizable	plasmid	3748.0	99.973	100.0	0.022414308787461864	CP033379.1	enterobacteria	Escherichia coli strain L73 plasmid pL73-2, complete sequence	False	True
SPA0131_000000001317	11975	0.9999762831161064	20	12	5	7	12	False	132318	maximal	True	SPA0131_000000001317	1.0	PS1156	6	3	False	True	0.9996659755706787	0	rep_cluster_663				non-mobilizable	no_good_hit	3202.0	98.65700000000001	34.0	0.0853531717462603	NZ_JAATLI010000024.1	CFB group bacteria	Butyricimonas paravirosa strain DSM 105722 Ga0373284_24, whole genome shotgun sequence	True	True
MON0090_000000001584	21930	0.9999762794612131	32	15	11	15	10	True	52070	fragment	False	MON0090_000000001584	1.0		0	0	False	False	1.0	0					non-mobilizable	no_good_hit	235.0	95.319	2.0	0.0005705605391553266	NZ_LT635860.1	b-proteobacteria	Duodenibacillus massiliensis strain Marseille-P2968T, whole genome shotgun sequence	True	True
CHI0080_000000000062	33388	0.9999762456582744	39	25	10	18	19	True	90319	maximal	True	CHI0080_000000000062	1.0		1	1	False	False	1.0	0					non-mobilizable	no_good_hit	1093.0	85.727	5.0	0.0002706423666832307	NZ_LT635783.1	CFB group bacteria	Bacteroides mediterraneensis strain Marseille-P2644T, whole genome shotgun sequence	True	True
ENG0032_000000001744	9437	0.9999760541593584	15	9	4	5	7	False	132472	fragment	False	ENG0032_000000001744	1.0		0	0	False	True	1.0	0	rep_cluster_870	MOBV			mobilizable	no_good_hit	5182.0	99.305	62.0	0.9256346085091169	CP036552.1	CFB group bacteria	Bacteroides fragilis strain DCMOUH0042B plasmid pBFO42_2, complete sequence	True	True
ENG0117_000000001093	15888	0.9999759616551172	15	13	6	11	13	False	108514	maximal	True	ENG0117_000000001093	1.0		1	1	False	False	1.0	0	IncFII,rep_cluster_2272	MOBF			mobilizable	plasmid	8201.0	96.744	92.0	0.07642496729583255	CP056885.1	enterobacteria	Klebsiella pneumoniae strain RHBSTW-00062 plasmid pRHBSTW-00062_3, complete sequence	False	True
DEN0012_000000000879	7288	0.999975940687432	10	10	9	6	9	False	75498	maximal	True	DEN0012_000000000879	1.0		1	1	False	False	1.0	0					non-mobilizable	plasmid	7288.0	100.0	100.0	0.04896979960485464	LR536671.1	firmicutes	Enterococcus faecium isolate E8481 genome assembly, plasmid: 2	False	True
CHI0023_000000002882	4255	0.999975934855048	8	8	5	8	7	True	97942	fragment	False	CHI0023_000000002882	1.0		0	0	False	False	1.0	0					non-mobilizable	plasmid	4198.0	99.45200000000001	100.0	0.023444176940135515	LT985252.1	enterobacteria	Escherichia coli strain 666 genome assembly, plasmid: RCS51_p	False	True
USA0004_01_000000000372	38867	0.9999757819684452	48	20	8	17	10	True	82823	fragment	False	USA0004_01_000000000372	1.0		0	0	False	False	1.0	0					non-mobilizable	no_good_hit	516.0	81.589	1.0	0.010030864197530864	CP021614.1	other sequences	Unidentified plasmid plasmid FA1-2_2756, complete sequence	True	True
ISR0797_000000000407	23251	0.9999757689095722	26	10	6	9	9	True	101351	maximal	True	ISR0797_000000000407	1.0	PS587|PS588	1	1	True	True	1.0	387					non-mobilizable	no_good_hit	1528.0	92.277	12.0	0.5451947123972848	HG796370.1	bacteria	Uncultured bacterium extrachromosomal DNA RGI00803	True	True
ENG0042_000000001378	16730	0.99997575005561	23	23	4	10	23	True	98159	maximal	True	ENG0042_000000001378	1.0		2	2	False	False	1.0	0					non-mobilizable	plasmid	16730.0	100.0	100.0	0.14554423573833533	CP049984.1	enterobacteria	Salmonella enterica subsp. enterica serovar Saintpaul strain CVM N40391 plasmid pN40391-1, complete sequence	False	True
ENG0158_000000000517	26327	0.9999757372498044	25	16	10	15	6	True	123318	backbone	False	ISR0145_000000001034	0.977214765060701	PS889	0	0	False	True	1.0	0					non-mobilizable	no_good_hit	534.0	76.592	2.0	0.00016399162486962666	CP027241.1	firmicutes	Lachnospiraceae bacterium oral taxon 500 strain W11650 chromosome, complete genome	True	True
MAD0043_000000001040	14087	0.9999756707738608	13	12	12	9	11	True	127168	fragment	False	BAN0016_000000000046	0.731962293763429		0	0	False	False	0.99971604347229	0	rep_cluster_2313				non-mobilizable	plasmid	14088.0	99.90100000000001	100.0	0.07385601040181193	CP058084.1	enterobacteria	Escherichia coli strain RHB01-C21 plasmid pRHB01-C21_2, complete sequence	False	True
ISR0258_000000000463	16880	0.99997560209654	20	20	6	7	19	True	132574	fragment	False	ISR0258_000000000463	0.974104236144063		0	0	False	False	1.0	0		MOBP			mobilizable	plasmid	7874.0	96.52	100.0	0.15414469686575064	NZ_CP032820.1	CFB group bacteria	Butyricimonas faecalis strain H184 plasmid unnamed, complete sequence	False	True
ISR0041_000000000246	39570	0.9999755294693928	44	37	20	27	34	True	41836	maximal	True	ISR0041_000000000246	1.0		1	1	False	False	1.0	0	rep_cluster_1418				non-mobilizable	no_good_hit	4772.0	95.725	37.0	0.024661173770559593	CP050374.1	enterobacteria	Klebsiella pneumoniae strain 50595 plasmid p50595_NDM_1, complete sequence	True	True
FIJ0115_000000000342	36659	0.9999755117362342	42	40	7	29	40	True	95709	fragment	False	ENG0034_000000000210	0.9811885136931667		0	0	False	False	1.0	0		MOBF,MOBF	MPF_F		conjugative	plasmid	36659.0	99.93700000000001	100.0	0.23983460584767774	CP052535.1	enterobacteria	Klebsiella pneumoniae strain B16KP0157 plasmid pB16KP0157-2, complete sequence	False	True
FIJ0099_000000003462	6573	0.999975435422364	5	5	3	3	5	False	79502	maximal	True	FIJ0099_000000003462	1.0		1	1	False	False	0.9993914365768433	0					non-mobilizable	chromosome	5272.0	99.88600000000001	100.0	0.0008763524982031532	LR607342.1	enterobacteria	Klebsiella michiganensis strain 4928STDY7071186 genome assembly, chromosome: 1	False	False
MAD0009_000000000262	20160	0.9999752745081032	21	15	10	11	9	True	97838	maximal	True	MAD0009_000000000262	1.0		3	1	False	False	1.0	0					non-mobilizable	no_good_hit	1998.0	93.944	31.0	0.0005313801024293834	CP042464.1	CFB group bacteria	Prevotella copri strain YF2 chromosome	True	True
USA0044_01_000000010838	2683	0.9999752577571058	3	2	2	2	2	False	91443	fragment	False	ENG0037_000000012150	0.9688506981740065		0	0	False	False	0.999254584312439	0					non-mobilizable	no_good_hit								True	False
ISR0141_000000013687	2444	0.9999752577571058	3	2	2	2	2	False	91442	fragment	False	ISR0141_000000013687	1.0		0	0	False	False	0.993862509727478	0					non-mobilizable	no_good_hit								True	False
ENG0079_000000018019	1848	0.9999752577571058	2	2	2	2	2	False	91441	fragment	False	ENG0079_000000018019	0.9757062146892655		0	0	False	False	1.0	0					non-mobilizable	no_good_hit								True	False
ISR0024_000000014225	1770	0.9999752577571058	2	2	2	2	2	False	91441	fragment	False	ENG0079_000000018019	0.9556277056277056		0	0	False	False	0.9779661297798157	0					non-mobilizable	no_good_hit								True	False
SPA0136_000000020133	2062	0.9999752074405548	3	3	2	3	3	False	26923	fragment	False	SPA0136_000000020133	1.0		0	0	False	False	1.0	0					non-mobilizable	no_good_hit	204.0	83.824	10.0	0.0032645578373510444	NZ_CAEUHO010000006.1	CFB group bacteria	Bacteroides acidifaciens isolate NZ_B_acidifaciens_9G3_hyb, whole genome shotgun sequence	True	False
MON0072_000000000131	37428	0.9999752034829478	37	35	12	20	35	True	113299	fragment	False	MON0072_000000000131	1.0		0	0	False	False	1.0	0			MPF_I		non-mobilizable	plasmid	37428.0	99.98700000000001	100.0	0.37439354987145756	CP057908.1	enterobacteria	Escherichia coli strain RHB10-C12 plasmid pRHB10-C12_3, complete sequence	False	True
MON0048_000000000970	20170	0.9999750716319914	17	6	2	4	4	True	40890	maximal	True	MON0048_000000000970	1.0		2	1	False	False	0.9992067217826843	0					non-mobilizable	no_good_hit								True	True
DEN0065_000000012684	2679	0.9999750577993526	3	2	2	2	2	False	71120	maximal	True	DEN0065_000000012684	1.0		1	1	False	False	1.0	0					non-mobilizable	no_good_hit	40.0	92.5	1.0	3.9107784149147963e-07	CP035804.1	nematodes	Haemonchus contortus strain NZ_Hco_NP chromosome 4	True	False
ENG0068_000000000838	23259	0.9999750332998084	23	22	11	13	21	False	98295	maximal	True	ENG0068_000000000838	1.0	PS396|PS544	2	2	False	True	1.0	0		MOBP	MPF_I	MOBP	conjugative	plasmid	23277.0	99.914	100.0	0.2460049040331445	CP051713.1	enterobacteria	Escherichia coli strain SCU-123 plasmid pSCU-123-2, complete sequence	False	True
FIJ0074_000000000745	27246	0.9999750312145128	28	17	11	16	9	True	130735	fragment	False	FIJ0074_000000000745	1.0		0	0	False	False	1.0	0					non-mobilizable	no_good_hit	1232.0	74.188	4.0	0.00041064485716122556	NZ_CP030777.1	firmicutes	Faecalibacterium prausnitzii strain APC918/95b chromosome, complete genome	True	True
MAD0043_000000002141	8786	0.9999749835032434	8	5	4	5	3	True	100533	fragment	False	MAD0043_000000002141	1.0		0	0	False	False	1.0	0					non-mobilizable	no_good_hit	1522.0	79.172	17.0	0.00040226967593549705	CP042464.1	CFB group bacteria	Prevotella copri strain YF2 chromosome	True	True
FIJ0122_000000003681	4760	0.999974981032155	6	6	5	6	6	True	97966	fragment	False	FIJ0122_000000003681	1.0		0	0	False	False	0.9989495873451233	0	IncFIA				non-mobilizable	plasmid	3859.0	99.53399999999999	100.0	0.026816807423626316	CP033847.1	enterobacteria	Escherichia coli strain FDAARGOS_497 plasmid unnamed1, complete sequence	False	True
ISR0087_000000000927	16070	0.9999749797623876	13	7	7	5	5	True	33869	backbone	True	ISR0087_000000000927	1.0	PS106	2	1	True	True	1.0	33		MOBV			mobilizable	no_good_hit	3674.0	93.90299999999999	53.0	0.14301310043668122	NZ_CP039398.1	CFB group bacteria	Duncaniella dubosii strain H5 plasmid pH5-2, complete sequence	True	True
MAD0105_000000002872	8790	0.9999749716785576	8	8	8	6	8	True	127167	fragment	False	SPA0061_000000002136	0.9663579631350422		0	0	False	False	1.0	0	rep_cluster_2313				non-mobilizable	plasmid	8790.0	99.863	100.0	0.04607939770153511	CP058084.1	enterobacteria	Escherichia coli strain RHB01-C21 plasmid pRHB01-C21_2, complete sequence	False	True
ISR0063_000000004048	4930	0.9999749605797206	3	3	2	3	3	False	89388	fragment	False	ISR0063_000000004048	0.9806605196246577		0	0	False	False	1.0	0					non-mobilizable	no_good_hit	999.0	89.59	21.0	0.00042492183708445365	NZ_FNVV01000014.1	CFB group bacteria	Bacteroides ndongoniae strain Marseille-P3108T, whole genome shotgun sequence	True	False
ISR0134_000000007047	4671	0.9999749605797206	3	3	2	3	3	False	89388	fragment	False	ISR0063_000000004048	0.9572570354329826		0	0	False	False	1.0	0					non-mobilizable	no_good_hit	1012.0	89.723	22.0	0.0004304903692236652	NZ_FNVV01000014.1	CFB group bacteria	Bacteroides ndongoniae strain Marseille-P3108T, whole genome shotgun sequence	True	False
SPA0122_000000001237	23051	0.9999749017330676	24	13	8	11	9	True	127210	maximal	True	SPA0122_000000001237	1.0		1	1	False	False	1.0	0					non-mobilizable	no_good_hit	3421.0	93.101	64.0	0.1351956200295728	CP021610.1	other sequences	Unidentified plasmid plasmid FAKO02_3061, complete sequence	True	True
ISR0382_000000005817	2371	0.9999748652358106	4	2	2	2	2	False	123294	fragment	False	ISR0333_000000009230	0.9649864256144719		0	0	False	False	0.9995782375335693	0					non-mobilizable	no_good_hit	28.0	100.0	1.0	2.8694404591104736e-05	NZ_FUHT01000003.1	firmicutes	Massilimaliae massiliensis strain Marseille-P2963T, whole genome shotgun sequence	True	False
FIJ0131_000000003722	5022	0.9999748318749752	3	3	3	3	3	False	79501	fragment	False	FIJ0131_000000003722	0.9941011797640472		0	0	False	False	1.0	0					non-mobilizable	plasmid	4947.0	99.98	99.0	0.03477172705670618	MT108213.1	enterobacteria	Klebsiella pneumoniae strain ZZ100 plasmid pZZ100-KPC, complete sequence	False	True
FIJ0010_000000003681	5001	0.9999748318749752	3	3	3	3	3	False	79501	fragment	False	FIJ0131_000000003722	0.9920350457984867		0	0	False	False	0.9994001388549805	0					non-mobilizable	plasmid	5001.0	100.0	100.0	0.03927328709558332	NZ_CP026048.1	enterobacteria	Raoultella planticola strain FDAARGOS_64 plasmid unnamed1, complete sequence	False	True
SPA0018_000000000941	22356	0.9999748283637164	33	24	17	18	18	True	123927	fragment	False	SPA0145_000000000420	0.8547205268453424		0	0	False	True	1.0	0	rep_cluster_1702				non-mobilizable	plasmid	19010.0	99.95299999999999	99.0	0.15923502852308233	AP019726.1	CFB group bacteria	Bacteroides uniformis NBRC 113350 plasmid pBUN2 DNA, complete genome	False	True
ISR0193_000000000769	24825	0.9999747976448172	27	14	9	14	9	True	109958	maximal	True	ISR0193_000000000769	1.0		1	1	False	False	1.0	0					non-mobilizable	no_good_hit	5120.0	94.16	56.0	0.20305319106422093	CP021610.1	other sequences	Unidentified plasmid plasmid FAKO02_3061, complete sequence	True	True
USA0052_01_000000000614	22993	0.9999747905866414	34	24	17	18	18	True	123927	fragment	False	SPA0145_000000000420	0.8860840367313468		0	0	False	True	1.0	0	rep_cluster_1702				non-mobilizable	other	23004.0	99.9	100.0	0.2295425514928948	NZ_SPGG01000016.1	CFB group bacteria	Parabacteroides merdae strain 1001175st1_A1 NODE_16_length_100208_cov_48.2665, whole genome shotgun sequence	False	True
ENG0083_000000000787	25609	0.9999747812170384	26	26	10	20	25	True	113267	fragment	False	ENG0083_000000000787	1.0		0	0	False	False	1.0	0	IncFIC,rep_cluster_2244	MOBF	MPF_F		conjugative	chromosome	25537.0	99.984	100.0	0.0050810296486914494	CP035320.1	enterobacteria	Escherichia coli strain BR02-DEC chromosome	False	True
FIJ0132_000000005992	4693	0.999974732375868	5	3	2	2	3	False	115885	fragment	False	FIJ0132_000000005992	1.0		0	0	False	False	1.0	0					non-mobilizable	plasmid	4614.0	100.0	100.0	0.03018050730469031	CP052535.1	enterobacteria	Klebsiella pneumoniae strain B16KP0157 plasmid pB16KP0157-2, complete sequence	False	True
FIJ0068_000000007485	4130	0.9999747200366896	3	2	2	2	2	False	79499	fragment	False	FIJ0068_000000007485	1.0		0	0	False	False	1.0	0					non-mobilizable	plasmid	4058.0	99.95100000000001	100.0	0.02654288275203308	CP052535.1	enterobacteria	Klebsiella pneumoniae strain B16KP0157 plasmid pB16KP0157-2, complete sequence	False	True
FIJ0104_000000006639	3742	0.9999747200366896	2	2	2	2	2	False	79492	fragment	False	MAD0062_000000003442	0.983839082092172		0	0	False	False	0.9981293678283691	0					non-mobilizable	plasmid	3664.0	100.0	100.0	0.023965141612200435	CP052535.1	enterobacteria	Klebsiella pneumoniae strain B16KP0157 plasmid pB16KP0157-2, complete sequence	False	True
FIJ0160_000000004563	3741	0.9999747200366896	2	2	2	2	2	False	79492	fragment	False	MAD0062_000000003442	0.9838730958152838		0	0	False	False	0.9994654059410095	0					non-mobilizable	plasmid	3668.0	100.0	98.0	0.018167765716578892	MN891675.1	enterobacteria	Klebsiella pneumoniae strain 358573 plasmid p358573-KPC, complete sequence	False	True
FIJ0064_000000007362	3679	0.9999747200366896	2	2	2	2	2	False	79492	fragment	False	MAD0062_000000003442	0.9824997406756221		0	0	False	False	1.0	0					non-mobilizable	plasmid	3678.0	99.946	100.0	0.019345300728145123	CP012993.2	enterobacteria	Klebsiella pneumoniae strain KpN06 plasmid pKpN06-CTX, complete sequence	False	True
FIJ0149_000000005988	3668	0.9999747200366896	2	2	2	2	2	False	79492	fragment	False	MAD0062_000000003442	0.9825604069312445		0	0	False	False	0.9997273683547974	0					non-mobilizable	plasmid	3668.0	100.0	100.0	0.04194644307431853	CP035217.1	enterobacteria	Klebsiella michiganensis strain M82255 plasmid pKOCBH-C, complete sequence	False	True
FIJ0070_000000005283	3665	0.9999747200366896	2	2	2	2	2	False	79492	fragment	False	MAD0062_000000003442	0.9822937750699412		0	0	False	False	1.0	0					non-mobilizable	plasmid	3665.0	100.0	100.0	0.012374448654819077	CP052139.1	enterobacteria	Klebsiella pneumoniae strain F17KP0040 plasmid pF17KP0040-1, complete sequence	False	True
ENG0059_000000003380	3664	0.9999747200366896	2	2	2	2	2	False	79492	fragment	False	MAD0062_000000003442	0.982193549148925		0	0	False	False	1.0	0					non-mobilizable	plasmid	3664.0	100.0	100.0	0.2626371262637126	MT230132.1	enterobacteria	Escherichia coli strain DH5alpha plasmid pESBL162, complete sequence	False	True
ENG0008_000000003398	6399	0.999974706425332	7	4	3	3	3	True	96678	fragment	False	ENG0008_000000003398	1.0		0	0	False	False	0.9978121519088745	0					non-mobilizable	no_good_hit	903.0	78.295	14.0	0.1408695652173913	NZ_JH379418.1	CFB group bacteria	Prevotella stercorea DSM 18206 Scfld536, whole genome shotgun sequence	True	True
MON0015_000000007935	4500	0.9999745924029914	3	3	2	2	3	False	79498	maximal	True	MON0015_000000007935	1.0		3	2	False	False	1.0	0				MOBP	mobilizable	plasmid	3664.0	99.973	99.0	0.6557465091299678	CP056536.1	enterobacteria	Klebsiella pneumoniae strain RHBSTW-00433 plasmid pRHBSTW-00433_7, complete sequence	False	True
AST0111_000000003520	5608	0.9999745838606438	6	6	1	4	6	True	106850	maximal	True	AST0111_000000003520	0.9920056848463314		1	1	True	True	1.0	8	rep_cluster_1299,rep_cluster_1956	MOBP			mobilizable	plasmid	4479.0	100.0	100.0	0.809911376379092	DQ099911.1	firmicutes	Lactiplantibacillus plantarum plasmid pLJ42, complete sequence	False	True
ENG0161_000000003781	5550	0.9999745838606438	6	6	1	4	6	True	106850	maximal	False	AST0111_000000003520	0.9920014219694276		0	0	True	True	0.999819815158844	12	rep_cluster_1299,rep_cluster_1956	MOBP			mobilizable	plasmid	5048.0	98.455	100.0	0.2146993697836825	CP026508.1	firmicutes	Lactiplantibacillus plantarum strain NCIMB700965.EF.A plasmid punamed3, complete sequence	False	True
ENG0037_000000012150	2793	0.9999745319337734	3	2	2	2	2	False	91443	fragment	False	ENG0037_000000012150	0.9880730525531122		0	0	False	False	1.0	0					non-mobilizable	no_good_hit								True	False
ISR0087_000000001386	12238	0.9999744837132588	16	11	6	10	7	True	127232	fragment	False	ISR0087_000000001386	1.0		0	0	False	False	1.0	0					non-mobilizable	no_good_hit	5010.0	94.17200000000001	65.0	0.21641208123589656	CP048434.1	actinobacteria	Collinsella aerofaciens ATCC 25986 strain JCM 10188 plasmid putative_pCaero1, complete sequence	True	True
FIJ0001_000000003553	5489	0.9999743766364718	7	6	0	4	6	False	95664	maximal	True	FIJ0001_000000003553	1.0	PS507	1	1	False	True	0.9983603358268738	0	rep_cluster_2335	MOBP		MOBP,MOB_unknown	mobilizable	no_good_hit	2298.0	100.0	79.0	0.00046645844925411324	CP023430.1	enterobacteria	Enterobacter hormaechei subsp. xiangfangensis strain UM_CRE-14 chromosome	True	True
ISR0191_000000001758	5046	0.9999742945497008	4	3	2	3	2	False	96654	fragment	False	MON0076_000000008392	0.9679725759059745		0	0	False	False	1.0	0					non-mobilizable	no_good_hit								True	False
ISR0786_000000003140	5831	0.9999742160863822	8	5	3	5	5	True	120323	fragment	False	ISR0786_000000003140	1.0		0	0	False	False	1.0	0					non-mobilizable	no_good_hit	1893.0	98.098	54.0	0.003954106436766708	NZ_CABIYV010000002.1	firmicutes	Gemmiger formicilis isolate MGYG-HGUT-00084, whole genome shotgun sequence	True	True
ENG0181_000000000817	23930	0.9999740829711344	29	11	7	7	6	True	55293	maximal	True	ENG0181_000000000817	1.0		1	1	True	True	0.9999164342880249	18					non-mobilizable	no_good_hit	672.0	83.78	3.0	0.18732394366197183	MK232330.1	viruses	Uncultured human fecal virus clone B.wexlerae_B07.V06.N04_9_c1 sequence	True	True
MAD0072_000000000525	9739	0.9999739997572076	10	6	3	5	3	True	96662	fragment	False	MAD0072_000000000525	1.0		0	0	False	False	0.999897301197052	0					non-mobilizable	no_good_hit	311.0	85.209	3.0	8.269469465517513e-05	CP042464.1	CFB group bacteria	Prevotella copri strain YF2 chromosome	True	True
ENG0201_000000000258	31829	0.999973729723678	32	30	7	11	28	True	80384	fragment	False	ENG0201_000000000258	1.0		0	0	False	False	1.0	0		MOBP	MPF_I	MOBP	conjugative	plasmid	17701.0	98.63799999999999	100.0	0.1556290516945649	MG825375.1	enterobacteria	Escherichia coli strain 1106 plasmid p1106-NDM, complete sequence	False	True
ENG0131_000000003103	9280	0.9999736861462166	18	12	6	5	10	True	132246	backbone	False	SPA0151_000000001691	0.9295721074259825	PS1143|PS1147|PS1148|PS1149|PS595|PS607|PS778|PS819|PS904	0	0	True	True	1.0	170		MOBP			mobilizable	no_good_hit	4988.0	99.73899999999999	71.0	0.9830374753451676	NZ_CZAF01000019.1	CFB group bacteria	Bacteroides uniformis strain 2789STDY5834847, whole genome shotgun sequence	True	True
USA0043_01_000000001689	9199	0.9999736861462166	16	12	6	5	10	True	132246	backbone	False	SPA0151_000000001691	0.9284276163737759	PS1143|PS1147|PS1148|PS1149|PS595|PS607|PS778|PS819|PS904	0	0	True	True	1.0	841		MOBP			mobilizable	no_good_hit	4988.0	99.73899999999999	72.0	0.9830374753451676	NZ_CZAF01000019.1	CFB group bacteria	Bacteroides uniformis strain 2789STDY5834847, whole genome shotgun sequence	True	True
CHI0075_000000000773	9199	0.9999736861462166	16	12	6	5	10	True	132246	backbone	False	SPA0151_000000001691	0.9292600474961235	PS1143|PS1147|PS1148|PS1149|PS595|PS607|PS778|PS819|PS904	0	0	True	True	1.0	76		MOBP			mobilizable	no_good_hit	4988.0	99.338	72.0	0.9830374753451676	NZ_CZAF01000019.1	CFB group bacteria	Bacteroides uniformis strain 2789STDY5834847, whole genome shotgun sequence	True	True
USA0024_01_000000002543	9199	0.9999736861462166	17	12	6	5	10	True	132246	backbone	False	SPA0151_000000001691	0.9281926661817078	PS1143|PS1147|PS1148|PS1149|PS595|PS607|PS778|PS819|PS904	0	0	True	True	1.0	434		MOBP			mobilizable	no_good_hit	4988.0	99.699	72.0	0.9830374753451676	NZ_CZAF01000019.1	CFB group bacteria	Bacteroides uniformis strain 2789STDY5834847, whole genome shotgun sequence	True	True
ENG0059_000000000702	16751	0.999973590217456	21	20	5	12	20	True	82951	fragment	False	ENG0059_000000000702	1.0		0	0	False	False	0.9980299472808838	0	IncK2/Z				non-mobilizable	plasmid	16748.0	99.301	99.0	0.19208222918172327	AP022224.1	enterobacteria	Escherichia coli plasmid pWP8-S17-ESBL-12_2 DNA, complete genome, strain: WP8-S17-ESBL-12	False	True
SPA0149_000000003100	9450	0.9999735762226296	12	6	4	5	5	False	15095	maximal	True	SPA0149_000000003100	1.0		1	1	False	False	0.9982010722160339	0					non-mobilizable	no_good_hit	447.0	78.747	5.0	0.00013085173124607893	CP010993.1	firmicutes	Clostridium perfringens strain JP55, complete genome	True	False
ISR0318_000000000293	19352	0.9999733415572698	25	17	14	16	15	True	30085	maximal	True	ISR0318_000000000293	1.0		2	1	False	False	0.9989148378372192	0					non-mobilizable	no_good_hit	843.0	78.055	4.0	0.042562952390661636	NZ_FORW01000009.1	firmicutes	Terrisporobacter glycolicus strain KPPR-9, whole genome shotgun sequence	True	True
USA0071_01_000000000522	26118	0.9999733055920772	33	26	11	13	23	True	132596	backbone	False	ISR0120_000000000296	0.5727447504394718	PS1169|PS902	0	0	False	True	1.0	0		MOBB	MPF_T		conjugative	plasmid	23369.0	99.11399999999999	99.0	0.7072587480324495	CP040529.1	CFB group bacteria	Bacteroides thetaiotaomicron strain DSM 2079 plasmid p_Bt, complete sequence	False	True
FIJ0134_000000004549	3498	0.9999732114312204	2	2	2	2	2	False	79492	fragment	False	MAD0062_000000003442	0.8631607036309844		0	0	False	False	1.0	0					non-mobilizable	plasmid	3455.0	99.913	100.0	0.06510303738758272	CP056858.1	enterobacteria	Klebsiella pneumoniae strain RHBSTW-00113 plasmid pRHBSTW-00113_5, complete sequence	False	True
SPA0068_000000000419	33662	0.9999732080796908	45	41	8	16	41	True	28834	fragment	False	SPA0068_000000000419	1.0		0	0	False	False	1.0	0		MOBP	MPF_I		conjugative	plasmid	30483.0	98.238	100.0	0.38371360934824217	LT994833.1	enterobacteria	Klebsiella pneumoniae isolate CNR341 genome assembly, plasmid: CNR341	False	True
DEN0067_000000005024	5759	0.9999731930582048	6	2	2	2	2	False	78012	fragment	False	DEN0067_000000005024	1.0		0	0	False	False	0.9987844824790955	0					non-mobilizable	no_good_hit								True	False
ISR0350_000000000705	17567	0.9999730541339672	26	23	4	6	22	True	132573	fragment	False	ISR0097_000000000731	0.955724833610649		0	0	False	True	1.0	0	rep_cluster_663				non-mobilizable	plasmid	12834.0	99.93	100.0	0.2914934696195344	CP021628.1	other sequences	Unidentified plasmid plasmid ES_ALL_000351F, complete sequence	False	True
ISR0273_000000000749	7838	0.99997283143	12	8	4	5	6	False	114712	fragment	False	ISR0273_000000000749	1.0		0	0	False	True	0.9996172785758972	0	rep_cluster_870				non-mobilizable	no_good_hit	4348.0	96.06700000000001	55.0	0.043230081430624304	NZ_SPGG01000016.1	CFB group bacteria	Parabacteroides merdae strain 1001175st1_A1 NODE_16_length_100208_cov_48.2665, whole genome shotgun sequence	True	True
MON0076_000000008392	5105	0.999972497052698	5	3	2	3	2	False	96654	fragment	False	MON0076_000000008392	0.9733452239397543		0	0	False	False	0.9972575902938843	0					non-mobilizable	no_good_hit	105.0	98.095	2.0	0.006448012896025792	NZ_VZBY01000039.1	CFB group bacteria	Prevotella copri strain BVe41210 NODE_44_length_16129_cov_31.6562_ID_87, whole genome shotgun sequence	True	False
MON0101_000000015556	3802	0.999972497052698	3	3	2	3	2	False	96136	fragment	False	MON0101_000000015556	1.0		0	0	False	False	1.0	0					non-mobilizable	no_good_hit								True	False
ENG0092_000000005007	4022	0.9999724274675296	5	4	3	4	3	True	120316	fragment	False	ENG0092_000000005007	1.0		0	0	False	False	0.9997513890266418	0					non-mobilizable	no_good_hit	468.0	86.75200000000001	34.0	0.000972321254942633	NZ_CABIYV010000002.1	firmicutes	Gemmiger formicilis isolate MGYG-HGUT-00084, whole genome shotgun sequence	True	True
ENG0110_000000001145	17356	0.9999722192326701	26	8	5	6	6	True	59829	maximal	True	ENG0110_000000001145	1.0		1	1	False	False	1.0	0					non-mobilizable	no_good_hit	915.0	78.142	5.0	0.07003798670465337	MK232143.1	viruses	Uncultured human fecal virus clone B.wexlerae_B01.V10.I09_2-proph_c1 sequence	True	True
MAD0053_000000000352	25219	0.9999722035347549	32	32	7	25	32	True	86853	fragment	False	MAD0053_000000000352	1.0		0	0	False	False	1.0	0		MOBF	MPF_F		conjugative	plasmid	25220.0	99.695	100.0	0.3721592586033882	CP055763.1	enterobacteria	Escherichia coli strain RHB05-C24 plasmid pRHB05-C24_3, complete sequence	False	True
ISR0233_000000000426	14004	0.9999720736095332	12	8	5	6	6	True	112434	maximal	True	ISR0233_000000000426	1.0	PS720	0	0	True	True	0.9999285936355591	8					non-mobilizable	no_good_hit	744.0	92.07	5.0	0.8619489559164734	GQ879420.1		Uncultured organism clone VC1C785TF genomic sequence	True	True
MAD0005_000000007681	3399	0.9999719633746146	4	4	3	4	3	True	19982	maximal	True	MAD0005_000000007681	1.0		1	1	False	False	1.0	0					non-mobilizable	plasmid	3334.0	99.37	98.0	0.07811510960028133	CP010127.1	enterobacteria	Escherichia coli strain C8 plasmid B, complete genome	False	True
ENG0065_000000003337	7897	0.9999717075543584	9	5	3	5	2	True	62879	maximal	True	ENG0065_000000003337	1.0		1	1	False	False	0.9994934797286987	0					non-mobilizable	no_good_hit								True	True
SPA0065_000000000442	27600	0.9999711310695436	26	19	9	16	14	True	37181	maximal	True	SPA0065_000000000442	1.0		4	1	False	False	1.0	0					non-mobilizable	no_good_hit	1902.0	98.633	12.0	0.26288659793814434	NZ_QRUU01000096.1	CFB group bacteria	Phocaeicola coprocola strain AF24-2 AF24-2.Scaf96, whole genome shotgun sequence	True	True
MAD0051_000000005027	5089	0.999971002356436	8	2	1	2	2	False	18956	maximal	True	MAD0051_000000005027	0.993064055487556		3	1	True	True	0.9889958500862122	8					non-mobilizable	no_good_hit	70.0	95.714	1.0	2.177292167996077e-05	NZ_KE150238.1	d-proteobacteria	Bilophila wadsworthia 3_1_6 acCls-supercont2.1, whole genome shotgun sequence	True	True
MAD0031_000000003511	3732	0.999971002356436	4	2	1	2	2	False	18955	fragment	False	MAD0031_000000003511	1.0		0	0	False	False	1.0	0					non-mobilizable	no_good_hit								True	False
ISR0167_000000001285	17731	0.9999709770159914	24	14	9	13	7	False	130728	fragment	False	ISR0167_000000001285	1.0		0	0	False	False	0.9993232488632202	0					non-mobilizable	no_good_hit	447.0	72.931	2.0	0.09151276198381407	NZ_JNJN01000082.1	firmicutes	Agathobaculum desmolans ATCC 43058 T363DRAFT_scaffold00080.80_C, whole genome shotgun sequence	True	False
MAD0087_000000002558	9118	0.9999708330686456	8	6	5	5	3	True	100517	maximal	True	MAD0087_000000002558	1.0		2	1	False	False	1.0	0					non-mobilizable	no_good_hit	311.0	85.531	3.0	8.269469465517513e-05	CP042464.1	CFB group bacteria	Prevotella copri strain YF2 chromosome	True	True
SPA0076_000000002317	4941	0.9999707750346569	3	3	2	3	3	False	89388	fragment	False	ISR0063_000000004048	0.9711854702070096		0	0	False	False	1.0	0					non-mobilizable	no_good_hit	1016.0	89.764	21.0	0.00043220376372803804	NZ_FNVV01000014.1	CFB group bacteria	Bacteroides ndongoniae strain Marseille-P3108T, whole genome shotgun sequence	True	False
ISR0822_000000001087	4901	0.9999707750346569	3	3	2	3	3	False	89388	fragment	False	ISR0063_000000004048	0.9806111303191113		0	0	False	False	1.0	0					non-mobilizable	no_good_hit	1012.0	89.822	22.0	0.0004304903692236652	NZ_FNVV01000014.1	CFB group bacteria	Bacteroides ndongoniae strain Marseille-P3108T, whole genome shotgun sequence	True	False
MAD0089_000000004378	4515	0.999970717490952	7	6	5	6	6	True	56396	maximal	True	MAD0089_000000004378	1.0		1	1	False	False	1.0	0	rep_cluster_1058				non-mobilizable	no_good_hit	1650.0	94.788	73.0	0.13874389627883482	NZ_CP014876.1	firmicutes	Lactobacillus backii strain TMW 1.1989 plasmid pL11989-3, complete sequence	True	True
MAD0111_000000000287	32648	0.9999706473099635	33	31	6	29	30	True	113244	fragment	False	MAD0111_000000000287	1.0		0	0	False	False	1.0	0		MOBF	MPF_F	MOBF	conjugative	plasmid	25225.0	96.975	99.0	0.3081917898675667	CP058028.1	enterobacteria	Escherichia coli strain RHB03-C16 plasmid pRHB03-C16_2, complete sequence	False	True
SPA0033_000000000235	42918	0.9999704186535088	39	29	12	22	21	True	83909	maximal	True	SPA0033_000000000235	1.0	PS414	10	3	False	True	1.0	0					non-mobilizable	no_good_hit	1902.0	98.00200000000001	8.0	0.26288659793814434	NZ_QRUU01000096.1	CFB group bacteria	Phocaeicola coprocola strain AF24-2 AF24-2.Scaf96, whole genome shotgun sequence	True	True
ISR0228_000000000343	30725	0.9999703998209484	31	17	12	16	10	True	127255	maximal	True	ISR0228_000000000343	1.0	PS306|PS989|PS994	1	1	True	True	1.0	14					non-mobilizable	no_good_hit	7673.0	98.01899999999999	59.0	0.1716760289147998	CP021588.1	other sequences	Unidentified plasmid plasmid FAKO27_6411, complete sequence	True	True
MAD0062_000000000941	10879	0.9999702690388608	10	6	5	6	4	True	100534	fragment	False	MAD0062_000000000941	1.0		0	0	False	False	0.9994484782218933	0					non-mobilizable	no_good_hit	311.0	85.209	3.0	8.269469465517513e-05	CP042464.1	CFB group bacteria	Prevotella copri strain YF2 chromosome	True	True
ISR0002_000000000535	38706	0.9999701531548212	48	37	19	23	35	True	132613	maximal	True	ISR0002_000000000535	1.0	PS1169|PS902	14	3	False	True	1.0	0	rep_cluster_1702	MOBB	MPF_T		conjugative	no_good_hit	22513.0	99.831	84.0	0.6812265407434314	CP040529.1	CFB group bacteria	Bacteroides thetaiotaomicron strain DSM 2079 plasmid p_Bt, complete sequence	True	True
MON0033_000000012430	5548	0.9999700962852744	9	7	3	4	6	True	86821	maximal	True	MON0033_000000012430	1.0		1	1	False	False	0.9996395111083984	0	IncX1				non-mobilizable	no_good_hit	4505.0	99.889	81.0	0.08190133289691415	CP024467.1	enterobacteria	Shigella dysenteriae strain BU53M1 plasmid unnamed1, complete sequence	True	True
ISR0161_000000001245	18384	0.9999700771605442	23	11	5	8	8	True	42680	maximal	True	ISR0161_000000001245	1.0		1	1	True	True	1.0	61					non-mobilizable	no_good_hit	1783.0	80.09	10.0	0.015359131354829757	CP042465.1	CFB group bacteria	Prevotella copri strain YF2 plasmid unnamed1	True	True
ENG0201_000000000212	35583	0.9999698121682312	33	31	7	14	30	True	113296	fragment	False	ENG0201_000000000212	1.0		0	0	False	False	1.0	0		MOBP	MPF_I	MOBP	conjugative	plasmid	25032.0	99.345	98.0	0.2685306429108082	CP027327.1	enterobacteria	Escherichia coli strain 2013C-4830 plasmid unnamed2, complete sequence	False	True
ENG0080_000000001202	16825	0.9999695122501696	24	11	4	10	5	True	111054	fragment	False	ISR0354_000000000557	0.9605017053581252		0	0	False	False	1.0	0					non-mobilizable	plasmid	16750.0	99.779	99.0	0.18236999258968659	CP054002.1	CFB group bacteria	Bacteroides fragilis strain FDAARGOS_763 plasmid unnamed2, complete sequence	False	True
AST0151_000000002360	7026	0.9999695089136964	6	4	4	4	3	True	118457	fragment	False	AST0151_000000002360	0.9842113253377865		0	0	False	False	0.9982920289039612	0					non-mobilizable	plasmid	3506.0	93.46799999999999	93.0	0.05293347939869758	CP021623.1	other sequences	Unidentified plasmid plasmid ES_ALL_5058, complete sequence	False	True
SPA0054_000000000758	19283	0.9999694820861712	23	13	9	12	5	False	130726	fragment	False	SPA0054_000000000758	0.9555502162421913		0	0	False	False	1.0	0					non-mobilizable	no_good_hit	447.0	73.602	2.0	0.09151276198381407	NZ_JNJN01000082.1	firmicutes	Agathobaculum desmolans ATCC 43058 T363DRAFT_scaffold00080.80_C, whole genome shotgun sequence	True	False
MAD0111_000000009024	1889	0.9999693460801148	3	3	2	3	2	True	14513	fragment	False	MAD0111_000000009024	1.0		0	0	False	False	0.9978824853897095	0					non-mobilizable	plasmid	1889.0	99.84100000000001	100.0	0.034235149053456156	LS999563.1	enterobacteria	Escherichia coli isolate EC-TO143 genome assembly, plasmid: 4	False	True
[truncated: 70,981,298 more chars]
