# Supplementary material for: Diverse plasmid systems and their ecology across human gut metagenomes revealed by PlasX and MobMess
Source: Nat Microbiol. 2024 Mar 4;9(3):830–47. doi: 10.1038/s41564-024-01610-3 (PMC10914615; doi:10.1038/s41564-024-01610-3)
Supplement: Supplementary file 4 — Supplementary Tables 1–7 and 9–13 [file 41564_2024_1610_MOESM4_ESM.xlsx]

## Sheet: Table_S1
# Table S1. Summary of reference plasmids and chromosomes
# Sequence_Name : name of this sequence used in this study and the name used in other supplementary data.
# NCBI_Accession : NCBI accession ID
# Length : Number of nucleotides
# Source : The database that this sequence comes from
# Sequence_Subtype_ID : The ID of the subtype that this sequence belongs to. Sequences were clustered into subtypes based on sequence similarities calculated by the tool 'mash'.
# Is_Plasmid : True/False if this sequence is annotated as a plasmid
# Description : NCBI description of this sequence
#
# MOB-suite results (NOTE: MOB-suite was only ran on plasmid sequences, i.e. where `Is_Plasmid` is "True")
# --------------------------------------------------------------------------------------------------------
# mob_suite_rep_type : The replicon type predicted by MOB-suite. If no type was found, then empty string.
# mob_suite_relaxase_type : The relaxase type predicted by MOB-suite
# mob_suite_mpf_type : The mate-pair formation type predicted by MOB-suite
# mob_suite_orit_type : The origin of transfer type predicted by MOB-suite
# mob_suite_predicted_mobility : The plasmid's mobility predicted by MOB-suite. Possible values are either "conjugative", "non-mobilizable", or "non-mobilizable". Note that if no features (replicon, relaxase, mate-pair, origin of transfer) were found by MOB-suite, then this value is "non-mobilizable" by default.
Sequence_Name	NCBI_Accession	Length	Source	Sequence_Subtype_ID	Is_Plasmid	Description	mob_suite_rep_type	mob_suite_relaxase_type	mob_suite_mpf_type	mob_suite_orit_type	mob_suite_predicted_mobility
CP036355_1	CP036355.1	218649	PLSDB_version_2019_03_05	161	TRUE	Bacillus sp. SYJ plasmid unnamed1, complete sequence	rep_cluster_125		MPF_T		non-mobilizable
CP036354_1	CP036354.1	5221	PLSDB_version_2019_03_05	229	TRUE	Bacillus sp. SYJ plasmid unnamed2, complete sequence	rep_cluster_1836				non-mobilizable
CM014728_1	CM014728.1	92677	PLSDB_version_2019_03_05	0	TRUE	Escherichia coli strain 2009C-4207 plasmid p2009C-4207, complete sequence, whole genome shotgun sequence	IncFIA,IncFIB				non-mobilizable
CM014727_1	CM014727.1	49072	PLSDB_version_2019_03_05	53	TRUE	Vibrio vulnificus strain CECT 5763 plasmid p4866_vir, complete sequence, whole genome shotgun sequence	rep_cluster_1500				non-mobilizable
CP025695_1	CP025695.1	6512	PLSDB_version_2019_03_05	0	TRUE	Lactobacillus plantarum strain IRG1 plasmid pIRG105, complete sequence					non-mobilizable
CP025694_1	CP025694.1	9739	PLSDB_version_2019_03_05	0	TRUE	Lactobacillus plantarum strain IRG1 plasmid pIRG104, complete sequence					non-mobilizable
CP025693_1	CP025693.1	12484	PLSDB_version_2019_03_05	179	TRUE	Lactobacillus plantarum strain IRG1 plasmid pIRG103, complete sequence					non-mobilizable
CP025692_1	CP025692.1	55589	PLSDB_version_2019_03_05	0	TRUE	Lactobacillus plantarum strain IRG1 plasmid pIRG102, complete sequence	rep_cluster_731	MOBP,MOBQ			mobilizable
CP025691_1	CP025691.1	70205	PLSDB_version_2019_03_05	0	TRUE	Lactobacillus plantarum strain IRG1 plasmid pIRG101, complete sequence	rep_cluster_167	MOBQ	MPF_T		conjugative
CP026583_3	CP026583.3	5596	PLSDB_version_2019_03_05	181	TRUE	Klebsiella pneumoniae strain WCHKP649 plasmid p2_095649, complete sequence	rep_cluster_2370	MOBP,MOBP		MOBP	mobilizable
CP026582_3	CP026582.3	10060	PLSDB_version_2019_03_05	0	TRUE	Klebsiella pneumoniae strain WCHKP649 plasmid p1_095649, complete sequence	ColRNAI_rep_cluster_1857	MOBC			mobilizable
MG878868_1	MG878868.1	134950	PLSDB_version_2019_03_05	0	TRUE	Klebsiella pneumoniae strain Kp21774 plasmid pKp21774-135, complete sequence	IncFII,IncQ1,rep_cluster_1418,rep_cluster_2183	MOBF,MOBF	MPF_F		conjugative
MG878867_1	MG878867.1	309608	PLSDB_version_2019_03_05	0	TRUE	Escherichia coli strain Ec21617 plasmid pEc21617-310, complete sequence	IncHI2A,rep_cluster_1088	MOBH	MPF_F	MOBH	conjugative
MG878866_1	MG878866.1	130755	PLSDB_version_2019_03_05	0	TRUE	Escherichia coli strain Ec19397 plasmid pEc19397-131, complete sequence	IncFIA,IncFIC,IncN,IncR	MOBF,MOBF	MPF_F	MOBF,MOBF	conjugative
MK533136_1	MK533136.1	6219	PLSDB_version_2019_03_05	0	TRUE	Proteus mirabilis strain CNR20130297 plasmid pOXA-58-CNR20130297, complete sequence	rep_cluster_1993				non-mobilizable
MK251543_1	MK251543.1	6034	PLSDB_version_2019_03_05	0	TRUE	Glaesserella parasuis strain Hps 41 plasmid pHPSO2, complete sequence		MOBF,MOBP			mobilizable
MK251542_1	MK251542.1	6033	PLSDB_version_2019_03_05	0	TRUE	Glaesserella parasuis strain Hps 46 plasmid pHPSO1, complete sequence		MOBF,MOBP			mobilizable
CP026801_1	CP026801.1	18973	PLSDB_version_2019_03_05	0	TRUE	Shigella sonnei strain ATCC 29930 plasmid unnamed			MPF_T		non-mobilizable
CP026844_1	CP026844.1	230094	PLSDB_version_2019_03_05	0	TRUE	Shigella boydii strain NCTC 9733 plasmid unnamed, complete sequence	IncFIA	MOBF,MOBF,MOBP			mobilizable
CP026791_1	CP026791.1	59834	PLSDB_version_2019_03_05	0	TRUE	Shigella flexneri strain 61-4982 plasmid unnamed, complete sequence	IncFIA	MOBF,MOBF,MOBF,MOBF,MOBP			mobilizable
CP026838_1	CP026838.1	103367	PLSDB_version_2019_03_05	0	TRUE	Shigella dysenteriae strain ATCC 9752 plasmid unnamed, complete sequence	IncFIA	MOBF,MOBP	MPF_Unknown		conjugative
CP026876_1	CP026876.1	166502	PLSDB_version_2019_03_05	0	TRUE	Shigella boydii strain ATCC 35964 plasmid unnamed, complete sequence	IncFIA	MOBF,MOBP			mobilizable
CP026821_1	CP026821.1	79586	PLSDB_version_2019_03_05	182	TRUE	Shigella dysenteriae strain 96-3162 plasmid unnamed1, complete sequence	rep_cluster_1704				non-mobilizable
CP026818_1	CP026818.1	80213	PLSDB_version_2019_03_05	182	TRUE	Shigella dysenteriae strain 96-265 plasmid unnamed1, complete sequence	rep_cluster_1704				non-mobilizable
CP026813_1	CP026813.1	122029	PLSDB_version_2019_03_05	0	TRUE	Shigella boydii strain 83-578 plasmid unnamed, complete sequence	IncFIA	MOBF,MOBP	MPF_Unknown		conjugative
CP026764_1	CP026764.1	68319	PLSDB_version_2019_03_05	0	TRUE	Shigella flexneri strain 04-3145 plasmid unnamed, complete sequence	IncFIB	MOBC	MPF_T		conjugative
MK092064_1	MK092064.1	61297	PLSDB_version_2019_03_05	0	TRUE	Escherichia coli strain 39R861 plasmid 39R861-3, complete sequence	IncFIA,IncFIC	MOBF	MPF_F	MOBF	conjugative
MH618673_1	MH618673.1	94803	PLSDB_version_2019_03_05	0	TRUE	Escherichia coli strain 838B plasmid p838B-R, complete sequence	IncI1/B/O	MOBP	MPF_I	MOBP	conjugative
MF156267_1	MF156267.1	1982	PLSDB_version_2019_03_05	148	TRUE	Escherichia coli strain 838B plasmid pBuzz, complete sequence	ColpVC			MOBP	mobilizable
KY007017_1	KY007017.1	135661	PLSDB_version_2019_03_05	0	TRUE	Escherichia coli strain 14.3-R4 plasmid pCERC9, complete sequence	IncFIA,IncFIB,IncFIC	MOBF	MPF_F	MOBF	conjugative
KX356458_1	KX356458.1	9712	PLSDB_version_2019_03_05	0	TRUE	Escherichia coli strain 11.1-R1 plasmid pCERC7, complete sequence	rep_cluster_2350	MOBF		MOB_unknown	mobilizable
KU664810_1	KU664810.1	142359	PLSDB_version_2019_03_05	0	TRUE	Escherichia coli strain 11.3-R3 plasmid pCERC5, complete sequence	IncFIA,IncFIB,IncFIC	MOBF	MPF_F	MOBF	conjugative
KU578032_1	KU578032.1	143812	PLSDB_version_2019_03_05	0	TRUE	Escherichia coli plasmid pCERC4, complete sequence	IncFIA,IncFIB,IncFIC	MOBF	MPF_F	MOBF	conjugative
CP035933_1	CP035933.1	11195	PLSDB_version_2019_03_05	0	TRUE	Acinetobacter baumannii strain VB31459 plasmid unnamed3, complete sequence	rep_cluster_1226	MOBQ			mobilizable
CP035932_1	CP035932.1	38962	PLSDB_version_2019_03_05	0	TRUE	Acinetobacter baumannii strain VB31459 plasmid unnamed2, complete sequence					non-mobilizable
MK256965_1	MK256965.1	109908	PLSDB_version_2019_03_05	0	TRUE	Escherichia coli strain R15 plasmid pR15_MCR-1, complete sequence	IncY				non-mobilizable
MK360916_1	MK360916.1	25602	PLSDB_version_2019_03_05	0	TRUE	Acinetobacter baumannii plasmid pAB18PR065-MCR-4.3, complete sequence					non-mobilizable
MK330869_1	MK330869.1	10796	PLSDB_version_2019_03_05	0	TRUE	Klebsiella pneumoniae strain B29 plasmid pB29, complete sequence	IncQ1	MOBQ		MOBQ	mobilizable
MK396843_1	MK396843.1	227415	PLSDB_version_2019_03_05	0	TRUE	Klebsiella pneumoniae strain LSH-KPN148 plasmid pLSH-KPN148-1, complete sequence	IncFIB,IncR,IncU	MOBF,MOBF	MPF_F		conjugative
MK264770_1	MK264770.1	45575	PLSDB_version_2019_03_05	0	TRUE	Klebsiella pneumoniae strain KP89 plasmid pKP89, complete sequence	IncU,IncX3	MOBP	MPF_T		conjugative
MK264769_1	MK264769.1	12757	PLSDB_version_2019_03_05	0	TRUE	Klebsiella pneumoniae strain B11 plasmid pKPB11, complete sequence	IncX3				non-mobilizable
CP035912_1	CP035912.1	4166	PLSDB_version_2019_03_05	0	TRUE	Klebsiella pneumoniae strain BA4656 plasmid pCol440II	ColRNAI_rep_cluster_1987	MOBP,MOBP		MOB_unknown	mobilizable
CP035911_1	CP035911.1	9729	PLSDB_version_2019_03_05	0	TRUE	Klebsiella pneumoniae strain BA4656 plasmid pColRNAI	ColRNAI_rep_cluster_1857	MOBC			mobilizable
CP035910_1	CP035910.1	38920	PLSDB_version_2019_03_05	0	TRUE	Klebsiella pneumoniae strain BA4656 plasmid pIncX3	IncX3	MOBP	MPF_T		conjugative
CP035909_1	CP035909.1	108969	PLSDB_version_2019_03_05	0	TRUE	Klebsiella pneumoniae strain BA4656 plasmid unnamed2, complete sequence	IncFIB				non-mobilizable
CP035908_1	CP035908.1	163186	PLSDB_version_2019_03_05	0	TRUE	Klebsiella pneumoniae strain BA4656 plasmid pIncAC2, complete sequence	IncC	MOBH,MOBH	MPF_F	MOBH	conjugative
CP035907_1	CP035907.1	164210	PLSDB_version_2019_03_05	0	TRUE	Klebsiella pneumoniae strain BA4656 plasmid pIncFIBpQil, complete sequence	IncFIB,IncFII,rep_cluster_2183	MOBF,MOBF	MPF_F		conjugative
CP035906_1	CP035906.1	216620	PLSDB_version_2019_03_05	0	TRUE	Klebsiella pneumoniae strain BA4656 plasmid unnamed1, complete sequence	IncFIB				non-mobilizable
MK416152_1	MK416152.1	75167	PLSDB_version_2019_03_05	0	TRUE	Escherichia coli strain 6BS17eCTX plasmid pHNBS17e, complete sequence	IncFIA,IncFIB,IncN				non-mobilizable
MK416151_1	MK416151.1	120963	PLSDB_version_2019_03_05	0	TRUE	Escherichia coli strain 6TC9eCTX plasmid pHNTC9e, complete sequence	IncFIB,rep_cluster_2244	MOBF	MPF_F	MOBF	conjugative
LR213461_1	LR213461.1	83905	PLSDB_version_2019_03_05	0	TRUE	Shigella sonnei strain AUSMDU00008333 genome assembly, plasmid: 4	IncFIA	MOBF	MPF_F	MOBF	conjugative
LR213460_1	LR213460.1	91948	PLSDB_version_2019_03_05	0	TRUE	Shigella sonnei strain AUSMDU00008333 genome assembly, plasmid: 3	IncI1/B/O	MOBP	MPF_I	MOBP	conjugative
LR213459_1	LR213459.1	108101	PLSDB_version_2019_03_05	0	TRUE	Shigella sonnei strain AUSMDU00008333 genome assembly, plasmid: 2	rep_cluster_488				non-mobilizable
LR213457_1	LR213457.1	76615	PLSDB_version_2019_03_05	0	TRUE	Shigella flexneri strain AUSMDU00008332 genome assembly, plasmid: 3	IncFIA	MOBF	MPF_F	MOBF	conjugative
LR213456_1	LR213456.1	234171	PLSDB_version_2019_03_05	0	TRUE	Shigella flexneri strain AUSMDU00008332 genome assembly, plasmid: 2	IncFIA	MOBF,MOBF,MOBP			mobilizable
LR213454_1	LR213454.1	69446	PLSDB_version_2019_03_05	0	TRUE	Shigella flexneri strain AUSMDU00008355 genome assembly, plasmid: 3	IncFIB	MOBC	MPF_T		conjugative
LR213453_1	LR213453.1	82887	PLSDB_version_2019_03_05	0	TRUE	Shigella flexneri strain AUSMDU00008355 genome assembly, plasmid: 2	IncFIA	MOBF	MPF_F	MOBF	conjugative
LR027879_1	LR027879.1	28654	PLSDB_version_2019_03_05	0	TRUE	Staphylococcus aureus strain BPH2003 genome assembly, plasmid: 2	rep_cluster_1017,rep_cluster_1017,rep_cluster_1215			MOBQ,MOBV	mobilizable
LR027875_1	LR027875.1	23576	PLSDB_version_2019_03_05	0	TRUE	Staphylococcus aureus strain BPH2056 genome assembly, plasmid: 2	rep_cluster_1302			MOBP	mobilizable
LR027872_1	LR027872.1	25552	PLSDB_version_2019_03_05	0	TRUE	Staphylococcus aureus strain BPH2019 genome assembly, plasmid: 3	rep_cluster_1302			MOBP	mobilizable
LR027871_1	LR027871.1	25922	PLSDB_version_2019_03_05	0	TRUE	Staphylococcus aureus strain BPH2019 genome assembly, plasmid: 2	rep_cluster_2409,rep_cluster_910	MOBQ			mobilizable
MK134853_1	MK134853.1	5596	PLSDB_version_2019_03_05	0	TRUE	Glaesserella parasuis strain HP1605 plasmid p1605, complete sequence		MOBF,MOBP			mobilizable
MK355502_1	MK355502.1	276370	PLSDB_version_2019_03_05	0	TRUE	Klebsiella pneumoniae strain CRE plasmid pAN65-1, complete sequence	IncHI2A,rep_cluster_1088	MOBH	MPF_F	MOBH	conjugative
MK317995_1	MK317995.1	46161	PLSDB_version_2019_03_05	0	TRUE	Klebsiella pneumoniae strain CRE plasmid pAN65-3, complete sequence	IncX3	MOBP	MPF_T		conjugative
MK308632_1	MK308632.1	49021	PLSDB_version_2019_03_05	0	TRUE	Klebsiella pneumoniae strain LDR plasmid pNDM5-LDR, complete sequence	IncX3,IncX3	MOBP	MPF_T		conjugative
MK262712_1	MK262712.1	278636	PLSDB_version_2019_03_05	0	TRUE	Klebsiella pneumoniae strain KP18-29 plasmid p18-29-MDR, complete sequence	IncFIB,IncHI1B,rep_cluster_1254	MOBH	MPF_F		conjugative
MK181568_1	MK181568.1	108457	PLSDB_version_2019_03_05	0	TRUE	Escherichia coli plasmid pESBL20150178, complete sequence	IncI-gamma/K1	MOBP	MPF_I	MOBP	conjugative
MK181567_1	MK181567.1	107761	PLSDB_version_2019_03_05	0	TRUE	Escherichia coli plasmid pESBL20150097, complete sequence	IncI-gamma/K1	MOBP	MPF_I	MOBP	conjugative
MK181566_1	MK181566.1	111403	PLSDB_version_2019_03_05	0	TRUE	Escherichia coli plasmid p15078279, complete sequence	IncI-gamma/K1	MOBP	MPF_I	MOBP	conjugative
MK181565_1	MK181565.1	108344	PLSDB_version_2019_03_05	0	TRUE	Escherichia coli plasmid pESBL20140131, complete sequence	IncI-gamma/K1	MOBP	MPF_I	MOBP	conjugative
MK181564_1	MK181564.1	109726	PLSDB_version_2019_03_05	0	TRUE	Escherichia coli plasmid p15124679, complete sequence	IncI-gamma/K1	MOBP	MPF_I	MOBP	conjugative
MK181563_1	MK181563.1	109727	PLSDB_version_2019_03_05	0	TRUE	Escherichia coli plasmid p15095941, complete sequence	IncI-gamma/K1	MOBP	MPF_I	MOBP	conjugative
MK181562_1	MK181562.1	107705	PLSDB_version_2019_03_05	0	TRUE	Escherichia coli plasmid p15090172, complete sequence	IncI-gamma/K1	MOBP	MPF_I	MOBP	conjugative
MK181561_1	MK181561.1	108214	PLSDB_version_2019_03_05	0	TRUE	Escherichia coli plasmid p14011252, complete sequence	IncI-gamma/K1	MOBP	MPF_I	MOBP	conjugative
MK181560_1	MK181560.1	111287	PLSDB_version_2019_03_05	0	TRUE	Escherichia coli plasmid p14006165, complete sequence	IncI-gamma/K1	MOBP	MPF_I	MOBP	conjugative
MK181559_1	MK181559.1	122616	PLSDB_version_2019_03_05	0	TRUE	Escherichia coli plasmid p199, complete sequence	IncI-gamma/K1	MOBP	MPF_I	MOBP	conjugative
MK181558_1	MK181558.1	109836	PLSDB_version_2019_03_05	0	TRUE	Escherichia coli plasmid p15076331, complete sequence	IncI-gamma/K1	MOBP	MPF_I	MOBP	conjugative
MK181557_1	MK181557.1	108490	PLSDB_version_2019_03_05	0	TRUE	Escherichia coli plasmid p14019095, complete sequence	IncI-gamma/K1	MOBP	MPF_I	MOBP	conjugative
MH325469_1	MH325469.1	235699	PLSDB_version_2019_03_05	0	TRUE	Enterobacter hormaechei strain Ec13 plasmid pEc13, complete sequence	IncA	MOBF,MOBH,MOBH	MPF_F		conjugative
MH325468_1	MH325468.1	152054	PLSDB_version_2019_03_05	0	TRUE	Enterobacter hormaechei strain Ec09 plasmid pEc09, complete sequence	IncA	MOBH,MOBH	MPF_F		conjugative
MH472638_1	MH472638.1	101575	PLSDB_version_2019_03_05	0	TRUE	Escherichia coli strain ESBL20160056 plasmid pESBL20160056, complete sequence	IncI-gamma/K1	MOBP	MPF_I	MOBP	conjugative
CP035675_1	CP035675.1	11089	PLSDB_version_2019_03_05	0	TRUE	Acinetobacter baumannii strain VB23193 plasmid unnamed3, complete sequence	rep_cluster_1226	MOBQ			mobilizable
CP035674_1	CP035674.1	14067	PLSDB_version_2019_03_05	0	TRUE	Acinetobacter baumannii strain VB23193 plasmid unnamed2, complete sequence	rep_cluster_1226	MOBQ			mobilizable
CP035673_1	CP035673.1	16033	PLSDB_version_2019_03_05	0	TRUE	Acinetobacter baumannii strain VB23193 plasmid unnamed1, complete sequence	rep_cluster_1226	MOBQ,MOBQ			mobilizable
CP034070_1	CP034070.1	2504	PLSDB_version_2019_03_05	0	TRUE	Shigella sonnei strain FDAARGOS_524 plasmid unnamed4		MOBF		MOB_unknown	mobilizable
CP034069_1	CP034069.1	5034	PLSDB_version_2019_03_05	0	TRUE	Shigella sonnei strain FDAARGOS_524 plasmid unnamed3		MOBP		MOBP	mobilizable
CP034068_1	CP034068.1	8401	PLSDB_version_2019_03_05	0	TRUE	Shigella sonnei strain FDAARGOS_524 plasmid unnamed2, complete sequence	rep_cluster_2335			MOBP	mobilizable
CP034066_1	CP034066.1	109082	PLSDB_version_2019_03_05	0	TRUE	Shigella sonnei strain FDAARGOS_524 plasmid unnamed1, complete sequence	IncFIB				non-mobilizable
CP034065_1	CP034065.1	2551	PLSDB_version_2019_03_05	0	TRUE	Shigella flexneri strain FDAARGOS_535 plasmid unnamed6		MOBF		MOB_unknown	mobilizable
CP034064_1	CP034064.1	3057	PLSDB_version_2019_03_05	0	TRUE	Shigella flexneri strain FDAARGOS_535 plasmid unnamed5	rep_cluster_2406			MOBF,MOBP,MOB_unknown	mobilizable
CP034063_1	CP034063.1	3920	PLSDB_version_2019_03_05	0	TRUE	Shigella flexneri strain FDAARGOS_535 plasmid unnamed4		MOBP,MOBP		MOBP	mobilizable
CP034062_1	CP034062.1	1538	PLSDB_version_2019_03_05	0	TRUE	Shigella flexneri strain FDAARGOS_535 plasmid unnamed3, complete sequence	Col(MG828)			MOBP,MOB_unknown	mobilizable
CP034061_1	CP034061.1	57818	PLSDB_version_2019_03_05	0	TRUE	Shigella flexneri strain FDAARGOS_535 plasmid unnamed2	IncI2	MOBP	MPF_T		conjugative
CP034059_1	CP034059.1	217451	PLSDB_version_2019_03_05	0	TRUE	Shigella flexneri strain FDAARGOS_535 plasmid unnamed1, complete sequence	IncFIA	MOBF,MOBF,MOBP			mobilizable
CP033816_1	CP033816.1	2366	PLSDB_version_2019_03_05	0	TRUE	Streptococcus pyogenes strain FDAARGOS_514 plasmid unnamed, complete sequence	rep_cluster_1947				non-mobilizable
CP035539_1	CP035539.1	3359	PLSDB_version_2019_03_05	0	TRUE	Klebsiella pneumoniae subsp. pneumoniae strain CCRI-21711 plasmid pKp711-4, complete sequence		MOBQ			mobilizable
CP035538_1	CP035538.1	48698	PLSDB_version_2019_03_05	0	TRUE	Klebsiella pneumoniae subsp. pneumoniae strain CCRI-21711 plasmid pKp711-3, complete sequence	IncFIA,IncR			MOBF	mobilizable
CP035537_1	CP035537.1	108500	PLSDB_version_2019_03_05	0	TRUE	Klebsiella pneumoniae subsp. pneumoniae strain CCRI-21711 plasmid pKp711-2, complete sequence	IncFIB,IncFII,rep_cluster_2272	MOBF	MPF_F		conjugative
CP035536_1	CP035536.1	185957	PLSDB_version_2019_03_05	0	TRUE	Klebsiella pneumoniae subsp. pneumoniae strain CCRI-21711 plasmid pKp711-1, complete sequence	IncFIB,IncFII,rep_cluster_2183	MOBF,MOBF	MPF_F		conjugative
MK181632_1	MK181632.1	10060	PLSDB_version_2019_03_05	0	TRUE	Klebsiella pneumoniae plasmid unnamed, complete sequence	ColRNAI_rep_cluster_1857	MOBC			mobilizable
MK070495_1	MK070495.1	117108	PLSDB_version_2019_03_05	0	TRUE	Escherichia coli strain MB6212 plasmid pMB5876, complete sequence	IncI-gamma/K1	MOBP	MPF_I	MOBP	conjugative
MK262711_1	MK262711.1	91072	PLSDB_version_2019_03_05	0	TRUE	Klebsiella pneumoniae strain KP18-29 plasmid p18-29mcr-8.2, complete sequence	IncFIA,IncFII	MOBF,MOBF	MPF_F		conjugative
CP021103_1	CP021103.1	80206	PLSDB_version_2019_03_05	0	TRUE	Escherichia coli strain 13P477T plasmid p13P477T-7, complete sequence	IncFIA,IncFIC,IncX1				non-mobilizable
CP021102_1	CP021102.1	8639	PLSDB_version_2019_03_05	0	TRUE	Escherichia coli strain 13P477T plasmid p13P477T-8, complete sequence	rep_cluster_2401	MOBP,MOBP		MOBP	mobilizable
CP021101_1	CP021101.1	8618	PLSDB_version_2019_03_05	0	TRUE	Escherichia coli strain 13P477T plasmid p13P477T-9, complete sequence	rep_cluster_2350	MOBP,MOBP		MOBP	mobilizable
CP021100_1	CP021100.1	6162	PLSDB_version_2019_03_05	0	TRUE	Escherichia coli strain 13P477T plasmid p13P477T-10, complete sequence		MOBP		MOBP	mobilizable
CP021099_1	CP021099.1	6032	PLSDB_version_2019_03_05	155	TRUE	Escherichia coli strain 13P477T plasmid p13P477T-11, complete sequence					non-mobilizable
CP019279_1	CP019279.1	22592	PLSDB_version_2019_03_05	152	TRUE	Escherichia coli strain 13P477T plasmid p13P477T-6, complete sequence					non-mobilizable
CP019278_1	CP019278.1	11397	PLSDB_version_2019_03_05	155	TRUE	Escherichia coli strain 13P477T plasmid p13P477T-5, complete sequence	rep_cluster_2370				non-mobilizable
CP019277_1	CP019277.1	105415	PLSDB_version_2019_03_05	0	TRUE	Escherichia coli strain 13P477T plasmid p13P477T-4, complete sequence	IncI2	MOBP	MPF_T		conjugative
CP019276_1	CP019276.1	91701	PLSDB_version_2019_03_05	0	TRUE	Escherichia coli strain 13P477T plasmid p13P477T-3, complete sequence	IncFIA	MOBF	MPF_F	MOBP	conjugative
CP019275_1	CP019275.1	37446	PLSDB_version_2019_03_05	152	TRUE	Escherichia coli strain 13P477T plasmid p13P477T-2, complete sequence					non-mobilizable
CP019274_1	CP019274.1	15162	PLSDB_version_2019_03_05	152	TRUE	Escherichia coli strain 13P477T plasmid p13P477T-1, complete sequence					non-mobilizable
CP019284_1	CP019284.1	93578	PLSDB_version_2019_03_05	0	TRUE	Escherichia coli strain 13P484A plasmid p13P484A-4, complete sequence	IncN,IncX1	MOBF	MPF_T	MOBF	conjugative
CP019283_1	CP019283.1	128323	PLSDB_version_2019_03_05	0	TRUE	Escherichia coli strain 13P484A plasmid p13P484A-3, complete sequence	rep_cluster_488				non-mobilizable
CP019282_1	CP019282.1	149520	PLSDB_version_2019_03_05	0	TRUE	Escherichia coli strain 13P484A plasmid p13P484A-2, complete sequence	IncFIB,IncFIC,rep_cluster_2244	MOBF,MOBP	MPF_F	MOBF	conjugative
CP019281_1	CP019281.1	33754	PLSDB_version_2019_03_05	156	TRUE	Escherichia coli strain 13P484A plasmid p13P484A-1, complete sequence					non-mobilizable
CP019270_1	CP019270.1	7475	PLSDB_version_2019_03_05	0	TRUE	Escherichia coli strain 13C1079T plasmid p13C1079T-3, complete sequence	Col(MG828)				non-mobilizable
CP019269_1	CP019269.1	65009	PLSDB_version_2019_03_05	0	TRUE	Escherichia coli strain 13C1079T plasmid p13C1079T-2, complete sequence	IncFIA,IncN	MOBQ			mobilizable
CP019268_1	CP019268.1	125272	PLSDB_version_2019_03_05	0	TRUE	Escherichia coli strain 13C1079T plasmid p13C1079T-1, complete sequence	IncFIB,IncFIC,IncQ1,rep_cluster_2244	MOBP	MPF_F	MOBF	conjugative
CP019266_1	CP019266.1	18287	PLSDB_version_2019_03_05	154	TRUE	Escherichia coli strain 13C1065T plasmid p13C1065T-7, complete sequence					non-mobilizable
CP019265_1	CP019265.1	54741	PLSDB_version_2019_03_05	0	TRUE	Escherichia coli strain 13C1065T plasmid p13C1065T-6, complete sequence		MOBP,MOBP		MOBP	mobilizable
CP019264_1	CP019264.1	82265	PLSDB_version_2019_03_05	0	TRUE	Escherichia coli strain 13C1065T plasmid p13C1065T-5, complete sequence	IncI2	MOBP	MPF_T		conjugative
CP019263_1	CP019263.1	24727	PLSDB_version_2019_03_05	0	TRUE	Escherichia coli strain 13C1065T plasmid p13C1065T-4, complete sequence					non-mobilizable
CP019262_1	CP019262.1	149653	PLSDB_version_2019_03_05	0	TRUE	Escherichia coli strain 13C1065T plasmid p13C1065T-3, complete sequence	IncFIB	MOBH			mobilizable
CP019261_1	CP019261.1	138610	PLSDB_version_2019_03_05	0	TRUE	Escherichia coli strain 13C1065T plasmid p13C1065T-2, complete sequence	IncFIA,IncFIB,IncFIC	MOBF	MPF_F	MOBF	conjugative
CP019260_1	CP019260.1	251286	PLSDB_version_2019_03_05	0	TRUE	Escherichia coli strain 13C1065T plasmid p13C1065T-1, complete sequence	IncHI2A,rep_cluster_1088	MOBH	MPF_F	MOBH	conjugative
CP019258_1	CP019258.1	75007	PLSDB_version_2019_03_05	153	TRUE	Escherichia coli strain 13TMH22 plasmid p13TMH22-2, complete sequence					non-mobilizable
CP019257_1	CP019257.1	36172	PLSDB_version_2019_03_05	152	TRUE	Escherichia coli strain 13TMH22 plasmid p13TMH22-1, complete sequence					non-mobilizable
CP019255_1	CP019255.1	18060	PLSDB_version_2019_03_05	0	TRUE	Escherichia coli strain 13KWH46 plasmid p13KWH46-5, complete sequence	ColRNAI_rep_cluster_1987			MOBF,MOB_unknown	mobilizable
CP019254_1	CP019254.1	76784	PLSDB_version_2019_03_05	0	TRUE	Escherichia coli strain 13KWH46 plasmid p13KWH46-4, complete sequence	IncI2	MOBP	MPF_T		conjugative
CP019253_1	CP019253.1	120300	PLSDB_version_2019_03_05	0	TRUE	Escherichia coli strain 13KWH46 plasmid p13KWH46-3, complete sequence	IncK2/Z	MOBP	MPF_I	MOBP	conjugative
CP019252_1	CP019252.1	123053	PLSDB_version_2019_03_05	0	TRUE	Escherichia coli strain 13KWH46 plasmid p13KWH46-2, complete sequence	IncI-gamma/K1	MOBP	MPF_I	MOBP	conjugative
CP019251_1	CP019251.1	162357	PLSDB_version_2019_03_05	0	TRUE	Escherichia coli strain 13KWH46 plasmid p13KWH46-1, complete sequence	IncFIB,IncFIC,IncQ1,rep_cluster_2244	MOBF,MOBP	MPF_F	MOBF	conjugative
CP019249_1	CP019249.1	38093	PLSDB_version_2019_03_05	0	TRUE	Escherichia coli strain Combat13F7 plasmid pCombat13F7-4, complete sequence	IncI1/B/O		MPF_I		non-mobilizable
CP019248_1	CP019248.1	121975	PLSDB_version_2019_03_05	0	TRUE	Escherichia coli strain Combat13F7 plasmid pCombat13F7-3, complete sequence	IncI1/B/O,IncN	MOBP	MPF_I	MOBP	conjugative
CP019247_1	CP019247.1	151049	PLSDB_version_2019_03_05	0	TRUE	Escherichia coli strain Combat13F7 plasmid pCombat13F7-2, complete sequence	IncFIB,rep_cluster_2244	MOBF	MPF_F	MOBF	conjugative
CP019246_1	CP019246.1	45156	PLSDB_version_2019_03_05	152	TRUE	Escherichia coli strain Combat13F7 plasmid pCombat13F7-1, complete sequence					non-mobilizable
CP019244_1	CP019244.1	71430	PLSDB_version_2019_03_05	0	TRUE	Escherichia coli strain Combat2C1 plasmid pCombat2C1-1, complete sequence	IncFIA	MOBF	MPF_F	MOBF	conjugative
CP021730_1	CP021730.1	58890	PLSDB_version_2019_03_05	0	TRUE	Escherichia coli strain Combat11I9 plasmid pCombat11I9-4, complete sequence	IncN	MOBF	MPF_T	MOBF	conjugative
CP021729_1	CP021729.1	114968	PLSDB_version_2019_03_05	0	TRUE	Escherichia coli strain Combat11I9 plasmid pCombat11I9-3, complete sequence	IncY				non-mobilizable
CP021728_1	CP021728.1	169487	PLSDB_version_2019_03_05	0	TRUE	Escherichia coli strain Combat11I9 plasmid pCombat11I9-2, complete sequence	IncFIB,rep_cluster_2244	MOBF	MPF_F	MOBF	conjugative
CP021727_1	CP021727.1	224039	PLSDB_version_2019_03_05	0	TRUE	Escherichia coli strain Combat11I9 plasmid pCombat11I9-1, complete sequence	IncHI2A,rep_cluster_1088	MOBH	MPF_F	MOBH	conjugative
CP031768_1	CP031768.1	3320	PLSDB_version_2019_03_05	197	TRUE	Moraxella bovoculi strain 58086 plasmid unnamed, complete sequence					non-mobilizable
MH674341_1	MH674341.1	105836	PLSDB_version_2019_03_05	0	TRUE	Escherichia coli strain EC07 plasmid pUR-EC07, complete sequence	IncI-gamma/K1	MOBP	MPF_I	MOBP	conjugative
MG800340_1	MG800340.1	9513	PLSDB_version_2019_03_05	0	TRUE	Salmonella enterica subsp. enterica serovar Typhimurium strain AB243 plasmid pMCR-4.2_AB243, complete sequence	rep_cluster_1778	MOBQ		MOBQ,MOBQ	mobilizable
MG800339_1	MG800339.1	8749	PLSDB_version_2019_03_05	0	TRUE	Escherichia coli strain R4287 plasmid pMCR-4.2_R4287, complete sequence	ColE10	MOBQ			mobilizable
MH251947_1	MH251947.1	2220	PLSDB_version_2019_03_05	0	TRUE	Staphylococcus aureus subsp. aureus ECT-R 2 isolate Lancaster/2015/3 plasmid pLUH01, complete sequence	rep_cluster_1017				non-mobilizable
MH251946_1	MH251946.1	2220	PLSDB_version_2019_03_05	0	TRUE	Staphylococcus aureus subsp. aureus ECT-R 2 isolate Lancaster/2015/2 plasmid pLUH01, complete sequence	rep_cluster_1017				non-mobilizable
MH251945_1	MH251945.1	2220	PLSDB_version_2019_03_05	0	TRUE	Staphylococcus aureus subsp. aureus ECT-R 2 isolate Lancaster/2015/1 plasmid pLUH01, complete sequence	rep_cluster_1017				non-mobilizable
LR214969_1	LR214969.1	18352	PLSDB_version_2019_03_05	617	TRUE	Mycoplasma fermentans strain NCTC10117 genome assembly, plasmid: 15					non-mobilizable
LR214968_1	LR214968.1	13107	PLSDB_version_2019_03_05	617	TRUE	Mycoplasma fermentans strain NCTC10117 genome assembly, plasmid: 14					non-mobilizable
LR214967_1	LR214967.1	34583	PLSDB_version_2019_03_05	617	TRUE	Mycoplasma fermentans strain NCTC10117 genome assembly, plasmid: 13					non-mobilizable
LR214966_1	LR214966.1	64076	PLSDB_version_2019_03_05	617	TRUE	Mycoplasma fermentans strain NCTC10117 genome assembly, plasmid: 12					non-mobilizable
LR214965_1	LR214965.1	106462	PLSDB_version_2019_03_05	617	TRUE	Mycoplasma fermentans strain NCTC10117 genome assembly, plasmid: 11					non-mobilizable
LR214964_1	LR214964.1	79596	PLSDB_version_2019_03_05	617	TRUE	Mycoplasma fermentans strain NCTC10117 genome assembly, plasmid: 10					non-mobilizable
LR214961_1	LR214961.1	11770	PLSDB_version_2019_03_05	619	TRUE	Mycoplasma fermentans strain NCTC10117 genome assembly, plasmid: 7					non-mobilizable
LR214960_1	LR214960.1	10949	PLSDB_version_2019_03_05	617	TRUE	Mycoplasma fermentans strain NCTC10117 genome assembly, plasmid: 6					non-mobilizable
LR214959_1	LR214959.1	17427	PLSDB_version_2019_03_05	617	TRUE	Mycoplasma fermentans strain NCTC10117 genome assembly, plasmid: 5					non-mobilizable
LR214958_1	LR214958.1	13843	PLSDB_version_2019_03_05	619	TRUE	Mycoplasma fermentans strain NCTC10117 genome assembly, plasmid: 4					non-mobilizable
LS999564_1	LS999564.1	26531	PLSDB_version_2019_03_05	0	TRUE	Escherichia coli isolate EC-TO143 genome assembly, plasmid: 5		MOBF	MPF_T		conjugative
LS999563_1	LS999563.1	55148	PLSDB_version_2019_03_05	0	TRUE	Escherichia coli isolate EC-TO143 genome assembly, plasmid: 4	IncX1	MOBP	MPF_T		conjugative
LS999562_1	LS999562.1	102557	PLSDB_version_2019_03_05	0	TRUE	Escherichia coli isolate EC-TO143 genome assembly, plasmid: 3	IncI1/B/O	MOBP,MOBP	MPF_I	MOBP	conjugative
LS999561_1	LS999561.1	134692	PLSDB_version_2019_03_05	0	TRUE	Escherichia coli isolate EC-TO143 genome assembly, plasmid: 2	IncFIB	MOBF,MOBF	MPF_F	MOBF	conjugative
LS999207_1	LS999207.1	150302	PLSDB_version_2019_03_05	0	TRUE	Enterobacter cloacae isolate EC-TO80 genome assembly, plasmid: 2	IncFIB,IncFII	MOBF	MPF_F		conjugative
LS998788_1	LS998788.1	18395	PLSDB_version_2019_03_05	0	TRUE	Escherichia coli isolate EC-TO75 genome assembly, plasmid: 4	IncN	MOBF	MPF_T	MOBF	conjugative
LS998787_1	LS998787.1	27017	PLSDB_version_2019_03_05	0	TRUE	Escherichia coli isolate EC-TO75 genome assembly, plasmid: 3			MPF_T		non-mobilizable
LS998786_1	LS998786.1	103198	PLSDB_version_2019_03_05	0	TRUE	Escherichia coli isolate EC-TO75 genome assembly, plasmid: 2	IncFIA,IncFIA,IncFIB,IncFIC	MOBF	MPF_F	MOBF	conjugative
LS998784_1	LS998784.1	24853	PLSDB_version_2019_03_05	0	TRUE	Pseudomonas aeruginosa isolate 1 genome assembly, plasmid: 2	IncP,IncP	MOBP			mobilizable
LS992194_1	LS992194.1	86367	PLSDB_version_2019_03_05	0	TRUE	Escherichia coli isolate Escherichia coli str. TO217 genome assembly, plasmid: 3	IncFIA	MOBF	MPF_F	MOBF	conjugative
LS992193_1	LS992193.1	128948	PLSDB_version_2019_03_05	0	TRUE	Escherichia coli isolate Escherichia coli str. TO217 genome assembly, plasmid: 2	IncFIA,IncFIA,IncFIB,IncFIC	MOBF	MPF_F	MOBF	conjugative
LS992191_1	LS992191.1	133139	PLSDB_version_2019_03_05	0	TRUE	Escherichia coli isolate Escherichia coli str. TO148 genome assembly, plasmid: 2	IncFIA,IncFIC,IncFII	MOBF,MOBF	MPF_F		conjugative
LS992188_1	LS992188.1	96986	PLSDB_version_2019_03_05	0	TRUE	Escherichia coli isolate Escherichia coli str. 3426 genome assembly, plasmid: 4	IncFIA,IncFIC	MOBF,MOBF,MOBF,MOBF,MOBF	MPF_F	MOBP	conjugative
LS992187_1	LS992187.1	99072	PLSDB_version_2019_03_05	0	TRUE	Escherichia coli isolate Escherichia coli str. 3426 genome assembly, plasmid: 3	IncI1/B/O	MOBP	MPF_I	MOBP	conjugative
LS992186_1	LS992186.1	164477	PLSDB_version_2019_03_05	0	TRUE	Escherichia coli isolate Escherichia coli str. 3426 genome assembly, plasmid: 2	IncFIA,IncFIB,IncFIC,IncFII	MOBP	MPF_F		conjugative
LS992184_1	LS992184.1	185156	PLSDB_version_2019_03_05	0	TRUE	Citrobacter freundii isolate Citrobacter freundii str. U2785 genome assembly, plasmid: 2	IncC,IncFIA,IncFIC,rep_cluster_1254	MOBH,MOBH	MPF_F	MOBH	conjugative
LS992182_1	LS992182.1	133139	PLSDB_version_2019_03_05	0	TRUE	Escherichia coli isolate Escherichia coli str. TO124 genome assembly, plasmid: 3	IncFIA,IncFIC,IncFII	MOBF,MOBF	MPF_F		conjugative
LS992181_1	LS992181.1	149633	PLSDB_version_2019_03_05	0	TRUE	Escherichia coli isolate Escherichia coli str. TO124 genome assembly, plasmid: 2	IncFIA,IncFIB,IncFIC,rep_cluster_2131	MOBF,MOBP	MPF_F	MOBF	conjugative
LS992179_1	LS992179.1	9294	PLSDB_version_2019_03_05	0	TRUE	Citrobacter freundii isolate Citrobacter freundii str. E2614 genome assembly, plasmid: 5	ColRNAI_rep_cluster_1857	MOBC			mobilizable
LS992178_1	LS992178.1	18553	PLSDB_version_2019_03_05	0	TRUE	Citrobacter freundii isolate Citrobacter freundii str. E2614 genome assembly, plasmid: 4					non-mobilizable
LS992177_1	LS992177.1	71403	PLSDB_version_2019_03_05	0	TRUE	Citrobacter freundii isolate Citrobacter freundii str. E2614 genome assembly, plasmid: 3	IncN	MOBF	MPF_T	MOBF	conjugative
LS992176_1	LS992176.1	159493	PLSDB_version_2019_03_05	0	TRUE	Citrobacter freundii isolate Citrobacter freundii str. E2614 genome assembly, plasmid: 2	IncFIB,IncFIC,IncFII	MOBF	MPF_F	MOBP	conjugative
LS992173_1	LS992173.1	16544	PLSDB_version_2019_03_05	0	TRUE	Escherichia coli isolate Escherichia coli str. TO73 genome assembly, plasmid: 3	IncX1,IncX3			MOBP	mobilizable
LS992172_1	LS992172.1	117801	PLSDB_version_2019_03_05	0	TRUE	Escherichia coli isolate Escherichia coli str. TO73 genome assembly, plasmid: 2	IncFIB,IncFIC,IncQ1,rep_cluster_2244	MOBF,MOBP			mobilizable
LS992170_1	LS992170.1	46051	PLSDB_version_2019_03_05	0	TRUE	Escherichia coli isolate Escherichia coli str. TO60 genome assembly, plasmid: 3	IncX4	MOBP,MOBP	MPF_T		conjugative
LS992169_1	LS992169.1	172923	PLSDB_version_2019_03_05	0	TRUE	Escherichia coli isolate Escherichia coli str. TO60 genome assembly, plasmid: 2	IncFIA,IncFIA,IncFIB,IncFII,rep_cluster_2131	MOBF,MOBP	MPF_F	MOBF	conjugative
LS992167_1	LS992167.1	174857	PLSDB_version_2019_03_05	0	TRUE	Escherichia coli isolate Escherichia coli str. TO6 genome assembly, plasmid: 2	IncFIB,IncQ1,rep_cluster_2244	MOBF	MPF_F	MOBF	conjugative
LR025105_1	LR025105.1	63589	PLSDB_version_2019_03_05	0	TRUE	Escherichia coli isolate EC-1639 genome assembly, plasmid: pOXA-48_1639	IncL/M	MOBP	MPF_I		conjugative
LR025104_1	LR025104.1	21855	PLSDB_version_2019_03_05	0	TRUE	Escherichia coli isolate EC-1639 genome assembly, plasmid: 5			MPF_T		non-mobilizable
LR025103_1	LR025103.1	31016	PLSDB_version_2019_03_05	0	TRUE	Escherichia coli isolate EC-1639 genome assembly, plasmid: 4		MOBP	MPF_T		conjugative
LR025102_1	LR025102.1	94720	PLSDB_version_2019_03_05	0	TRUE	Escherichia coli isolate EC-1639 genome assembly, plasmid: 2	IncFIB,IncFII,IncQ1	MOBF,MOBF	MPF_T		conjugative
LR025097_1	LR025097.1	142200	PLSDB_version_2019_03_05	0	TRUE	Escherichia coli isolate EC-7215 genome assembly, plasmid: 2	IncFIB,rep_cluster_2244	MOBF	MPF_F	MOBF	conjugative
LR025091_1	LR025091.1	63589	PLSDB_version_2019_03_05	0	TRUE	Klebsiella pneumoniae isolate KP980 genome assembly, plasmid: pOXA-48_980	IncL/M	MOBP	MPF_I		conjugative
LR025090_1	LR025090.1	53251	PLSDB_version_2019_03_05	552	TRUE	Klebsiella pneumoniae isolate KP980 genome assembly, plasmid: 4	rep_cluster_1				non-mobilizable
LR025089_1	LR025089.1	220174	PLSDB_version_2019_03_05	0	TRUE	Klebsiella pneumoniae isolate KP980 genome assembly, plasmid: 2	IncFIB,IncFII,rep_cluster_2183	MOBF,MOBF	MPF_F		conjugative
LR214957_1	LR214957.1	16427	PLSDB_version_2019_03_05	618	TRUE	Mycoplasma fermentans strain NCTC10117 genome assembly, plasmid: 3					non-mobilizable
LR214956_1	LR214956.1	15149	PLSDB_version_2019_03_05	617	TRUE	Mycoplasma fermentans strain NCTC10117 genome assembly, plasmid: 2					non-mobilizable
LR026982_1	LR026982.1	53767	PLSDB_version_2019_03_05	554	TRUE	Rhodoplanes piscinae isolate Rhod_plasmid genome assembly, plasmid: 1					non-mobilizable
LC438464_1	LC438464.1	4087	PLSDB_version_2019_03_05	0	TRUE	Escherichia coli KK58 plasmid pKK58_s2 DNA, complete sequence	rep_cluster_1778	MOBQ		MOBQ,MOBQ	mobilizable
LC438465_1	LC438465.1	6646	PLSDB_version_2019_03_05	0	TRUE	Escherichia coli SN38 plasmid pSN38_s1 DNA, complete sequence	rep_cluster_2350	MOBP		MOBP	mobilizable
MK275627_1	MK275627.1	11801	PLSDB_version_2019_03_05	688	TRUE	Clostridium perfringens strain JXJA17 plasmid p9, complete sequence					non-mobilizable
MK275626_1	MK275626.1	3550	PLSDB_version_2019_03_05	687	TRUE	Clostridium perfringens strain JXJA17 plasmid p8, complete sequence					non-mobilizable
MK275625_1	MK275625.1	12133	PLSDB_version_2019_03_05	55	TRUE	Clostridium perfringens strain JXJA17 plasmid p7, complete sequence	rep_cluster_427	MOBP	MPF_unknown		conjugative
MK275624_1	MK275624.1	12326	PLSDB_version_2019_03_05	55	TRUE	Clostridium perfringens strain JXJA17 plasmid p6, complete sequence	rep_cluster_427	MOBP	MPF_unknown		conjugative
MK275623_1	MK275623.1	36275	PLSDB_version_2019_03_05	686	TRUE	Clostridium perfringens strain JXJA17 plasmid p5, complete sequence					non-mobilizable
MK275622_1	MK275622.1	40125	PLSDB_version_2019_03_05	685	TRUE	Clostridium perfringens strain JXJA17 plasmid p4, complete sequence					non-mobilizable
MK275621_1	MK275621.1	62027	PLSDB_version_2019_03_05	684	TRUE	Clostridium perfringens strain JXJA17 plasmid p3, complete sequence		MOBP			mobilizable
MK275620_1	MK275620.1	38284	PLSDB_version_2019_03_05	683	TRUE	Clostridium perfringens strain JXJA17 plasmid p2, complete sequence					non-mobilizable
MK275619_1	MK275619.1	58796	PLSDB_version_2019_03_05	55	TRUE	Clostridium perfringens strain JXJA17 plasmid p1, complete sequence	rep_cluster_1713	MOBP			mobilizable
MK203847_1	MK203847.1	5685	PLSDB_version_2019_03_05	0	TRUE	Actinobacillus pleuropneumoniae strain 1144 plasmid p1144, complete sequence		MOBF,MOBP			mobilizable
MK169211_1	MK169211.1	226022	PLSDB_version_2019_03_05	0	TRUE	Escherichia coli strain DUK14-2 plasmid pMOO-32, complete sequence	IncHI2A,rep_cluster_1088	MOBH	MPF_F	MOBH	conjugative
MK088173_1	MK088173.1	84157	PLSDB_version_2019_03_05	0	TRUE	Salmonella enterica subsp. enterica strain H-185 plasmid R805a, complete sequence	IncI-gamma/K1	MOBP	MPF_I	MOBP	conjugative
MK181634_1	MK181634.1	10060	PLSDB_version_2019_03_05	0	TRUE	Klebsiella pneumoniae plasmid unnamed, complete sequence	ColRNAI_rep_cluster_1857	MOBC			mobilizable
MK181633_1	MK181633.1	479335	PLSDB_version_2019_03_05	0	TRUE	Klebsiella pneumoniae plasmid unnamed, complete sequence	IncFIB,IncFIB,IncFII,IncHI1B,rep_cluster_1254,rep_cluster_2183	MOBF,MOBF,MOBH	MPF_F		conjugative
MK101346_1	MK101346.1	129329	PLSDB_version_2019_03_05	0	TRUE	Citrobacter freundii strain CRE3 plasmid pCRE7-NDM, complete sequence	IncC	MOBH,MOBH	MPF_F	MOBH	conjugative
MK243454_1	MK243454.1	66886	PLSDB_version_2019_03_05	0	TRUE	Acinetobacter baumannii strain 09A16CRGN0014 plasmid pCRA914-67, complete sequence	rep_cluster_734	MOBF	MPF_F		conjugative
MK053934_1	MK053934.1	41085	PLSDB_version_2019_03_05	0	TRUE	Acinetobacter nosocomialis strain IEC38057 plasmid pIEC38057, complete sequence		MOBQ	MPF_T		conjugative
MH917285_1	MH917285.1	205674	PLSDB_version_2019_03_05	0	TRUE	Klebsiella pneumoniae strain 427113 plasmid p427113-KPC, complete sequence	IncC,IncQ1,IncU	MOBH,MOBH	MPF_F	MOBH	conjugative
MH917284_1	MH917284.1	105977	PLSDB_version_2019_03_05	0	TRUE	Klebsiella pneumoniae strain 397108 plasmid p397108-TEM, complete sequence	IncC		MPF_F	MOBH	mobilizable
MH917283_1	MH917283.1	54035	PLSDB_version_2019_03_05	0	TRUE	Klebsiella pneumoniae strain A575 plasmid pA575-NDM, complete sequence	IncX3	MOBP	MPF_T		conjugative
MH917282_1	MH917282.1	54032	PLSDB_version_2019_03_05	0	TRUE	Klebsiella pneumoniae strain A457 plasmid pA457-NDA, complete sequence	IncX3	MOBP	MPF_T		conjugative
MH917281_1	MH917281.1	36167	PLSDB_version_2019_03_05	0	TRUE	Klebsiella pneumoniae strain 14504 plasmid p14504-NDM, complete sequence	IncX3	MOBP	MPF_T		conjugative
MH917280_1	MH917280.1	46162	PLSDB_version_2019_03_05	0	TRUE	Klebsiella pneumoniae strain QDE2 plasmid pQDE2-NDM, complete sequence	IncX3	MOBP	MPF_T		conjugative
MH917279_1	MH917279.1	110946	PLSDB_version_2019_03_05	0	TRUE	Klebsiella pneumoniae strain A1706 plasmid pA1706-NDM, complete sequence	IncFIA,IncFIC,IncR	MOBF,MOBF	MPF_F	MOBF,MOBF	conjugative
CP035160_1	CP035160.1	5443	PLSDB_version_2019_03_05	228	TRUE	Lactobacillus plantarum strain SRCM103362 plasmid unnamed4			MPF_T		non-mobilizable
CP035159_1	CP035159.1	4443	PLSDB_version_2019_03_05	227	TRUE	Lactobacillus plantarum strain SRCM103362 plasmid unnamed3					non-mobilizable
CP035158_1	CP035158.1	15677	PLSDB_version_2019_03_05	226	TRUE	Lactobacillus plantarum strain SRCM103362 plasmid unnamed2					non-mobilizable
CP035157_1	CP035157.1	53951	PLSDB_version_2019_03_05	0	TRUE	Lactobacillus plantarum strain SRCM103362 plasmid unnamed1	rep_cluster_731	MOBP,MOBQ,MOBQ			mobilizable
MH105052_2	MH105052.2	51691	PLSDB_version_2019_03_05	0	TRUE	Escherichia coli strain EC600 plasmid pSL131T_IncX3, complete sequence	IncX3	MOBP	MPF_T		conjugative
CP034839_1	CP034839.1	556163	PLSDB_version_2019_03_05	225	TRUE	Rahnella aquatilis strain KM25 plasmid pKM12v2, complete sequence	rep_cluster_1067				non-mobilizable
CP034838_1	CP034838.1	556163	PLSDB_version_2019_03_05	225	TRUE	Rahnella aquatilis strain KM12 plasmid pKM12v1, complete sequence	rep_cluster_1067				non-mobilizable
CP034837_1	CP034837.1	513964	PLSDB_version_2019_03_05	225	TRUE	Rahnella aquatilis strain KM05 plasmid pKM05, complete sequence	rep_cluster_1067				non-mobilizable
MK293945_1	MK293945.1	50273	PLSDB_version_2019_03_05	0	TRUE	Escherichia coli strain TW4 plasmid pTW4-IncHI2, complete sequence			MPF_F		non-mobilizable
MK086028_1	MK086028.1	6224	PLSDB_version_2019_03_05	0	TRUE	Proteus mirabilis strain NMI1213/17 plasmid pPOZ-OXA-58, complete sequence	rep_cluster_1993				non-mobilizable
CP014096_2	CP014096.2	82828	PLSDB_version_2019_03_05	0	TRUE	Shigella sonnei strain FDAARGOS_90 plasmid unnamed1, complete sequence	IncI-gamma/K1	MOBP	MPF_I	MOBP	conjugative
CP026099_1	CP026099.1	229413	PLSDB_version_2019_03_05	0	TRUE	Shigella flexneri strain FDAARGOS_74 plasmid unnamed	IncFIA	MOBF,MOBP			mobilizable
CP014101_1	CP014101.1	8420	PLSDB_version_2019_03_05	0	TRUE	Shigella sonnei strain FDAARGOS_90 plasmid unnamed5, complete sequence	rep_cluster_2335			MOBP	mobilizable
CP014100_1	CP014100.1	8421	PLSDB_version_2019_03_05	0	TRUE	Shigella sonnei strain FDAARGOS_90 plasmid unnamed4, complete sequence	rep_cluster_2335			MOBP	mobilizable
CP014098_1	CP014098.1	8141	PLSDB_version_2019_03_05	0	TRUE	Shigella sonnei strain FDAARGOS_90 plasmid unnamed3, complete sequence	rep_cluster_2134	MOBQ		MOBQ	mobilizable
MK123002_1	MK123002.1	6320	PLSDB_version_2019_03_05	0	TRUE	Glaesserella parasuis strain HP1610 plasmid p16101, complete sequence	rep_cluster_337	MOBP			mobilizable
MK110805_1	MK110805.1	5674	PLSDB_version_2019_03_05	0	TRUE	Glaesserella parasuis strain HP1610 plasmid p1610, complete sequence		MOBF,MOBP			mobilizable
MH734334_1	MH734334.1	62793	PLSDB_version_2019_03_05	0	TRUE	Pseudomonas aeruginosa strain ST463 plasmid p1011-KPC2, complete sequence	IncU				non-mobilizable
MK047610_1	MK047610.1	42035	PLSDB_version_2019_03_05	0	TRUE	Pseudomonas aeruginosa strain 163940 plasmid pTROUS1, complete sequence	rep_cluster_688	MOBF	MPF_T		conjugative
MK047609_1	MK047609.1	28859	PLSDB_version_2019_03_05	0	TRUE	Pseudomonas aeruginosa strain 121156 plasmid pNECK1, complete sequence		MOBQ			mobilizable
MK167989_1	MK167989.1	153201	PLSDB_version_2019_03_05	0	TRUE	Klebsiella pneumoniae strain 6YF2CTX plasmid pHNYF2-1, complete sequence	IncFII,IncR,rep_cluster_2183	MOBF,MOBF	MPF_F		conjugative
MK167988_1	MK167988.1	114632	PLSDB_version_2019_03_05	0	TRUE	Citrobacter freundii strain TS45CTX plasmid pHNTS45-1, complete sequence	rep_cluster_1444	MOBP		MOB_unknown	mobilizable
MK167987_1	MK167987.1	156088	PLSDB_version_2019_03_05	0	TRUE	Klebsiella pneumoniae strain 6BS12CTX plasmid pHNBS12, complete sequence	IncFII,IncR,rep_cluster_2183	MOBF,MOBF	MPF_F		conjugative
MK124610_1	MK124610.1	171645	PLSDB_version_2019_03_05	0	TRUE	Citrobacter werkmanii strain Cb_CB1_SE1_NDM_08_2017 plasmid pCB1_SE1_NDM, complete sequence	IncFIB,IncFII,rep_cluster_2272	MOBF	MPF_F		conjugative
MH287085_1	MH287085.1	288288	PLSDB_version_2019_03_05	0	TRUE	Escherichia coli strain F2_12B plasmid pSDC-F2_12BHI2, complete sequence	IncHI2A,rep_cluster_1088	MOBH	MPF_F	MOBH	conjugative
MH287084_1	MH287084.1	275402	PLSDB_version_2019_03_05	0	TRUE	Escherichia coli O157 strain SvETEC plasmid pSDE-SvHI2, complete sequence	IncHI2A,rep_cluster_1088	MOBH	MPF_F	MOBH	conjugative
MK050973_1	MK050973.1	31445	PLSDB_version_2019_03_05	0	TRUE	Citrobacter freundii plasmid pCRE12-KPC, complete sequence	IncP,IncU	MOBP			mobilizable
MK238490_1	MK238490.1	90080	PLSDB_version_2019_03_05	0	TRUE	Salmonella enterica subsp. enterica strain 440915 plasmid pSPA440915, complete sequence	IncI-gamma/K1	MOBP	MPF_I	MOBP	conjugative
MK172815_1	MK172815.1	33310	PLSDB_version_2019_03_05	0	TRUE	Escherichia coli plasmid pMCR-1_Msc, complete sequence	IncX4	MOBP	MPF_T		conjugative
MK167463_1	MK167463.1	3325	PLSDB_version_2019_03_05	0	TRUE	Lactobacillus plantarum strain PC518 plasmid pLP325, complete sequence	rep_cluster_1202	MOBV			mobilizable
MK191024_1	MK191024.1	290451	PLSDB_version_2019_03_05	0	TRUE	Klebsiella pneumoniae strain KP17-16 plasmid p17-16-vir, complete sequence	IncFIB,IncHI1B,rep_cluster_1254	MOBH	MPF_F		conjugative
MH938808_1	MH938808.1	33301	PLSDB_version_2019_03_05	0	TRUE	Escherichia coli strain LHM10-1 plasmid pLHM10-1-mcr-1, complete sequence	IncX4	MOBP	MPF_T		conjugative
MH938807_1	MH938807.1	12783	PLSDB_version_2019_03_05	0	TRUE	Escherichia coli strain LHM10-1 plasmid pLHM10-1, complete sequence	IncQ1	MOBQ		MOBQ	mobilizable
MK191023_1	MK191023.1	105106	PLSDB_version_2019_03_05	0	TRUE	Klebsiella pneumoniae strain KP17-16 plasmid p17-16-KPC, complete sequence	IncU,rep_cluster_1418,rep_cluster_2183	MOBF,MOBF	MPF_F		conjugative
CP034586_1	CP034586.1	8312	PLSDB_version_2019_03_05	0	TRUE	Lactococcus lactis subsp. lactis strain 184 plasmid p184F, complete sequence	rep_cluster_520				non-mobilizable
CP034585_1	CP034585.1	5900	PLSDB_version_2019_03_05	0	TRUE	Lactococcus lactis subsp. lactis strain 184 plasmid p184E, complete sequence	rep_cluster_414			MOBP	mobilizable
CP034584_1	CP034584.1	2052	PLSDB_version_2019_03_05	0	TRUE	Lactococcus lactis subsp. lactis strain 184 plasmid p184D, complete sequence	Inc11				non-mobilizable
CP034583_1	CP034583.1	7652	PLSDB_version_2019_03_05	0	TRUE	Lactococcus lactis subsp. lactis strain C10 plasmid pC10C, complete sequence	rep_cluster_556			MOBP	mobilizable
CP034582_1	CP034582.1	47093	PLSDB_version_2019_03_05	0	TRUE	Lactococcus lactis subsp. lactis strain C10 plasmid pC10B, complete sequence	rep_cluster_556	MOBP		MOBP,MOBP	mobilizable
LR130566_1	LR130566.1	4082	PLSDB_version_2019_03_05	0	TRUE	Escherichia coli strain MS14387 genome assembly, plasmid: 3	rep_cluster_1778	MOBQ		MOBQ,MOBQ	mobilizable
LR130565_1	LR130565.1	133379	PLSDB_version_2019_03_05	0	TRUE	Escherichia coli strain MS14387 genome assembly, plasmid: 2	IncFIA,IncFIB,IncQ1,rep_cluster_2131	MOBF,MOBP	MPF_F	MOBF	conjugative
LN830952_1	LN830952.1	298984	PLSDB_version_2019_03_05	0	TRUE	Enterobacter sp. 247 plasmid pEB247 complete sequence, strain 247	IncHI2A,rep_cluster_1088	MOBH	MPF_F	MOBH	conjugative
CP028419_1	CP028419.1	165121	PLSDB_version_2019_03_05	0	TRUE	Aeromonas hydrophila strain WCX23 plasmid pWCX23_1, complete sequence	IncC	MOBH,MOBH	MPF_F	MOBH	conjugative
CP034229_1	CP034229.1	2676	PLSDB_version_2019_03_05	222	TRUE	Lactobacillus agilis strain La3 plasmid pLa3_4, complete sequence					non-mobilizable
CP034228_1	CP034228.1	3690	PLSDB_version_2019_03_05	222	TRUE	Lactobacillus agilis strain La3 plasmid pLa3_3, complete sequence					non-mobilizable
CP034227_1	CP034227.1	4743	PLSDB_version_2019_03_05	221	TRUE	Lactobacillus agilis strain La3 plasmid pLa3_2, complete sequence		MOBQ			mobilizable
CP034226_1	CP034226.1	7541	PLSDB_version_2019_03_05	220	TRUE	Lactobacillus agilis strain La3 plasmid pLa3_1, complete sequence					non-mobilizable
CP034571_1	CP034571.1	68717	PLSDB_version_2019_03_05	15	TRUE	Vibrio parahaemolyticus strain 160807 plasmid pVPWZ2, complete sequence	rep_cluster_1486	MOBC			mobilizable
CP034724_1	CP034724.1	63881	PLSDB_version_2019_03_05	0	TRUE	Salmonella enterica subsp. enterica serovar Stanleyville strain RSE01 plasmid pRSE01, complete sequence	IncFII,IncFII				non-mobilizable
CP034708_1	CP034708.1	82600	PLSDB_version_2019_03_05	224	TRUE	Salmonella enterica subsp. enterica serovar Waycross strain RSE24 plasmid pRSE24, complete sequence	rep_cluster_505	MOBP	MPF_I		conjugative
CP034704_1	CP034704.1	63885	PLSDB_version_2019_03_05	0	TRUE	Salmonella enterica subsp. enterica serovar Stanleyville strain RSE30 plasmid pRSE30, complete sequence	IncFII,IncFII				non-mobilizable
CP034710_1	CP034710.1	193610	PLSDB_version_2019_03_05	223	TRUE	Salmonella enterica subsp. enterica serovar Karamoja strain RSE21 plasmid pRSE21, complete sequence	rep_cluster_2282				non-mobilizable
CP034699_1	CP034699.1	193615	PLSDB_version_2019_03_05	223	TRUE	Salmonella enterica subsp. enterica serovar Karamoja strain RSE40 plasmid pRSE40, complete sequence	rep_cluster_2282				non-mobilizable
MH067977_1	MH067977.1	43280	PLSDB_version_2019_03_05	670	TRUE	Arthrobacter sp. strain ANT_H8 plasmid pA8H1, complete sequence					non-mobilizable
MH067976_1	MH067976.1	84207	PLSDB_version_2019_03_05	674	TRUE	Arthrobacter sp. strain ANT_H58 plasmid pA58H3, complete sequence		MOBF			mobilizable
MH067975_1	MH067975.1	73138	PLSDB_version_2019_03_05	671	TRUE	Arthrobacter sp. strain ANT_H58 plasmid pA58H2, complete sequence					non-mobilizable
MH067974_1	MH067974.1	33641	PLSDB_version_2019_03_05	673	TRUE	Arthrobacter sp. strain ANT_H58 plasmid pA58H1, complete sequence		MOBP			mobilizable
MH067973_1	MH067973.1	40674	PLSDB_version_2019_03_05	672	TRUE	Arthrobacter sp. strain ANT_H48B plasmid pA48BH1, complete sequence		MOBP	MPF_T		conjugative
MH067972_1	MH067972.1	40676	PLSDB_version_2019_03_05	672	TRUE	Arthrobacter sp. strain ANT_H44B plasmid pA44BH1, complete sequence		MOBP	MPF_T		conjugative
MH067971_1	MH067971.1	90618	PLSDB_version_2019_03_05	670	TRUE	Arthrobacter sp. strain ANT_H40 plasmid pA40H2, complete sequence		MOBP			mobilizable
MH067970_1	MH067970.1	78287	PLSDB_version_2019_03_05	671	TRUE	Arthrobacter sp. strain ANT_H40 plasmid pA40H1, complete sequence		MOBP			mobilizable
MH067969_1	MH067969.1	64347	PLSDB_version_2019_03_05	670	TRUE	Arthrobacter sp. strain ANT_H2 plasmid pA2H2, complete sequence		MOBF			mobilizable
MH067968_1	MH067968.1	8447	PLSDB_version_2019_03_05	669	TRUE	Arthrobacter sp. strain ANT_H2 plasmid pA2H1, complete sequence		MOBP			mobilizable
MH067967_1	MH067967.1	69439	PLSDB_version_2019_03_05	668	TRUE	Arthrobacter sp. strain ANT_H19B plasmid pA19BH1, complete sequence		MOBF			mobilizable
CP034575_1	CP034575.1	6153	PLSDB_version_2019_03_05	0	TRUE	Lactococcus lactis subsp. lactis strain UC77 plasmid pUC77E, complete sequence	rep_cluster_556			MOBP	mobilizable
CP034574_1	CP034574.1	39604	PLSDB_version_2019_03_05	0	TRUE	Lactococcus lactis subsp. lactis strain UC77 plasmid pUC77D, complete sequence	rep_cluster_570,rep_cluster_656	MOBP,MOB_Unknown		MOBQ	mobilizable
CP034573_1	CP034573.1	62882	PLSDB_version_2019_03_05	0	TRUE	Lactococcus lactis subsp. lactis strain UC77 plasmid pUC77C, complete sequence	rep_cluster_556,rep_cluster_570,rep_cluster_656	MOBP,MOB_Unknown		MOBQ	mobilizable
MH316128_1	MH316128.1	4323	PLSDB_version_2019_03_05	0	TRUE	Mannheimia haemolytica strain 48 plasmid pKKM48, complete sequence		MOBF,MOBP			mobilizable
CP018183_1	CP018183.1	34699	PLSDB_version_2019_03_05	0	TRUE	Lactobacillus nagelii strain TMW 1.1827 plasmid pL11827-3, complete sequence	rep_cluster_778	MOBQ	MPF_T		conjugative
CP018182_1	CP018182.1	39106	PLSDB_version_2019_03_05	0	TRUE	Lactobacillus nagelii strain TMW 1.1827 plasmid pL11827-2, complete sequence	rep_cluster_1328	MOBQ,MOBQ			mobilizable
CP018181_1	CP018181.1	67146	PLSDB_version_2019_03_05	0	TRUE	Lactobacillus nagelii strain TMW 1.1827 plasmid pL11827-1, complete sequence	rep_cluster_707	MOBP,MOBQ			mobilizable
CP018179_1	CP018179.1	38056	PLSDB_version_2019_03_05	0	TRUE	Lactobacillus hordei strain TMW 1.1822 plasmid pL11822-3, complete sequence	rep_cluster_1328	MOBQ			mobilizable
CP018178_1	CP018178.1	60901	PLSDB_version_2019_03_05	0	TRUE	Lactobacillus hordei strain TMW 1.1822 plasmid pL11822-2, complete sequence	rep_cluster_707	MOBP,MOBQ	MPF_T		conjugative
CP018177_1	CP018177.1	68542	PLSDB_version_2019_03_05	0	TRUE	Lactobacillus hordei strain TMW 1.1822 plasmid pL11822-1, complete sequence	rep_cluster_707	MOBP,MOBQ			mobilizable
AP019388_1	AP019388.1	319046	PLSDB_version_2019_03_05	0	TRUE	Enterobacter asburiae NUH15_ECL035 plasmid pNUH15_ECL035_1 DNA, complete sequence	IncHI2A,rep_cluster_1088	MOBH	MPF_F	MOBH	conjugative
AP019387_1	AP019387.1	275327	PLSDB_version_2019_03_05	0	TRUE	Enterobacter asburiae NUH15_ECL032 plasmid pNUH15_ECL032_1 DNA, complete sequence	IncHI2A,rep_cluster_1088	MOBH	MPF_F	MOBH	conjugative
AP019386_1	AP019386.1	324148	PLSDB_version_2019_03_05	0	TRUE	Enterobacter cloacae NUH15_ECL020 plasmid pNUH15_ECL020_1 DNA, complete sequence	IncHI2A,rep_cluster_1088	MOBH	MPF_F	MOBH	conjugative
AP019385_1	AP019385.1	299555	PLSDB_version_2019_03_05	0	TRUE	Enterobacter cloacae NUH15_ECL011 plasmid pNUH15_ECL011_1 DNA, complete sequence	IncHI2A,rep_cluster_1088	MOBH	MPF_F	MOBH	conjugative
AP019384_1	AP019384.1	251286	PLSDB_version_2019_03_05	0	TRUE	Enterobacter cloacae subsp. cloacae NUH14_ECL028 plasmid pNUH14_ECL028_1 DNA, complete sequence	IncHI2A,rep_cluster_1088		MPF_F		non-mobilizable
AP019383_1	AP019383.1	326600	PLSDB_version_2019_03_05	0	TRUE	Enterobacter asburiae NUH13_ECL030 plasmid pNUH13_ECL030_1 DNA, complete sequence	IncHI2A,rep_cluster_1088	MOBH	MPF_F	MOBH	conjugative
AP019382_1	AP019382.1	323818	PLSDB_version_2019_03_05	0	TRUE	Enterobacter cloacae NUH12_ECL006 plasmid pNUH12_ECL006_1 DNA, complete sequence	IncHI2A,rep_cluster_1088	MOBH	MPF_F	MOBH	conjugative
MK048477_1	MK048477.1	81754	PLSDB_version_2019_03_05	0	TRUE	Escherichia coli strain U-5227 plasmid pUB_DHA-1, complete sequence	IncFIA,IncFIC	MOBF	MPF_F	MOBP	conjugative
MH999418_1	MH999418.1	10690	PLSDB_version_2019_03_05	0	TRUE	Acinetobacter sp. SWBY1 plasmid unnamed, complete sequence					non-mobilizable
MG520098_1	MG520098.1	7965	PLSDB_version_2019_03_05	0	TRUE	Acinetobacter baumannii strain Ab244 plasmid pAb244_7, complete sequence	rep_cluster_1282	MOBQ			mobilizable
KX388535_1	KX388535.1	176375	PLSDB_version_2019_03_05	504	TRUE	Agrobacterium tumefaciens strain EU6 plasmid pTiEU6, complete sequence	rep_cluster_490		MPF_T		non-mobilizable
CP017093_1	CP017093.1	5586	PLSDB_version_2019_03_05	147	TRUE	Streptococcus suis strain ISU2812 plasmid pISU2812, complete sequence					non-mobilizable
CP017089_1	CP017089.1	3972	PLSDB_version_2019_03_05	146	TRUE	Streptococcus suis strain SRD478 plasmid pSRD478, complete sequence					non-mobilizable
AP018698_1	AP018698.1	154991	PLSDB_version_2019_03_05	35	TRUE	Arthrobacter sp. MN05-02 plasmid plasmid1 DNA, complete genome		MOBF			mobilizable
MG591703_2	MG591703.2	46161	PLSDB_version_2019_03_05	0	TRUE	Escherichia coli strain EC36 plasmid pNDM-EC36, complete sequence	IncX3	MOBP	MPF_T		conjugative
CP034538_1	CP034538.1	151061	PLSDB_version_2019_03_05	0	TRUE	Pseudomonas poae strain CAP-2018 plasmid unnamed	IncP	MOBH	MPF_F		conjugative
LR134470_1	LR134470.1	55216	PLSDB_version_2019_03_05	616	TRUE	Tsukamurella tyrosinosolvens strain NCTC13231 genome assembly, plasmid: 28					non-mobilizable
LR134469_1	LR134469.1	153604	PLSDB_version_2019_03_05	615	TRUE	Tsukamurella tyrosinosolvens strain NCTC13231 genome assembly, plasmid: 27					non-mobilizable
LR134468_1	LR134468.1	121210	PLSDB_version_2019_03_05	614	TRUE	Tsukamurella tyrosinosolvens strain NCTC13231 genome assembly, plasmid: 26					non-mobilizable
LR134467_1	LR134467.1	102145	PLSDB_version_2019_03_05	613	TRUE	Tsukamurella tyrosinosolvens strain NCTC13231 genome assembly, plasmid: 25					non-mobilizable
LR134466_1	LR134466.1	82214	PLSDB_version_2019_03_05	612	TRUE	Tsukamurella tyrosinosolvens strain NCTC13231 genome assembly, plasmid: 24					non-mobilizable
LR134465_1	LR134465.1	413529	PLSDB_version_2019_03_05	599	TRUE	Tsukamurella tyrosinosolvens strain NCTC13231 genome assembly, plasmid: 23					non-mobilizable
LR134463_1	LR134463.1	148472	PLSDB_version_2019_03_05	611	TRUE	Tsukamurella tyrosinosolvens strain NCTC13231 genome assembly, plasmid: 21					non-mobilizable
LR134462_1	LR134462.1	33548	PLSDB_version_2019_03_05	610	TRUE	Tsukamurella tyrosinosolvens strain NCTC13231 genome assembly, plasmid: 20					non-mobilizable
LR134461_1	LR134461.1	152246	PLSDB_version_2019_03_05	609	TRUE	Tsukamurella tyrosinosolvens strain NCTC13231 genome assembly, plasmid: 19					non-mobilizable
LR134460_1	LR134460.1	360013	PLSDB_version_2019_03_05	608	TRUE	Tsukamurella tyrosinosolvens strain NCTC13231 genome assembly, plasmid: 18					non-mobilizable
LR134459_1	LR134459.1	238675	PLSDB_version_2019_03_05	607	TRUE	Tsukamurella tyrosinosolvens strain NCTC13231 genome assembly, plasmid: 17					non-mobilizable
LR134458_1	LR134458.1	36752	PLSDB_version_2019_03_05	606	TRUE	Tsukamurella tyrosinosolvens strain NCTC13231 genome assembly, plasmid: 16					non-mobilizable
LR134457_1	LR134457.1	51797	PLSDB_version_2019_03_05	605	TRUE	Tsukamurella tyrosinosolvens strain NCTC13231 genome assembly, plasmid: 15					non-mobilizable
LR134456_1	LR134456.1	402180	PLSDB_version_2019_03_05	604	TRUE	Tsukamurella tyrosinosolvens strain NCTC13231 genome assembly, plasmid: 14	rep_cluster_235				non-mobilizable
LR134455_1	LR134455.1	263814	PLSDB_version_2019_03_05	603	TRUE	Tsukamurella tyrosinosolvens strain NCTC13231 genome assembly, plasmid: 13					non-mobilizable
LR134454_1	LR134454.1	288890	PLSDB_version_2019_03_05	602	TRUE	Tsukamurella tyrosinosolvens strain NCTC13231 genome assembly, plasmid: 12					non-mobilizable
LR134453_1	LR134453.1	25966	PLSDB_version_2019_03_05	601	TRUE	Tsukamurella tyrosinosolvens strain NCTC13231 genome assembly, plasmid: 11					non-mobilizable
LR134452_1	LR134452.1	385671	PLSDB_version_2019_03_05	600	TRUE	Tsukamurella tyrosinosolvens strain NCTC13231 genome assembly, plasmid: 10					non-mobilizable
LR134451_1	LR134451.1	415783	PLSDB_version_2019_03_05	599	TRUE	Tsukamurella tyrosinosolvens strain NCTC13231 genome assembly, plasmid: 9					non-mobilizable
LR134450_1	LR134450.1	302005	PLSDB_version_2019_03_05	598	TRUE	Tsukamurella tyrosinosolvens strain NCTC13231 genome assembly, plasmid: 8					non-mobilizable
LR134449_1	LR134449.1	67615	PLSDB_version_2019_03_05	597	TRUE	Tsukamurella tyrosinosolvens strain NCTC13231 genome assembly, plasmid: 7					non-mobilizable
LR134448_1	LR134448.1	18690	PLSDB_version_2019_03_05	596	TRUE	Tsukamurella tyrosinosolvens strain NCTC13231 genome assembly, plasmid: 6					non-mobilizable
LR134447_1	LR134447.1	249745	PLSDB_version_2019_03_05	595	TRUE	Tsukamurella tyrosinosolvens strain NCTC13231 genome assembly, plasmid: 5					non-mobilizable
LR134446_1	LR134446.1	86583	PLSDB_version_2019_03_05	594	TRUE	Tsukamurella tyrosinosolvens strain NCTC13231 genome assembly, plasmid: 4					non-mobilizable
LR134445_1	LR134445.1	67082	PLSDB_version_2019_03_05	593	TRUE	Tsukamurella tyrosinosolvens strain NCTC13231 genome assembly, plasmid: 3					non-mobilizable
LR134444_1	LR134444.1	22295	PLSDB_version_2019_03_05	592	TRUE	Tsukamurella tyrosinosolvens strain NCTC13231 genome assembly, plasmid: 2					non-mobilizable
LR134438_1	LR134438.1	63633	PLSDB_version_2019_03_05	591	TRUE	Legionella adelaidensis strain NCTC12735 genome assembly, plasmid: 29					non-mobilizable
LR134437_1	LR134437.1	49619	PLSDB_version_2019_03_05	590	TRUE	Legionella adelaidensis strain NCTC12735 genome assembly, plasmid: 28					non-mobilizable
LR134436_1	LR134436.1	9073	PLSDB_version_2019_03_05	589	TRUE	Legionella adelaidensis strain NCTC12735 genome assembly, plasmid: 27					non-mobilizable
LR134435_1	LR134435.1	27514	PLSDB_version_2019_03_05	588	TRUE	Legionella adelaidensis strain NCTC12735 genome assembly, plasmid: 26	rep_cluster_2479				non-mobilizable
LR134434_1	LR134434.1	4882	PLSDB_version_2019_03_05	587	TRUE	Legionella adelaidensis strain NCTC12735 genome assembly, plasmid: 25					non-mobilizable
LR134433_1	LR134433.1	365419	PLSDB_version_2019_03_05	586	TRUE	Legionella adelaidensis strain NCTC12735 genome assembly, plasmid: 24		MOBH			mobilizable
LR134432_1	LR134432.1	52685	PLSDB_version_2019_03_05	585	TRUE	Legionella adelaidensis strain NCTC12735 genome assembly, plasmid: 23					non-mobilizable
LR134431_1	LR134431.1	42577	PLSDB_version_2019_03_05	584	TRUE	Legionella adelaidensis strain NCTC12735 genome assembly, plasmid: 22					non-mobilizable
LR134430_1	LR134430.1	15226	PLSDB_version_2019_03_05	583	TRUE	Legionella adelaidensis strain NCTC12735 genome assembly, plasmid: 21					non-mobilizable
LR134429_1	LR134429.1	44723	PLSDB_version_2019_03_05	582	TRUE	Legionella adelaidensis strain NCTC12735 genome assembly, plasmid: 20					non-mobilizable
LR134428_1	LR134428.1	164396	PLSDB_version_2019_03_05	581	TRUE	Legionella adelaidensis strain NCTC12735 genome assembly, plasmid: 19					non-mobilizable
LR134427_1	LR134427.1	54285	PLSDB_version_2019_03_05	580	TRUE	Legionella adelaidensis strain NCTC12735 genome assembly, plasmid: 18					non-mobilizable
LR134426_1	LR134426.1	1153	PLSDB_version_2019_03_05	579	TRUE	Legionella adelaidensis strain NCTC12735 genome assembly, plasmid: 17					non-mobilizable
LR134425_1	LR134425.1	4621	PLSDB_version_2019_03_05	578	TRUE	Legionella adelaidensis strain NCTC12735 genome assembly, plasmid: 16					non-mobilizable
LR134424_1	LR134424.1	41972	PLSDB_version_2019_03_05	567	TRUE	Legionella adelaidensis strain NCTC12735 genome assembly, plasmid: 15					non-mobilizable
LR134423_1	LR134423.1	2926	PLSDB_version_2019_03_05	577	TRUE	Legionella adelaidensis strain NCTC12735 genome assembly, plasmid: 14					non-mobilizable
LR134422_1	LR134422.1	189158	PLSDB_version_2019_03_05	576	TRUE	Legionella adelaidensis strain NCTC12735 genome assembly, plasmid: 13					non-mobilizable
LR134421_1	LR134421.1	88076	PLSDB_version_2019_03_05	575	TRUE	Legionella adelaidensis strain NCTC12735 genome assembly, plasmid: 12					non-mobilizable
LR134420_1	LR134420.1	188989	PLSDB_version_2019_03_05	574	TRUE	Legionella adelaidensis strain NCTC12735 genome assembly, plasmid: 11					non-mobilizable
LR134419_1	LR134419.1	2688	PLSDB_version_2019_03_05	573	TRUE	Legionella adelaidensis strain NCTC12735 genome assembly, plasmid: 10					non-mobilizable
LR134418_1	LR134418.1	451287	PLSDB_version_2019_03_05	572	TRUE	Legionella adelaidensis strain NCTC12735 genome assembly, plasmid: 9					non-mobilizable
LR134417_1	LR134417.1	105827	PLSDB_version_2019_03_05	571	TRUE	Legionella adelaidensis strain NCTC12735 genome assembly, plasmid: 8					non-mobilizable
LR134416_1	LR134416.1	9776	PLSDB_version_2019_03_05	570	TRUE	Legionella adelaidensis strain NCTC12735 genome assembly, plasmid: 7					non-mobilizable
LR134415_1	LR134415.1	2257	PLSDB_version_2019_03_05	569	TRUE	Legionella adelaidensis strain NCTC12735 genome assembly, plasmid: 6					non-mobilizable
LR134414_1	LR134414.1	54330	PLSDB_version_2019_03_05	568	TRUE	Legionella adelaidensis strain NCTC12735 genome assembly, plasmid: 5					non-mobilizable
LR134413_1	LR134413.1	20213	PLSDB_version_2019_03_05	567	TRUE	Legionella adelaidensis strain NCTC12735 genome assembly, plasmid: 4					non-mobilizable
LR134412_1	LR134412.1	9075	PLSDB_version_2019_03_05	566	TRUE	Legionella adelaidensis strain NCTC12735 genome assembly, plasmid: 3					non-mobilizable
LR134411_1	LR134411.1	2501	PLSDB_version_2019_03_05	565	TRUE	Legionella adelaidensis strain NCTC12735 genome assembly, plasmid: 2					non-mobilizable
LR134258_1	LR134258.1	30387	PLSDB_version_2019_03_05	564	TRUE	Klebsiella aerogenes strain NCTC9644 genome assembly, plasmid: 5					non-mobilizable
LR134257_1	LR134257.1	224165	PLSDB_version_2019_03_05	0	TRUE	Klebsiella aerogenes strain NCTC9644 genome assembly, plasmid: 4	IncFIB,IncHI1B				non-mobilizable
LR134256_1	LR134256.1	20968	PLSDB_version_2019_03_05	563	TRUE	Klebsiella aerogenes strain NCTC9644 genome assembly, plasmid: 3					non-mobilizable
LR134255_1	LR134255.1	76530	PLSDB_version_2019_03_05	0	TRUE	Klebsiella aerogenes strain NCTC9644 genome assembly, plasmid: 2	IncFII,IncR,rep_cluster_2183	MOBF			mobilizable
LR134252_1	LR134252.1	276068	PLSDB_version_2019_03_05	0	TRUE	Klebsiella aerogenes strain NCTC9997 genome assembly, plasmid: 2	IncFIB,IncFII	MOBF	MPF_F		conjugative
LR134219_1	LR134219.1	190626	PLSDB_version_2019_03_05	0	TRUE	Klebsiella aerogenes strain NCTC10317 genome assembly, plasmid: 3	IncFIB,IncFII	MOBF,MOBF	MPF_F		conjugative
LR134218_1	LR134218.1	107897	PLSDB_version_2019_03_05	0	TRUE	Klebsiella aerogenes strain NCTC10317 genome assembly, plasmid: 2	IncFIB				non-mobilizable
LR134207_1	LR134207.1	223253	PLSDB_version_2019_03_05	0	TRUE	Klebsiella aerogenes strain NCTC9667 genome assembly, plasmid: 2	IncFIB				non-mobilizable
LR134133_1	LR134133.1	6249	PLSDB_version_2019_03_05	562	TRUE	Klebsiella aerogenes strain NCTC10006 genome assembly, plasmid: 13					non-mobilizable
LR134132_1	LR134132.1	143273	PLSDB_version_2019_03_05	561	TRUE	Klebsiella aerogenes strain NCTC10006 genome assembly, plasmid: 12					non-mobilizable
LR134131_1	LR134131.1	2105	PLSDB_version_2019_03_05	560	TRUE	Klebsiella aerogenes strain NCTC10006 genome assembly, plasmid: 11					non-mobilizable
LR134130_1	LR134130.1	2323	PLSDB_version_2019_03_05	559	TRUE	Klebsiella aerogenes strain NCTC10006 genome assembly, plasmid: 10					non-mobilizable
LR134129_1	LR134129.1	4282	PLSDB_version_2019_03_05	558	TRUE	Klebsiella aerogenes strain NCTC10006 genome assembly, plasmid: 9					non-mobilizable
LR134128_1	LR134128.1	7647	PLSDB_version_2019_03_05	557	TRUE	Klebsiella aerogenes strain NCTC10006 genome assembly, plasmid: 8					non-mobilizable
LR134127_1	LR134127.1	277534	PLSDB_version_2019_03_05	556	TRUE	Klebsiella aerogenes strain NCTC10006 genome assembly, plasmid: 7					non-mobilizable
LR134125_1	LR134125.1	770373	PLSDB_version_2019_03_05	555	TRUE	Klebsiella aerogenes strain NCTC10006 genome assembly, plasmid: 5					non-mobilizable
LR134122_1	LR134122.1	568228	PLSDB_version_2019_03_05	555	TRUE	Klebsiella aerogenes strain NCTC10006 genome assembly, plasmid: 2					non-mobilizable
CP025880_1	CP025880.1	46658	PLSDB_version_2019_03_05	0	TRUE	Escherichia coli strain 503458 plasmid p503458_46, complete sequence	IncFIA	MOBF,MOBF	MPF_T		conjugative
CP025879_1	CP025879.1	36127	PLSDB_version_2019_03_05	0	TRUE	Escherichia coli strain 503458 plasmid p503458_36, complete sequence	IncX1,IncX3	MOBP	MPF_T	MOBP	conjugative
CP025878_1	CP025878.1	84968	PLSDB_version_2019_03_05	0	TRUE	Escherichia coli strain 503458 plasmid p503458_84, complete sequence	IncK2/Z				non-mobilizable
CP025877_1	CP025877.1	49417	PLSDB_version_2019_03_05	34	TRUE	Escherichia coli strain 503458 plasmid p503458_49, complete sequence					non-mobilizable
CP025876_1	CP025876.1	80573	PLSDB_version_2019_03_05	0	TRUE	Escherichia coli strain 503458 plasmid p503458_80, complete sequence	IncFIA				non-mobilizable
CP025875_1	CP025875.1	36521	PLSDB_version_2019_03_05	0	TRUE	Escherichia coli strain 503458 plasmid p503458_37, complete sequence	IncX4	MOBP	MPF_T		conjugative
CP025891_1	CP025891.1	32472	PLSDB_version_2019_03_05	0	TRUE	Escherichia coli strain 503046 plasmid p503046_32, complete sequence	IncFIA,IncFII	MOBF,MOBF,MOBF	MPF_T		conjugative
CP025890_1	CP025890.1	80572	PLSDB_version_2019_03_05	0	TRUE	Escherichia coli strain 503046 plasmid p503046_80, complete sequence	IncFIA,IncFII				non-mobilizable
CP025889_1	CP025889.1	85002	PLSDB_version_2019_03_05	0	TRUE	Escherichia coli strain 503046 plasmid p503046_85, complete sequence	IncK2/Z				non-mobilizable
CP025888_1	CP025888.1	111957	PLSDB_version_2019_03_05	0	TRUE	Escherichia coli strain 503046 plasmid p503046_111, complete sequence	rep_cluster_488				non-mobilizable
CP025899_1	CP025899.1	77646	PLSDB_version_2019_03_05	0	TRUE	Escherichia coli strain 500465 plasmid p500465_77, complete sequence	IncFIA	MOBP		MOBP	mobilizable
CP025898_1	CP025898.1	79888	PLSDB_version_2019_03_05	0	TRUE	Escherichia coli strain 500465 plasmid p500465_79, complete sequence	IncFIA	MOBF	MPF_F		conjugative
CP025897_1	CP025897.1	152530	PLSDB_version_2019_03_05	0	TRUE	Escherichia coli strain 500465 plasmid p500465_152, complete sequence	IncFIB,rep_cluster_488		MPF_F	MOBF	mobilizable
CP025909_1	CP025909.1	83017	PLSDB_version_2019_03_05	0	TRUE	Escherichia coli strain 204576 plasmid p204576_83, complete sequence	IncFIA	MOBF	MPF_F		conjugative
CP025908_1	CP025908.1	146395	PLSDB_version_2019_03_05	0	TRUE	Escherichia coli strain 204576 plasmid p204576_146, complete sequence	IncFIA		MPF_F	MOBF	mobilizable
CP025928_1	CP025928.1	80573	PLSDB_version_2019_03_05	0	TRUE	Escherichia coli strain 520873 plasmid p520873_80, complete sequence	IncFIA				non-mobilizable
CP025927_1	CP025927.1	29775	PLSDB_version_2019_03_05	0	TRUE	Escherichia coli strain 520873 plasmid p520873_29, complete sequence	IncFIA,rep_cluster_2232	MOBF,MOBF	MPF_T		conjugative
CP025926_1	CP025926.1	84977	PLSDB_version_2019_03_05	0	TRUE	Escherichia coli strain 520873 plasmid p520873_84, complete sequence	IncK2/Z				non-mobilizable
CP025925_1	CP025925.1	36521	PLSDB_version_2019_03_05	0	TRUE	Escherichia coli strain 520873 plasmid p520873_36, complete sequence	IncX4	MOBP	MPF_T		conjugative
CP032137_1	CP032137.1	98328	PLSDB_version_2019_03_05	0	TRUE	Acinetobacter haemolyticus strain sz1652 plasmid unnamed2, complete sequence	rep_cluster_1172,rep_cluster_734	MOBF	MPF_F		conjugative
CP032136_1	CP032136.1	15045	PLSDB_version_2019_03_05	0	TRUE	Acinetobacter haemolyticus strain sz1652 plasmid unnamed1, complete sequence	rep_cluster_1283	MOBQ			mobilizable
MH995508_1	MH995508.1	138998	PLSDB_version_2019_03_05	0	TRUE	Enterobacter cloacae strain ECL17464 plasmid pECL17464, complete sequence	IncC	MOBH,MOBH	MPF_F	MOBH	conjugative
MH995506_1	MH995506.1	138998	PLSDB_version_2019_03_05	0	TRUE	Citrobacter freundii strain CFR17394 plasmid pCFR17394, complete sequence	IncC	MOBH,MOBH	MPF_F	MOBH	conjugative
MH924589_1	MH924589.1	288678	PLSDB_version_2019_03_05	0	TRUE	Escherichia coli strain RDB9 plasmid pRDB9, complete sequence	IncHI2A,IncQ1,rep_cluster_1088	MOBH	MPF_F	MOBH	conjugative
MH919378_1	MH919378.1	62673	PLSDB_version_2019_03_05	0	TRUE	Citrobacter freundii strain CRE3 plasmid pCRE3-KPC, complete sequence	IncP,IncR,IncU			MOBF	mobilizable
MG257881_1	MG257881.1	33309	PLSDB_version_2019_03_05	0	TRUE	Escherichia coli strain P744T plasmid pP744T-MCR1, complete sequence	IncX4	MOBP	MPF_T		conjugative
MK205418_1	MK205418.1	101269	PLSDB_version_2019_03_05	0	TRUE	Salmonella enterica subsp. enterica strain 14-1360 plasmid p14-1360-1, complete sequence	IncC	MOBH,MOBH	MPF_F	MOBH	conjugative
MK205417_1	MK205417.1	83375	PLSDB_version_2019_03_05	0	TRUE	Salmonella enterica subsp. enterica strain N13-01141 plasmid pN13-01141, complete sequence	IncC	MOBH,MOBH	MPF_F	MOBH	conjugative
MK205416_1	MK205416.1	107296	PLSDB_version_2019_03_05	0	TRUE	Salmonella enterica subsp. enterica strain N13-01070 plasmid pN13-01070-1, complete sequence	IncC	MOBH,MOBH	MPF_F	MOBH	conjugative
MK046688_1	MK046688.1	17497	PLSDB_version_2019_03_05	0	TRUE	Staphylococcus epidermidis strain 107.2cured plasmid pAQZ2, complete sequence	rep_cluster_2120				non-mobilizable
MK046687_1	MK046687.1	29431	PLSDB_version_2019_03_05	0	TRUE	Staphylococcus epidermidis strain 107.2 plasmid pAQZ1, complete sequence	rep_cluster_1018,rep_cluster_2120	MOBV			mobilizable
MH745929_1	MH745929.1	154745	PLSDB_version_2019_03_05	0	TRUE	Klebsiella pneumoniae strain VRES1611 plasmid, complete sequence	IncFIB				non-mobilizable
MH476540_1	MH476540.1	182450	PLSDB_version_2019_03_05	0	TRUE	Klebsiella pneumoniae strain KP1276 plasmid pIA/C-KLUC, complete sequence	IncC	MOBH,MOBH	MPF_F	MOBH	conjugative
MH140435_1	MH140435.1	5597	PLSDB_version_2019_03_05	0	TRUE	Neisseria gonorrhoeae strain NG GC-159 plasmid pJD5, complete sequence	IncP	MOBQ			mobilizable
MH140434_1	MH140434.1	5591	PLSDB_version_2019_03_05	0	TRUE	Neisseria gonorrhoeae strain Ng 8903 plasmid pJRD20, complete sequence	IncP	MOBQ			mobilizable
MH362813_1	MH362813.1	18475	PLSDB_version_2019_03_05	0	TRUE	Acinetobacter baumannii strain 11A1213CRGN055 plasmid pO237-2, complete sequence	rep_cluster_1172				non-mobilizable
MH362812_1	MH362812.1	15199	PLSDB_version_2019_03_05	0	TRUE	Acinetobacter baumannii strain 11A1314CRGN008 plasmid pO237-1, complete sequence	rep_cluster_1172				non-mobilizable
MH362811_1	MH362811.1	18475	PLSDB_version_2019_03_05	0	TRUE	Acinetobacter baumannii strain 11A1314CRGN088 plasmid pO237-3, complete sequence	rep_cluster_1172				non-mobilizable
MH053445_1	MH053445.1	50914	PLSDB_version_2019_03_05	0	TRUE	Pseudomonas aeruginosa strain PA1280 plasmid pICP-4GES, complete sequence	IncP	MOBP	MPF_T	MOBP	conjugative
MF993441_1	MF993441.1	81180	PLSDB_version_2019_03_05	0	TRUE	Klebsiella pneumoniae strain 11420 plasmid 11420p2, complete sequence	IncU,rep_cluster_1760	MOBF	MPF_T		conjugative
KP119165_1	KP119165.1	201278	PLSDB_version_2019_03_05	0	TRUE	Escherichia coli strain QT598 plasmid pEC598, complete sequence	IncFIB,IncFIC,rep_cluster_2244,rep_cluster_2313	MOBF	MPF_F	MOBF	conjugative
MG904998_1	MG904998.1	119392	PLSDB_version_2019_03_05	0	TRUE	Escherichia coli strain 15OD0495 plasmid p15ODTXV, complete sequence	IncFIA	MOBF	MPF_F	MOBF	conjugative
MG904997_1	MG904997.1	49658	PLSDB_version_2019_03_05	0	TRUE	Escherichia coli strain 15OD0495 plasmid p15ODMR, complete sequence	IncN	MOBF	MPF_T	MOBF	conjugative
MG904996_1	MG904996.1	112810	PLSDB_version_2019_03_05	0	TRUE	Escherichia coli strain 15OD0495 plasmid p15ODDR, complete sequence	IncFIB				non-mobilizable
MG904995_1	MG904995.1	99010	PLSDB_version_2019_03_05	0	TRUE	Escherichia coli strain 15OD0495 plasmid p15ODAR, complete sequence	IncI-gamma/K1	MOBP	MPF_I	MOBP	conjugative
MG904994_1	MG904994.1	62457	PLSDB_version_2019_03_05	0	TRUE	Escherichia coli strain 14OD0056 plasmid p14ODV, complete sequence	IncX4	MOBP	MPF_T		conjugative
MG904993_1	MG904993.1	94167	PLSDB_version_2019_03_05	0	TRUE	Escherichia coli strain 14OD0056 plasmid p14ODTX, complete sequence	IncFIB,IncFIC,IncI1	MOBF	MPF_F	MOBF	conjugative
MG904992_1	MG904992.1	207088	PLSDB_version_2019_03_05	0	TRUE	Escherichia coli strain 14OD0056 plasmid p14ODMR, complete sequence	IncFIA,IncQ1	MOBH	MPF_F		conjugative
MG904991_1	MG904991.1	83487	PLSDB_version_2019_03_05	0	TRUE	Escherichia coli strain 14OD0056 plasmid p14ODK88, complete sequence	IncFIA	MOBF,MOBP	MPF_F	MOBF	conjugative
CP033529_1	CP033529.1	6061	PLSDB_version_2019_03_05	210	TRUE	Acinetobacter pittii strain 2014N05-125 plasmid p2014N05-125-4, complete sequence		MOBP,MOBP			mobilizable
CP033528_1	CP033528.1	10395	PLSDB_version_2019_03_05	0	TRUE	Acinetobacter pittii strain 2014N05-125 plasmid p2014N05-125-3, complete sequence	rep_cluster_1226	MOBQ			mobilizable
CP033527_1	CP033527.1	11471	PLSDB_version_2019_03_05	0	TRUE	Acinetobacter pittii strain 2014N05-125 plasmid p2014N05-125-2, complete sequence		MOBC			mobilizable
CP033526_1	CP033526.1	65944	PLSDB_version_2019_03_05	0	TRUE	Acinetobacter pittii strain 2014N05-125 plasmid p2014N05-125-1, complete sequence	rep_cluster_1218				non-mobilizable
CP018090_1	CP018090.1	40857	PLSDB_version_2019_03_05	149	TRUE	Xanthomonas oryzae pv. oryzae strain YN24 plasmid pXOOYN24, complete sequence	rep_cluster_2140		MPF_T		non-mobilizable
MH491004_1	MH491004.1	253002	PLSDB_version_2019_03_05	0	TRUE	Escherichia coli strain RJ749 plasmid pRJ749, complete sequence	IncHI2A,IncN,rep_cluster_1088	MOBH	MPF_F	MOBH	conjugative
CP034252_1	CP034252.1	96517	PLSDB_version_2019_03_05	0	TRUE	Salmonella enterica subsp. enterica serovar Derby strain Sa64 plasmid pSa64-96, complete sequence	IncI-gamma/K1	MOBP	MPF_I	MOBP	conjugative
CP034251_1	CP034251.1	188966	PLSDB_version_2019_03_05	0	TRUE	Salmonella enterica subsp. enterica serovar Derby strain Sa64 plasmid pSa64T-188, complete sequence	IncI-gamma/K1	MOBP	MPF_I	MOBP	conjugative
CP024692_1	CP024692.1	8368	PLSDB_version_2019_03_05	161	TRUE	Bacillus wiedmannii bv. thuringiensis strain FCC41 plasmid pFCC41-8-8K, complete sequence		MOBV			mobilizable
CP024691_1	CP024691.1	9217	PLSDB_version_2019_03_05	175	TRUE	Bacillus wiedmannii bv. thuringiensis strain FCC41 plasmid pFCC41-7-9K, complete sequence	rep_cluster_1909,rep_cluster_1966	MOBV			mobilizable
CP024690_1	CP024690.1	11912	PLSDB_version_2019_03_05	162	TRUE	Bacillus wiedmannii bv. thuringiensis strain FCC41 plasmid pFCC41-6-12K, complete sequence					non-mobilizable
CP024689_1	CP024689.1	124955	PLSDB_version_2019_03_05	174	TRUE	Bacillus wiedmannii bv. thuringiensis strain FCC41 plasmid pFCC41-5-125K, complete sequence	rep_cluster_920	MOBC			mobilizable
CP024688_1	CP024688.1	144434	PLSDB_version_2019_03_05	173	TRUE	Bacillus wiedmannii bv. thuringiensis strain FCC41 plasmid pFCC41-4-144K, complete sequence	rep_cluster_125		MPF_T		non-mobilizable
CP024687_1	CP024687.1	257021	PLSDB_version_2019_03_05	161	TRUE	Bacillus wiedmannii bv. thuringiensis strain FCC41 plasmid pFCC41-3-257K, complete sequence	rep_cluster_163,rep_cluster_1720	MOBP	MPF_T		conjugative
CP024686_1	CP024686.1	313432	PLSDB_version_2019_03_05	161	TRUE	Bacillus wiedmannii bv. thuringiensis strain FCC41 plasmid pFCC41-2-313K, complete sequence	rep_cluster_1912	MOBP	MPF_T		conjugative
CP024685_1	CP024685.1	490693	PLSDB_version_2019_03_05	172	TRUE	Bacillus wiedmannii bv. thuringiensis strain FCC41 plasmid pFCC41-1-490K, complete sequence	rep_cluster_164,rep_cluster_1698,rep_cluster_1912				non-mobilizable
CP033567_1	CP033567.1	2727	PLSDB_version_2019_03_05	52	TRUE	Acinetobacter nosocomialis strain 2010S01-197 plasmid p2010S01-197-6, complete sequence	rep_cluster_420				non-mobilizable
CP033566_1	CP033566.1	3860	PLSDB_version_2019_03_05	219	TRUE	Acinetobacter nosocomialis strain 2010S01-197 plasmid p2010S01-197-5, complete sequence		MOBP			mobilizable
CP033565_1	CP033565.1	5449	PLSDB_version_2019_03_05	218	TRUE	Acinetobacter nosocomialis strain 2010S01-197 plasmid p2010S01-197-4, complete sequence		MOBP			mobilizable
CP033564_1	CP033564.1	6077	PLSDB_version_2019_03_05	210	TRUE	Acinetobacter nosocomialis strain 2010S01-197 plasmid p2010S01-197-3, complete sequence		MOBP			mobilizable
CP033563_1	CP033563.1	92044	PLSDB_version_2019_03_05	0	TRUE	Acinetobacter nosocomialis strain 2010S01-197 plasmid p2010S01-197-2, complete sequence	rep_cluster_639				non-mobilizable
CP033562_1	CP033562.1	134185	PLSDB_version_2019_03_05	0	TRUE	Acinetobacter nosocomialis strain 2010S01-197 plasmid p2010S01-197-1, complete sequence			MPF_I		non-mobilizable
CP033560_1	CP033560.1	8080	PLSDB_version_2019_03_05	0	TRUE	Acinetobacter nosocomialis strain 2012C01-137 plasmid p2012C01-137-3, complete sequence					non-mobilizable
CP033559_1	CP033559.1	72978	PLSDB_version_2019_03_05	0	TRUE	Acinetobacter nosocomialis strain 2012C01-137 plasmid p2012C01-137-2, complete sequence	rep_cluster_639				non-mobilizable
CP033558_1	CP033558.1	91208	PLSDB_version_2019_03_05	0	TRUE	Acinetobacter nosocomialis strain 2012C01-137 plasmid p2012C01-137-1, complete sequence	rep_cluster_1218	MOBP			mobilizable
CP033556_1	CP033556.1	5084	PLSDB_version_2019_03_05	215	TRUE	Acinetobacter nosocomialis strain 2014S01-097 plasmid p2014S01-097-6, complete sequence		MOBP			mobilizable
CP033555_1	CP033555.1	6042	PLSDB_version_2019_03_05	217	TRUE	Acinetobacter nosocomialis strain 2014S01-097 plasmid p2014S01-097-5, complete sequence	rep_cluster_1283				non-mobilizable
CP033554_1	CP033554.1	6080	PLSDB_version_2019_03_05	0	TRUE	Acinetobacter nosocomialis strain 2014S01-097 plasmid p2014S01-097-4, complete sequence	rep_cluster_1280	MOBQ			mobilizable
CP033553_1	CP033553.1	8931	PLSDB_version_2019_03_05	0	TRUE	Acinetobacter nosocomialis strain 2014S01-097 plasmid p2014S01-097-3, complete sequence	rep_cluster_1172				non-mobilizable
CP033552_1	CP033552.1	120617	PLSDB_version_2019_03_05	216	TRUE	Acinetobacter nosocomialis strain 2014S01-097 plasmid p2014S01-097-2, complete sequence					non-mobilizable
CP033551_1	CP033551.1	133329	PLSDB_version_2019_03_05	0	TRUE	Acinetobacter nosocomialis strain 2014S01-097 plasmid p2014S01-097-1, complete sequence	rep_cluster_718	MOBP,MOBP,MOBP,MOBQ			mobilizable
CP033549_1	CP033549.1	5097	PLSDB_version_2019_03_05	215	TRUE	Acinetobacter nosocomialis strain 2014N23-120 plasmid p2014N23-120-4, complete sequence		MOBP			mobilizable
CP033548_1	CP033548.1	39960	PLSDB_version_2019_03_05	214	TRUE	Acinetobacter nosocomialis strain 2014N23-120 plasmid p2014N23-120-3, complete sequence		MOBF			mobilizable
CP033547_1	CP033547.1	79057	PLSDB_version_2019_03_05	0	TRUE	Acinetobacter nosocomialis strain 2014N23-120 plasmid p2014N23-120-2, complete sequence	rep_cluster_1218	MOBP			mobilizable
CP033546_1	CP033546.1	158983	PLSDB_version_2019_03_05	0	TRUE	Acinetobacter nosocomialis strain 2014N23-120 plasmid p2014N23-120-1, complete sequence	rep_cluster_718	MOBP,MOBP,MOBP,MOBQ			mobilizable
CP033573_1	CP033573.1	79174	PLSDB_version_2019_03_05	0	TRUE	Acinetobacter nosocomialis strain 2010N17-248 plasmid p2010N17-248, complete sequence	rep_cluster_1656	MOBP,MOBP			mobilizable
CP033544_1	CP033544.1	4885	PLSDB_version_2019_03_05	213	TRUE	Acinetobacter pittii strain 2014S06-099 plasmid p2014S06-099-4, complete sequence					non-mobilizable
CP033543_1	CP033543.1	7849	PLSDB_version_2019_03_05	0	TRUE	Acinetobacter pittii strain 2014S06-099 plasmid p2014S06-099-3, complete sequence	rep_cluster_1254				non-mobilizable
CP033542_1	CP033542.1	10481	PLSDB_version_2019_03_05	0	TRUE	Acinetobacter pittii strain 2014S06-099 plasmid p2014S06-099-2, complete sequence	rep_cluster_1364	MOBQ			mobilizable
CP033541_1	CP033541.1	125715	PLSDB_version_2019_03_05	0	TRUE	Acinetobacter pittii strain 2014S06-099 plasmid p2014S06-099-1, complete sequence	rep_cluster_639				non-mobilizable
CP033571_1	CP033571.1	9166	PLSDB_version_2019_03_05	0	TRUE	Acinetobacter pittii strain 2014N21-145 plasmid p2014N21-145-3, complete sequence	rep_cluster_1364	MOBQ			mobilizable
CP033570_1	CP033570.1	72034	PLSDB_version_2019_03_05	0	TRUE	Acinetobacter pittii strain 2014N21-145 plasmid p2014N21-145-2, complete sequence	rep_cluster_639	MOBP,MOBP			mobilizable
CP033569_1	CP033569.1	323995	PLSDB_version_2019_03_05	0	TRUE	Acinetobacter pittii strain 2014N21-145 plasmid p2014N21-145-1, complete sequence		MOBP,MOBP			mobilizable
CP033539_1	CP033539.1	6632	PLSDB_version_2019_03_05	0	TRUE	Acinetobacter pittii strain 2012N21-164 plasmid p2012N21-164-4, complete sequence	rep_cluster_1233,rep_cluster_1233				non-mobilizable
CP033538_1	CP033538.1	12096	PLSDB_version_2019_03_05	212	TRUE	Acinetobacter pittii strain 2012N21-164 plasmid p2012N21-164-3, complete sequence	rep_cluster_2314				non-mobilizable
CP033537_1	CP033537.1	73223	PLSDB_version_2019_03_05	0	TRUE	Acinetobacter pittii strain 2012N21-164 plasmid p2012N21-164-2, complete sequence	rep_cluster_1218	MOBP			mobilizable
CP033536_1	CP033536.1	97329	PLSDB_version_2019_03_05	0	TRUE	Acinetobacter pittii strain 2012N21-164 plasmid p2012N21-164-1, complete sequence	rep_cluster_639	MOBP			mobilizable
CP033534_1	CP033534.1	9205	PLSDB_version_2019_03_05	0	TRUE	Acinetobacter pittii strain 2014S07-126 plasmid p2014S07-126-4, complete sequence	rep_cluster_1254				non-mobilizable
CP033533_1	CP033533.1	32766	PLSDB_version_2019_03_05	211	TRUE	Acinetobacter pittii strain 2014S07-126 plasmid p2014S07-126-3, complete sequence	rep_cluster_1193	MOBP	MPF_T		conjugative
CP033532_1	CP033532.1	96775	PLSDB_version_2019_03_05	0	TRUE	Acinetobacter pittii strain 2014S07-126 plasmid p2014S07-126-2, complete sequence	rep_cluster_639	MOBP			mobilizable
CP033531_1	CP033531.1	284051	PLSDB_version_2019_03_05	0	TRUE	Acinetobacter pittii strain 2014S07-126 plasmid p2014S07-126-1, complete sequence		MOBP			mobilizable
CP033524_1	CP033524.1	3867	PLSDB_version_2019_03_05	209	TRUE	Acinetobacter pittii strain 2012N08-034 plasmid p2012N08-034-4, complete sequence					non-mobilizable
CP033523_1	CP033523.1	4340	PLSDB_version_2019_03_05	208	TRUE	Acinetobacter pittii strain 2012N08-034 plasmid p2012N08-034-3, complete sequence	rep_cluster_2329	MOBV			mobilizable
CP033522_1	CP033522.1	8159	PLSDB_version_2019_03_05	207	TRUE	Acinetobacter pittii strain 2012N08-034 plasmid p2012N08-034-2, complete sequence	rep_cluster_2359				non-mobilizable
CP033521_1	CP033521.1	15039	PLSDB_version_2019_03_05	0	TRUE	Acinetobacter pittii strain 2012N08-034 plasmid p2012N08-034-1, complete sequence	rep_cluster_1226				non-mobilizable
CP033519_1	CP033519.1	8936	PLSDB_version_2019_03_05	0	TRUE	Acinetobacter baumannii strain 2008S11-069 plasmid p2008S11-069-3, complete sequence	rep_cluster_1172				non-mobilizable
CP033518_1	CP033518.1	70637	PLSDB_version_2019_03_05	0	TRUE	Acinetobacter baumannii strain 2008S11-069 plasmid p2008S11-069-2, complete sequence	rep_cluster_734	MOBF,MOBF	MPF_F		conjugative
CP033517_1	CP033517.1	110816	PLSDB_version_2019_03_05	0	TRUE	Acinetobacter baumannii strain 2008S11-069 plasmid p2008S11-069-1, complete sequence	rep_cluster_718	MOBP			mobilizable
CP034202_1	CP034202.1	72250	PLSDB_version_2019_03_05	0	TRUE	Klebsiella pneumoniae subsp. pneumoniae strain KpvST383_NDM_OXA-48 plasmid pKpvST383L_2, complete sequence		MOBP	MPF_I		conjugative
CP034201_1	CP034201.1	374071	PLSDB_version_2019_03_05	0	TRUE	Klebsiella pneumoniae subsp. pneumoniae strain KpvST383_NDM_OXA-48 plasmid pKpvST383L, complete sequence	IncFIB,IncHI1B,rep_cluster_1254	MOBH	MPF_F		conjugative
MH422553_1	MH422553.1	97743	PLSDB_version_2019_03_05	0	TRUE	Escherichia coli strain L-I1 plasmid pIncI1, complete sequence	IncI-gamma/K1	MOBP	MPF_I	MOBP	conjugative
MH430883_1	MH430883.1	91411	PLSDB_version_2019_03_05	0	TRUE	Salmonella enterica subsp. enterica serovar London strain 3-5 plasmid pSa44-CRO, complete sequence	IncI-gamma/K1	MOBP	MPF_I	MOBP	conjugative
MH430882_1	MH430882.1	111817	PLSDB_version_2019_03_05	0	TRUE	Salmonella enterica subsp. enterica serovar London strain 3-5 plasmid pSa44-CIP, complete sequence	IncFIB	MOBC	MPF_T		conjugative
MH430881_1	MH430881.1	202750	PLSDB_version_2019_03_05	0	TRUE	Salmonella enterica subsp. enterica serovar London strain 3-5 plasmid pSa44-CIP-CRO, complete sequence	IncFIB,IncI-gamma/K1	MOBC,MOBP	MPF_I	MOBP	conjugative
MK041211_1	MK041211.1	62891	PLSDB_version_2019_03_05	0	TRUE	Citrobacter amalonaticus strain M21015 plasmid pMCR-M21015, complete sequence	IncI2	MOBP	MPF_T		conjugative
MG640601_1	MG640601.1	114190	PLSDB_version_2019_03_05	0	TRUE	Enterococcus faecium strain SRR6 plasmid pEMSRR6, complete sequence					non-mobilizable
MH202956_1	MH202956.1	59589	PLSDB_version_2019_03_05	0	TRUE	Escherichia coli strain HXH-5 plasmid pHXH-5, complete sequence	IncI2	MOBP	MPF_T		conjugative
MH202955_1	MH202955.1	124747	PLSDB_version_2019_03_05	0	TRUE	Escherichia coli strain HXH-1 plasmid pHXH-1, complete sequence	IncFIB,IncFIC,rep_cluster_2244	MOBF,MOBP	MPF_F	MOBF	conjugative
MG773377_1	MG773377.1	46192	PLSDB_version_2019_03_05	0	TRUE	Escherichia coli strain LSB54 plasmid pLSB54-NDM-5, complete sequence	IncX3	MOBP	MPF_T		conjugative
MG773376_1	MG773376.1	251657	PLSDB_version_2019_03_05	0	TRUE	Escherichia coli strain LSB54 plasmid pLSB54-mcr-1, complete sequence	IncHI2A,rep_cluster_1088	MOBH	MPF_F	MOBH	conjugative
AP019364_1	AP019364.1	1586	PLSDB_version_2019_03_05	39	TRUE	Parageobacillus thermoglucosidasius TG4 plasmid pPTG4S DNA, complete sequence					non-mobilizable
MF580438_1	MF580438.1	41816	PLSDB_version_2019_03_05	0	TRUE	Enterococcus faecium strain E35048 plasmid pE35048-oc, complete sequence	Inc18	MOBQ	MPF_T		conjugative
MH114596_1	MH114596.1	201750	PLSDB_version_2019_03_05	0	TRUE	Salmonella enterica strain 13-1681 plasmid p131681, complete sequence	IncHI2A,rep_cluster_1088		MPF_F		non-mobilizable
KX858825_1	KX858825.1	89970	PLSDB_version_2019_03_05	0	TRUE	Enterobacter cloacae strain N13-1531 plasmid pIMI-5, complete sequence	IncFII		MPF_F		non-mobilizable
KX786187_1	KX786187.1	165469	PLSDB_version_2019_03_05	0	TRUE	Enterobacter cloacae strain N14-0444 plasmid pIMI-6, complete sequence	IncFII,rep_cluster_2183	MOBF,MOBP	MPF_F		conjugative
CP031024_1	CP031024.1	8888	PLSDB_version_2019_03_05	187	TRUE	Lactobacillus delbrueckii subsp. lactis isolate NWC_2_2 plasmid pNWC_2_2, complete sequence	rep_cluster_64				non-mobilizable
CP029251_1	CP029251.1	8813	PLSDB_version_2019_03_05	187	TRUE	Lactobacillus delbrueckii subsp. lactis isolate NWC_1_2 plasmid p1, complete sequence	rep_cluster_64				non-mobilizable
CP031017_1	CP031017.1	22170	PLSDB_version_2019_03_05	191	TRUE	Lactobacillus helveticus isolate NWC_2_3 plasmid pNWC_2_3, complete sequence	rep_cluster_707				non-mobilizable
CP031020_1	CP031020.1	30538	PLSDB_version_2019_03_05	0	TRUE	Lactobacillus helveticus isolate NWC_2_4 plasmid pNWC_2_4, complete sequence	rep_cluster_707	MOBQ			mobilizable
MH457197_1	MH457197.1	3386	PLSDB_version_2019_03_05	0	TRUE	Actinobacillus pleuropneumoniae strain MIDG2567 plasmid pM2567Tet, complete sequence	IncP				non-mobilizable
MH457202_1	MH457202.1	12666	PLSDB_version_2019_03_05	0	TRUE	Actinobacillus pleuropneumoniae strain MIDG3362 plasmid pM3362MDR, complete sequence	IncP,rep_cluster_1875				non-mobilizable
MH457199_1	MH457199.1	3376	PLSDB_version_2019_03_05	0	TRUE	Actinobacillus pleuropneumoniae strain MIDG2658 plasmid pM2567Tet, complete sequence	IncP				non-mobilizable
MH457198_1	MH457198.1	3366	PLSDB_version_2019_03_05	0	TRUE	Actinobacillus pleuropneumoniae strain MIDG2656 plasmid pM2656Tet, complete sequence	IncP				non-mobilizable
MH457196_1	MH457196.1	5128	PLSDB_version_2019_03_05	0	TRUE	Actinobacillus pleuropneumoniae strain MV780 plasmid p780, complete sequence	IncP				non-mobilizable
MH917717_1	MH917717.1	8902	PLSDB_version_2019_03_05	0	TRUE	Escherichia coli strain 30 plasmid, complete sequence					non-mobilizable
MH917716_1	MH917716.1	8171	PLSDB_version_2019_03_05	0	TRUE	Escherichia coli strain 1225 plasmid, complete sequence					non-mobilizable
MH580302_1	MH580302.1	118160	PLSDB_version_2019_03_05	0	TRUE	Escherichia coli strain 1107 plasmid p1107-118K, complete sequence	IncFIB,rep_cluster_2244		MPF_F	MOBF	mobilizable
MG825385_1	MG825385.1	111455	PLSDB_version_2019_03_05	0	TRUE	Escherichia coli strain 1107 plasmid p1107-111K, complete sequence	IncFIB				non-mobilizable
MG825372_1	MG825372.1	190401	PLSDB_version_2019_03_05	0	TRUE	Escherichia coli strain 1106 plasmid p1106-IncFIB, complete sequence	IncFIB,IncFIC,rep_cluster_2244,rep_cluster_2313	MOBF,MOBP	MPF_F	MOBF	conjugative
MG825371_1	MG825371.1	92438	PLSDB_version_2019_03_05	0	TRUE	Escherichia coli strain 1106 plasmid p1106-IncFII, complete sequence	IncK2/Z	MOBP	MPF_I	MOBP	conjugative
MH847571_1	MH847571.1	107715	PLSDB_version_2019_03_05	0	TRUE	Escherichia coli strain 17-461F plasmid p17-461F, complete sequence	IncI-gamma/K1	MOBP	MPF_I	MOBP	conjugative
MH847038_1	MH847038.1	108813	PLSDB_version_2019_03_05	0	TRUE	Escherichia coli strain 04-021 plasmid p04-021, complete sequence	IncI-gamma/K1	MOBP	MPF_I	MOBP	conjugative
MK033501_1	MK033501.1	83425	PLSDB_version_2019_03_05	0	TRUE	Salmonella enterica subsp. enterica serovar Anatum strain R13.0957_pConj83k plasmid pConj83k, complete sequence	IncN	MOBF	MPF_T		conjugative
MK033500_1	MK033500.1	57900	PLSDB_version_2019_03_05	0	TRUE	Salmonella enterica subsp. enterica serovar Anatum strain R13.0957_pConj58k plasmid pConj58k, complete sequence	IncN	MOBF	MPF_T		conjugative
MK033499_1	MK033499.1	125028	PLSDB_version_2019_03_05	0	TRUE	Escherichia coli strain C600_pConj125k plasmid pConj125k, complete sequence	IncC,IncN	MOBF	MPF_T	MOBH	conjugative
MH892479_1	MH892479.1	175495	PLSDB_version_2019_03_05	0	TRUE	Citrobacter freundii strain 2262 plasmid pNDM-2262, complete sequence	IncC,rep_cluster_1254	MOBH,MOBH	MPF_F	MOBH	conjugative
MK079574_1	MK079574.1	114949	PLSDB_version_2019_03_05	0	TRUE	Escherichia coli strain TS62CTX plasmid pHNTS62, complete sequence	IncFIA,IncFII,IncN	MOBF,MOBQ	MPF_F	MOBP	conjugative
MK079573_1	MK079573.1	42871	PLSDB_version_2019_03_05	0	TRUE	Klebsiella pneumoniae strain LDH4-2 plasmid pHNLDH4-2, complete sequence	IncR				non-mobilizable
MK079571_1	MK079571.1	55179	PLSDB_version_2019_03_05	0	TRUE	Klebsiella pneumoniae strain 6BF16CTX plasmid pHNBF16, complete sequence		MOBP			mobilizable
MK079570_1	MK079570.1	65161	PLSDB_version_2019_03_05	0	TRUE	Klebsiella pneumoniae strain BC6-3 plasmid pHNBC6-3, complete sequence	IncFIA,IncFII	MOBF	MPF_F	MOBP	conjugative
MK104259_1	MK104259.1	131404	PLSDB_version_2019_03_05	0	TRUE	Klebsiella pneumoniae strain LC3 plasmid pHNLC3, complete sequence	IncFII,IncR	MOBF,MOBF	MPF_F		conjugative
CP033511_1	CP033511.1	222142	PLSDB_version_2019_03_05	0	TRUE	Shigella flexneri strain 2016AM-0877 plasmid p2016AM-0877, complete sequence	IncFIA	MOBF,MOBF,MOBP			mobilizable
LR026974_1	LR026974.1	11681	PLSDB_version_2019_03_05	0	TRUE	Acinetobacter baumannii strain KCRI-49 genome assembly, plasmid: pKCRI-49-1	rep_cluster_1259	MOBQ			mobilizable
LR026973_1	LR026973.1	34935	PLSDB_version_2019_03_05	0	TRUE	Acinetobacter baumannii strain KCRI-432B genome assembly, plasmid: pKCRI-43-1		MOBP,MOBP			mobilizable
LR026972_1	LR026972.1	29606	PLSDB_version_2019_03_05	0	TRUE	Acinetobacter baumannii strain KCRI-28 genome assembly, plasmid: pKCRI-28-1	rep_cluster_1254,rep_cluster_1364				non-mobilizable
LC383633_1	LC383633.1	32573	PLSDB_version_2019_03_05	0	TRUE	Staphylococcus aureus SI1 plasmid pWSI1 DNA, complete sequence	rep_cluster_1733,rep_cluster_2100,rep_cluster_2176			MOBV	mobilizable
CP033377_1	CP033377.1	49643	PLSDB_version_2019_03_05	0	TRUE	Enterococcus faecium strain Gr17 plasmid pGR17, complete sequence					non-mobilizable
LC331663_1	LC331663.1	5444	PLSDB_version_2019_03_05	534	TRUE	Rhodococcus erythropolis IAM 1400 plasmid pRET1100 DNA, complete sequence					non-mobilizable
LC331662_1	LC331662.1	5421	PLSDB_version_2019_03_05	1	TRUE	Rhodococcus erythropolis IAM 1400 plasmid pRET1200 DNA, complete sequence	rep_cluster_1626				non-mobilizable
MH077952_1	MH077952.1	260339	PLSDB_version_2019_03_05	0	TRUE	Escherichia coli strain EC17S-208 plasmid p17S-208, complete sequence	IncHI2A,rep_cluster_1088	MOBH	MPF_F	MOBH	conjugative
LC316981_1	LC316981.1	30639	PLSDB_version_2019_03_05	0	TRUE	Lactococcus garvieae plasmid pNs15sousui29 DNA, complete sequence, strain: Ns15sousui29	rep_cluster_796	MOBQ			mobilizable
LC316980_1	LC316980.1	31839	PLSDB_version_2019_03_05	0	TRUE	Lactococcus garvieae plasmid pNUF462 DNA, complete sequence, strain: NUF462	rep_cluster_796	MOBQ			mobilizable
LC316979_1	LC316979.1	30643	PLSDB_version_2019_03_05	0	TRUE	Lactococcus garvieae plasmid pNUF18 DNA, complete sequence, strain: NUF18	rep_cluster_796	MOBQ			mobilizable
AP018147_1	AP018147.1	102071	PLSDB_version_2019_03_05	0	TRUE	Escherichia coli plasmid pM217_FII DNA, complete genome, isolate: M217	IncFIA,IncFIC	MOBF	MPF_F	MOBF	conjugative
CP033375_1	CP033375.1	27672	PLSDB_version_2019_03_05	0	TRUE	Lactobacillus fermentum strain DR9 plasmid unnamed4, complete sequence	rep_cluster_1610				non-mobilizable
CP033374_1	CP033374.1	32407	PLSDB_version_2019_03_05	206	TRUE	Lactobacillus fermentum strain DR9 plasmid unnamed3, complete sequence					non-mobilizable
CP033373_1	CP033373.1	251760	PLSDB_version_2019_03_05	205	TRUE	Lactobacillus fermentum strain DR9 plasmid unnamed2, complete sequence		MOBT			mobilizable
AP019191_1	AP019191.1	110735	PLSDB_version_2019_03_05	0	TRUE	Escherichia coli M629-2 plasmid pM629-2-NDM5 DNA, complete sequence	IncFIA,IncFIB,IncFII,IncFII,IncQ1	MOBF			mobilizable
AP019190_1	AP019190.1	72781	PLSDB_version_2019_03_05	0	TRUE	Escherichia coli M217 plasmid pM217_I1 DNA, complete genome	IncI-gamma/K1	MOBP	MPF_I	MOBP	conjugative
KY000068_2	KY000068.2	200539	PLSDB_version_2019_03_05	504	TRUE	Agrobacterium deltaense strain Tun151 plasmid pTi_Tun151, complete sequence	rep_cluster_490		MPF_T		non-mobilizable
MG196294_1	MG196294.1	118337	PLSDB_version_2019_03_05	0	TRUE	Escherichia coli strain THSJ02 plasmid pHNTH02-1, complete sequence	IncK2/Z	MOBP	MPF_I	MOBP	conjugative
MG196293_1	MG196293.1	129713	PLSDB_version_2019_03_05	0	TRUE	Escherichia coli strain SDX5C133 plasmid pHNSD133T1, complete sequence	IncY				non-mobilizable
MH459020_1	MH459020.1	253783	PLSDB_version_2019_03_05	0	TRUE	Escherichia coli strain GZ6DS2 plasmid pHN6DS2,complete sequence	IncHI2A,IncN,rep_cluster_1088	MOBH	MPF_F	MOBH	conjugative
MH229869_1	MH229869.1	30142	PLSDB_version_2019_03_05	0	TRUE	Escherichia coli plasmid pKANJ7, complete sequence	IncX1	MOBP	MPF_T		conjugative
MH917123_1	MH917123.1	65604	PLSDB_version_2019_03_05	0	TRUE	Klebsiella pneumoniae strain Kp735 plasmid pSZN_KPC, complete sequence	IncN	MOBF	MPF_T	MOBF	conjugative
MH917122_1	MH917122.1	106201	PLSDB_version_2019_03_05	0	TRUE	Klebsiella pneumoniae strain Kp715 plasmid pSZF_KPC, complete sequence	IncFII,IncU,rep_cluster_1418,rep_cluster_2183	MOBF,MOBF	MPF_F		conjugative
AMXH01000087_1	AMXH01000087.1	47274	PLSDB_version_2019_03_05	0	TRUE	Acinetobacter pittii strain XM1570 plasmid pXM1, complete sequence, whole genome shotgun sequence		MOBQ	MPF_T		conjugative
MH491967_2	MH491967.2	145619	PLSDB_version_2019_03_05	0	TRUE	Proteus mirabilis strain HFK418 plasmid pHFK418-NDM, complete sequence	rep_cluster_1506	MOBH	MPF_F		conjugative
MG387191_2	MG387191.2	262833	PLSDB_version_2019_03_05	0	TRUE	Citrobacter freundii strain 2262 plasmid pTEM-2262, complete sequence	Col(VCM04)	MOBH			mobilizable
MH829594_1	MH829594.1	314351	PLSDB_version_2019_03_05	0	TRUE	Enterobacter cloacae strain EC62 plasmid pIMP-4-EC62, complete sequence	IncHI2A,rep_cluster_1088	MOBH	MPF_F	MOBH	conjugative
MH569712_1	MH569712.1	84849	PLSDB_version_2019_03_05	0	TRUE	Serratia marcescens subsp. marcescens strain S120 plasmid pPM120-2, complete sequence	IncFIA,IncFII,rep_cluster_2183	MOBF			mobilizable
MH844629_1	MH844629.1	182653	PLSDB_version_2019_03_05	0	TRUE	Escherichia coli strain 2248 plasmid pNDM-2248, complete sequence	IncC	MOBH,MOBH	MPF_F	MOBH	conjugative
MH882484_1	MH882484.1	41936	PLSDB_version_2019_03_05	0	TRUE	Providencia rettgeri strain 2055 plasmid p2055-IMP, complete sequence	IncW	MOBF	MPF_T	MOBF	conjugative
MH477637_1	MH477637.1	67510	PLSDB_version_2019_03_05	0	TRUE	Citrobacter freundii strain 1509-02085 plasmid p02085-tetA, complete sequence	IncFIA,IncR			MOBF	mobilizable
MH884654_1	MH884654.1	83480	PLSDB_version_2019_03_05	0	TRUE	Salmonella sp. strain Sa27 plasmid pSa27-HP, complete sequence	IncI-gamma/K1	MOBP	MPF_I	MOBP	conjugative
MH884653_1	MH884653.1	270379	PLSDB_version_2019_03_05	0	TRUE	Salmonella sp. strain Sa27 plasmid pSa27-TC-CIP, complete sequence	IncHI2A,IncI-gamma/K1,IncQ1,rep_cluster_1088	MOBP	MPF_I	MOBP	conjugative
MH884652_1	MH884652.1	186308	PLSDB_version_2019_03_05	0	TRUE	Salmonella sp. strain Sa27 plasmid pSa27-CIP, complete sequence	IncHI2A,IncQ1,rep_cluster_1088		MPF_F		non-mobilizable
MH884651_1	MH884651.1	115480	PLSDB_version_2019_03_05	0	TRUE	Salmonella sp. strain Sa21 plasmid pSa21-TC-CIP, complete sequence	IncI-gamma/K1,IncX1	MOBP	MPF_I	MOBF,MOBP	conjugative
MH884650_1	MH884650.1	88531	PLSDB_version_2019_03_05	0	TRUE	Salmonella sp. strain Sa21 plasmid pSa21-HP, complete sequence	IncI-gamma/K1	MOBP	MPF_I	MOBP	conjugative
MH884649_1	MH884649.1	27772	PLSDB_version_2019_03_05	0	TRUE	Salmonella sp. strain Sa21 plasmid pSa21-IncX1-28K, complete sequence	IncX1			MOBF	mobilizable
MH844525_1	MH844525.1	101189	PLSDB_version_2019_03_05	0	TRUE	Escherichia coli strain SCEC128 plasmid pSCEC128, complete sequence	IncHI1B				non-mobilizable
LR026976_1	LR026976.1	43434	PLSDB_version_2019_03_05	553	TRUE	Bacillus pumilus isolate 1 genome assembly, plasmid: p576		MOBP			mobilizable
CP032914_1	CP032914.1	101311	PLSDB_version_2019_03_05	204	TRUE	Alteromonas sp. RKMC-009 plasmid unnamed, complete sequence					non-mobilizable
MH781720_1	MH781720.1	46161	PLSDB_version_2019_03_05	0	TRUE	Klebsiella pneumoniae strain SCKLB684 plasmid pSCKLB684-ndm, complete sequence	IncX3	MOBP	MPF_T		conjugative
MH781719_1	MH781719.1	93227	PLSDB_version_2019_03_05	0	TRUE	Klebsiella pneumoniae strain SCKLB684 plasmid pSCKLB684-mcr, complete sequence	IncY				non-mobilizable
AP018710_1	AP018710.1	35552	PLSDB_version_2019_03_05	38	TRUE	Uncultured bacterium plasmid pSN1216-29 DNA, complete sequence	rep_cluster_435	MOBP			mobilizable
AP018709_1	AP018709.1	50476	PLSDB_version_2019_03_05	0	TRUE	Uncultured bacterium plasmid pSN1104-59 DNA, complete sequence	IncP	MOBP	MPF_T	MOBP	conjugative
AP018708_1	AP018708.1	41117	PLSDB_version_2019_03_05	37	TRUE	Uncultured bacterium plasmid pSN1104-34 DNA, complete sequence		MOBP	MPF_T		conjugative
AP018707_1	AP018707.1	41033	PLSDB_version_2019_03_05	37	TRUE	Uncultured bacterium plasmid pSN1104-11 DNA, complete sequence		MOBP	MPF_T		conjugative
AP018706_1	AP018706.1	39117	PLSDB_version_2019_03_05	36	TRUE	Uncultured bacterium plasmid pSN0729-70 DNA, complete sequence		MOBP			mobilizable
AP018705_1	AP018705.1	38644	PLSDB_version_2019_03_05	36	TRUE	Uncultured bacterium plasmid pSN0729-62 DNA, complete sequence		MOBP			mobilizable
MH287044_1	MH287044.1	98766	PLSDB_version_2019_03_05	0	TRUE	Escherichia coli strain 5.1-R1 plasmid pCERC6, complete sequence	IncI1/B/O	MOBP	MPF_I	MOBP	conjugative
CP008701_1	CP008701.1	186323	PLSDB_version_2019_03_05	0	TRUE	Klebsiella variicola strain Kp5-1 plasmid pKp5-1, complete sequence	IncFIB,IncFII,IncR,rep_cluster_2183	MOBF,MOBF	MPF_F		conjugative
ARNV02000014_1	ARNV02000014.1	59621	PLSDB_version_2019_03_05	0	TRUE	Lactobacillus paracasei strain LcY plasmid pYAK, complete sequence, whole genome shotgun sequence	rep_cluster_850	MOBP,MOBP	MPF_T		conjugative
AQPP01000018_1	AQPP01000018.1	59621	PLSDB_version_2019_03_05	0	TRUE	Lactobacillus paracasei strain LcA plasmid pACT, complete sequence, whole genome shotgun sequence	rep_cluster_850	MOBP,MOBP	MPF_T		conjugative
MH718732_1	MH718732.1	14146	PLSDB_version_2019_03_05	0	TRUE	Escherichia coli strain WW16 IncQ1 plasmid pQGU16, complete sequence	IncQ1	MOBQ		MOBQ	mobilizable
MH718731_1	MH718731.1	15473	PLSDB_version_2019_03_05	0	TRUE	Enterobacter cloacae strain WW13 IncQ1 plasmid pQGU13, complete sequence	IncQ1	MOBQ		MOBQ	mobilizable
MH674200_1	MH674200.1	6268	PLSDB_version_2019_03_05	0	TRUE	Escherichia coli strain PS8b plasmid pPS8b, complete sequence		MOBV			mobilizable
MH594122_1	MH594122.1	8008	PLSDB_version_2019_03_05	442	TRUE	Bacillus pumilus strain T2 plasmid pBP-T2, complete sequence	Inc13	MOBV			mobilizable
MH581229_1	MH581229.1	7210	PLSDB_version_2019_03_05	442	TRUE	Bacillus pumilus strain BIM 171 plasmid pBP-B171, complete sequence	Inc13	MOBV			mobilizable
MH581228_1	MH581228.1	6580	PLSDB_version_2019_03_05	442	TRUE	Bacillus pumilus strain BIM 394 plasmid pBP-B394, complete sequence	Inc13	MOBV			mobilizable
MH477636_1	MH477636.1	163588	PLSDB_version_2019_03_05	0	TRUE	Klebsiella pneumoniae strain 130504051 plasmid p504051-KPC, complete sequence	IncN,IncN,IncR,IncU,rep_cluster_1418	MOBF,MOBF	MPF_F	MOBF	conjugative
MH422552_1	MH422552.1	88222	PLSDB_version_2019_03_05	0	TRUE	Escherichia coli strain L-I1 plasmid pIncFIB, complete sequence	IncFIC,rep_cluster_2244				non-mobilizable
MH760469_1	MH760469.1	179850	PLSDB_version_2019_03_05	0	TRUE	Salmonella enterica strain 2016K-0796 plasmid p2016K-0796, complete sequence	IncC	MOBH,MOBH	MPF_F	MOBH	conjugative
LR025084_1	LR025084.1	22667	PLSDB_version_2019_03_05	551	TRUE	Serratia symbiotica strain SeCistrobi genome assembly, plasmid: pSeCistrobi01					non-mobilizable
MG973074_1	MG973074.1	145122	PLSDB_version_2019_03_05	667	TRUE	Clostridioides difficile strain HSJD-312 plasmid pHSJD-312, complete sequence					non-mobilizable
MF547511_1	MF547511.1	45546	PLSDB_version_2019_03_05	0	TRUE	Escherichia coli strain P744 plasmid pP744T-NDM5, complete sequence	IncX3,IncX3	MOBP	MPF_T		conjugative
MF547509_1	MF547509.1	46161	PLSDB_version_2019_03_05	0	TRUE	Escherichia coli strain P785MEM plasmid pP785-NDM5, complete sequence	IncX3,IncX3	MOBP	MPF_T		conjugative
MF547508_1	MF547508.1	46161	PLSDB_version_2019_03_05	0	TRUE	Escherichia coli strain P855MEM plasmid pP855-NDM5, complete sequence	IncX3,IncX3	MOBP	MPF_T		conjugative
MF547507_1	MF547507.1	46161	PLSDB_version_2019_03_05	0	TRUE	Escherichia coli strain P788A-032 plasmid pP788A-NDM5, complete sequence	IncX3,IncX3	MOBP	MPF_T		conjugative
CP032525_1	CP032525.1	5933	PLSDB_version_2019_03_05	0	TRUE	Shigella sonnei strain AR_0030 plasmid unnamed2, complete sequence	rep_cluster_2350	MOBF		MOB_unknown	mobilizable
CP032524_1	CP032524.1	94537	PLSDB_version_2019_03_05	0	TRUE	Shigella sonnei strain AR_0030 plasmid unnamed1, complete sequence	IncI-gamma/K1	MOBP	MPF_I	MOBP	conjugative
MH569711_1	MH569711.1	9448	PLSDB_version_2019_03_05	0	TRUE	Serratia marcescens subsp. marcescens strain S89 plasmid pPCMI3, complete sequence	IncQ2	MOBP			mobilizable
MH475146_1	MH475146.1	175712	PLSDB_version_2019_03_05	0	TRUE	Citrobacter freundii strain 164 plasmid pCf164_LMB-1, complete sequence	IncC,rep_cluster_1254	MOBH,MOBH	MPF_F	MOBH	conjugative
MH507589_1	MH507589.1	47304	PLSDB_version_2019_03_05	0	TRUE	Escherichia coli strain 2013-01-2422 plasmid pNVI2422, complete sequence	IncX1,IncX3	MOBP	MPF_T	MOBP	conjugative
MH049740_1	MH049740.1	3939	PLSDB_version_2019_03_05	0	TRUE	Edwardsiella ictaluri strain YCH plasmid pEI1, complete sequence	rep_cluster_2358				non-mobilizable
CP018033_1	CP018033.1	11595	PLSDB_version_2019_03_05	0	TRUE	[Haemophilus] parasuis strain D74 plasmid pD74, complete sequence	rep_cluster_723				non-mobilizable
MG860488_1	MG860488.1	109904	PLSDB_version_2019_03_05	0	TRUE	Escherichia coli strain 92944 plasmid p92944-TEM, complete sequence	IncFIA,IncY				non-mobilizable
KY200950_1	KY200950.1	31191	PLSDB_version_2019_03_05	0	TRUE	Klebsiella pneumoniae subsp. pneumoniae strain Kp1219 plasmid pOXA-517, complete sequence	IncL/M		MPF_I		non-mobilizable
CP032102_1	CP032102.1	209982	PLSDB_version_2019_03_05	0	TRUE	Acinetobacter lwoffii strain EK30A plasmid pALWEK1.1, complete sequence	rep_cluster_1282,rep_cluster_1656	MOBP,MOBP,MOBQ			mobilizable
CP032290_1	CP032290.1	185734	PLSDB_version_2019_03_05	0	TRUE	Acinetobacter lwoffii strain ED9-5a plasmid pALWED3.6, complete sequence	rep_cluster_1656	MOBP			mobilizable
CP032289_1	CP032289.1	12408	PLSDB_version_2019_03_05	203	TRUE	Acinetobacter lwoffii strain ED9-5a plasmid pALWED3.4, complete sequence	rep_cluster_2288				non-mobilizable
CP032288_1	CP032288.1	8055	PLSDB_version_2019_03_05	198	TRUE	Acinetobacter lwoffii strain ED9-5a plasmid pALWED3.3, complete sequence		MOBQ			mobilizable
CP032287_1	CP032287.1	15657	PLSDB_version_2019_03_05	202	TRUE	Acinetobacter lwoffii strain ED9-5a plasmid pALWED3.2, complete sequence	rep_cluster_2314	MOBQ			mobilizable
CP032124_1	CP032124.1	6321	PLSDB_version_2019_03_05	0	TRUE	Acinetobacter lwoffii strain ED45-23 plasmid pALWED2.9, complete sequence	rep_cluster_1071	MOBQ			mobilizable
CP032123_1	CP032123.1	8120	PLSDB_version_2019_03_05	0	TRUE	Acinetobacter lwoffii strain ED45-23 plasmid pALWED2.8, complete sequence	rep_cluster_1280	MOBQ			mobilizable
CP032122_1	CP032122.1	8811	PLSDB_version_2019_03_05	0	TRUE	Acinetobacter lwoffii strain ED45-23 plasmid pALWED2.7, complete sequence	rep_cluster_1259	MOBQ			mobilizable
CP032121_1	CP032121.1	9202	PLSDB_version_2019_03_05	0	TRUE	Acinetobacter lwoffii strain ED45-23 plasmid pALWED2.6, complete sequence	rep_cluster_1171	MOBQ			mobilizable
CP032120_1	CP032120.1	11416	PLSDB_version_2019_03_05	0	TRUE	Acinetobacter lwoffii strain ED45-23 plasmid pALWED2.5, complete sequence	rep_cluster_1254	MOBQ			mobilizable
CP032119_1	CP032119.1	10584	PLSDB_version_2019_03_05	0	TRUE	Acinetobacter lwoffii strain ED45-23 plasmid pALWED2.4, complete sequence		MOBQ			mobilizable
CP032118_1	CP032118.1	22771	PLSDB_version_2019_03_05	0	TRUE	Acinetobacter lwoffii strain ED45-23 plasmid pALWED2.3, complete sequence					non-mobilizable
CP032117_1	CP032117.1	43259	PLSDB_version_2019_03_05	201	TRUE	Acinetobacter lwoffii strain ED45-23 plasmid pALWED2.2, complete sequence	rep_cluster_327				non-mobilizable
CP032116_1	CP032116.1	4861	PLSDB_version_2019_03_05	198	TRUE	Acinetobacter lwoffii strain ED23-35 plasmid pALWED1.7, complete sequence		MOBQ			mobilizable
CP032115_1	CP032115.1	5596	PLSDB_version_2019_03_05	200	TRUE	Acinetobacter lwoffii strain ED23-35 plasmid pALWED1.6, complete sequence		MOBQ			mobilizable
CP032114_1	CP032114.1	6711	PLSDB_version_2019_03_05	0	TRUE	Acinetobacter lwoffii strain ED23-35 plasmid pALWED1.5, complete sequence	rep_cluster_1071	MOBQ			mobilizable
CP032113_1	CP032113.1	14118	PLSDB_version_2019_03_05	0	TRUE	Acinetobacter lwoffii strain ED23-35 plasmid pALWED1.4, complete sequence	rep_cluster_1254	MOBQ			mobilizable
CP032112_1	CP032112.1	47739	PLSDB_version_2019_03_05	0	TRUE	Acinetobacter lwoffii strain ED23-35 plasmid pALWED1.2, complete sequence	rep_cluster_1656				non-mobilizable
CP032111_1	CP032111.1	5223	PLSDB_version_2019_03_05	199	TRUE	Acinetobacter lwoffii strain EK30A plasmid pALWEK1.9, complete sequence		MOBP			mobilizable
CP032110_1	CP032110.1	5323	PLSDB_version_2019_03_05	0	TRUE	Acinetobacter lwoffii strain EK30A plasmid pALWEK1.8, complete sequence	rep_cluster_1265	MOBQ			mobilizable
CP032109_1	CP032109.1	6691	PLSDB_version_2019_03_05	0	TRUE	Acinetobacter lwoffii strain EK30A plasmid pALWEK1.7, complete sequence	rep_cluster_1071	MOBQ			mobilizable
CP032108_1	CP032108.1	6886	PLSDB_version_2019_03_05	198	TRUE	Acinetobacter lwoffii strain EK30A plasmid pALWEK1.6, complete sequence		MOBQ			mobilizable
CP032107_1	CP032107.1	8635	PLSDB_version_2019_03_05	0	TRUE	Acinetobacter lwoffii strain EK30A plasmid pALWEK1.4, complete sequence	rep_cluster_1219	MOBQ			mobilizable
CP032106_1	CP032106.1	10346	PLSDB_version_2019_03_05	0	TRUE	Acinetobacter lwoffii strain EK30A plasmid pALWEK1.3, complete sequence	rep_cluster_1254	MOBQ			mobilizable
CP032105_1	CP032105.1	12173	PLSDB_version_2019_03_05	0	TRUE	Acinetobacter lwoffii strain EK30A plasmid pALWEK1.2, complete sequence	rep_cluster_1041				non-mobilizable
CP032104_1	CP032104.1	8399	PLSDB_version_2019_03_05	0	TRUE	Acinetobacter lwoffii strain EK30A plasmid pALWEK1.11, complete sequence		MOBQ			mobilizable
CP032103_1	CP032103.1	9203	PLSDB_version_2019_03_05	0	TRUE	Acinetobacter lwoffii strain EK30A plasmid pALWEK1.10, complete sequence	rep_cluster_1171	MOBQ			mobilizable
CP031745_1	CP031745.1	10967	PLSDB_version_2019_03_05	0	TRUE	Acinetobacter baumannii WM99c plasmid pWM99c-1, complete sequence	rep_cluster_1172	MOBQ			mobilizable
CP031744_1	CP031744.1	110967	PLSDB_version_2019_03_05	0	TRUE	Acinetobacter baumannii WM99c plasmid pWM99c-2, complete sequence	rep_cluster_718	MOBP			mobilizable
AP018939_1	AP018939.1	123579	PLSDB_version_2019_03_05	0	TRUE	Escherichia coli JSWP006 plasmid pJSWP006_1 DNA, complete sequence	IncFIB,IncFII,IncQ1	MOBF,MOBF	MPF_T		conjugative
MH648141_1	MH648141.1	92289	PLSDB_version_2019_03_05	0	TRUE	Salmonella enterica subsp. enterica serovar Typhimurium strain ST1007 plasmid pST1007-1D, complete sequence	IncFIA,IncQ1	MOBF	MPF_F	MOBF	conjugative
MH626559_1	MH626559.1	103571	PLSDB_version_2019_03_05	0	TRUE	Salmonella enterica subsp. enterica serovar Typhimurium strain ST1007 plasmid pST1007-1C, complete sequence	IncFIA,IncQ1	MOBF	MPF_F	MOBF	conjugative
MH626558_1	MH626558.1	109361	PLSDB_version_2019_03_05	0	TRUE	Salmonella enterica subsp. enterica serovar Typhimurium strain ST1007 plasmid pST1007-1B, complete sequence	IncFIA	MOBF	MPF_F	MOBF	conjugative
MH257753_1	MH257753.1	95629	PLSDB_version_2019_03_05	0	TRUE	Salmonella enterica subsp. enterica serovar Typhimurium strain 1007 plasmid pST1007-1A, complete sequence	IncFIA	MOBF	MPF_F	MOBF	conjugative
AP018363_1	AP018363.1	53989	PLSDB_version_2019_03_05	0	TRUE	Escherichia coli plasmid pA56-1R DNA, complete genome, strain: A56-1R	IncN	MOBF	MPF_T	MOBF	conjugative
AP018362_1	AP018362.1	53198	PLSDB_version_2019_03_05	0	TRUE	Escherichia coli plasmid pA56-1S DNA, complete genome, strain: A56-1S	IncN	MOBF	MPF_T	MOBF	conjugative
CP032294_1	CP032294.1	119757	PLSDB_version_2019_03_05	0	TRUE	UNVERIFIED_ORG: Enterobacter cloacae strain AR_0073 plasmid unnamed3, complete sequence	IncFII,IncR	MOBF	MPF_F		conjugative
CP032293_1	CP032293.1	52591	PLSDB_version_2019_03_05	0	TRUE	UNVERIFIED_ORG: Enterobacter cloacae strain AR_0073 plasmid unnamed2, complete sequence	IncX5	MOBP	MPF_T		conjugative
CP032292_1	CP032292.1	105998	PLSDB_version_2019_03_05	0	TRUE	UNVERIFIED_ORG: Enterobacter cloacae strain AR_0073 plasmid unnamed1, complete sequence	IncFIB,IncFII		MPF_T	MOBF	mobilizable
MH328007_1	MH328007.1	24228	PLSDB_version_2019_03_05	0	TRUE	Escherichia coli strain 86 plasmid pEC86, complete sequence	IncU				non-mobilizable
MH328006_1	MH328006.1	42848	PLSDB_version_2019_03_05	0	TRUE	Citrobacter portucalensis strain 40 plasmid pCP40, complete sequence	IncU	MOBP	MPF_T		conjugative
CP012377_1	CP012377.1	125121	PLSDB_version_2019_03_05	0	TRUE	Escherichia coli strain GE3 plasmid pGE3, complete sequence	IncFIA,IncFIB,IncFIC	MOBF	MPF_F	MOBF	conjugative
MF953243_1	MF953243.1	41608	PLSDB_version_2019_03_05	0	TRUE	Klebsiella pneumoniae strain C5 plasmid pC5_41608, complete sequence	IncN	MOBF	MPF_T	MOBF	conjugative
MH733011_1	MH733011.1	313847	PLSDB_version_2019_03_05	0	TRUE	Klebsiella pneumoniae strain KP16103 plasmid pKP16103-MCR-1, complete sequence	IncFIB,IncHI1B,IncN	MOBH	MPF_F		conjugative
MH733010_1	MH733010.1	238616	PLSDB_version_2019_03_05	0	TRUE	Klebsiella pneumoniae strain KP14812 plasmid pKP14812-MCR-1, complete sequence	IncFIA	MOBH	MPF_F		conjugative
MH401970_1	MH401970.1	50392	PLSDB_version_2019_03_05	0	TRUE	Enterobacter hormaechei subsp. steigerwaltii strain MED plasmid unnamed, complete sequence	IncN	MOBF	MPF_T	MOBF	conjugative
MH594478_1	MH594478.1	192802	PLSDB_version_2019_03_05	0	TRUE	Citrobacter freundii strain AA593 plasmid pIBAC_Incx3_A/C, complete sequence	IncA,IncX3	MOBH,MOBH,MOBP	MPF_F		conjugative
MH594477_1	MH594477.1	145294	PLSDB_version_2019_03_05	0	TRUE	Citrobacter freundii strain AA535 plasmid pIBAC_IncA/C, complete sequence	IncA	MOBH,MOBH	MPF_F		conjugative
MH634992_1	MH634992.1	4118	PLSDB_version_2019_03_05	681	TRUE	Campylobacter coli strain YV1223 plasmid pCCDM223S, complete sequence	rep_cluster_896				non-mobilizable
MH634991_1	MH634991.1	3002	PLSDB_version_2019_03_05	681	TRUE	Campylobacter coli strain VS1219 plasmid pCCDM219S, complete sequence	rep_cluster_916				non-mobilizable
MH634990_1	MH634990.1	26812	PLSDB_version_2019_03_05	680	TRUE	Campylobacter coli strain XK3140 plasmid pCCDM140S, complete sequence		MOBP	MPF_T		conjugative
MH634989_1	MH634989.1	4374	PLSDB_version_2019_03_05	682	TRUE	Campylobacter coli strain P118 plasmid pCCDM18S1, complete sequence	rep_cluster_795	MOBP			mobilizable
MH634988_1	MH634988.1	3304	PLSDB_version_2019_03_05	681	TRUE	Campylobacter coli strain P118 plasmid pCCDM18S, complete sequence	rep_cluster_916				non-mobilizable
MH634987_1	MH634987.1	26824	PLSDB_version_2019_03_05	680	TRUE	Campylobacter coli strain P118 plasmid pCCDM18M, complete sequence		MOBP	MPF_T		conjugative
MH547561_1	MH547561.1	26862	PLSDB_version_2019_03_05	678	TRUE	Pseudomonas aeruginosa strain PA34 plasmid pMKPA34-2, complete sequence					non-mobilizable
MH547560_1	MH547560.1	95404	PLSDB_version_2019_03_05	0	TRUE	Pseudomonas aeruginosa strain PA34 plasmid pMKPA34-1, complete sequence	rep_cluster_1516				non-mobilizable
MH727565_1	MH727565.1	51795	PLSDB_version_2019_03_05	0	TRUE	Citrobacter freundii strain ECL-14-57 plasmid pIMP-ECL14-57, complete sequence	IncN	MOBF	MPF_T	MOBF	conjugative
CP023017_1	CP023017.1	2034982	PLSDB_version_2019_03_05	111	TRUE	Ralstonia solanacearum strain SL3022 plasmid unnamed, complete sequence					non-mobilizable
CP022775_1	CP022775.1	1988373	PLSDB_version_2019_03_05	111	TRUE	Ralstonia solanacearum strain T12 plasmid unnamed, complete sequence					non-mobilizable
CP023015_1	CP023015.1	2001669	PLSDB_version_2019_03_05	111	TRUE	Ralstonia solanacearum strain T25 plasmid unnamed, complete sequence		MOBP			mobilizable
CP023013_1	CP023013.1	1998341	PLSDB_version_2019_03_05	111	TRUE	Ralstonia solanacearum strain T110 plasmid unnamed, complete sequence		MOBP			mobilizable
CP022610_1	CP022610.1	137128	PLSDB_version_2019_03_05	0	TRUE	Escherichia coli strain ATCC 700415 plasmid unnamed, complete sequence	IncFIA,IncFIA,IncFIB	MOBF,MOBF	MPF_F	MOBF	conjugative
MH624130_1	MH624130.1	53205	PLSDB_version_2019_03_05	0	TRUE	Aeromonas taiwanensis strain L186 plasmid p186-KPC, complete sequence	IncP,IncQ2,IncQ2,IncU,rep_cluster_2037	MOBP,MOBP			mobilizable
MG886288_1	MG886288.1	131016	PLSDB_version_2019_03_05	0	TRUE	Escherichia coli strain MO plasmid pMO, complete sequence	IncFIA,IncFIA,IncFIB,IncFII,rep_cluster_2131	MOBF,MOBP	MPF_F	MOBF	conjugative
MG886287_1	MG886287.1	5361	PLSDB_version_2019_03_05	0	TRUE	Escherichia coli strain ECPB39 plasmid pECPB39, complete sequence		MOBV			mobilizable
MG886286_1	MG886286.1	52776	PLSDB_version_2019_03_05	0	TRUE	Escherichia coli strain ECSIC9 plasmid pECSIC9, complete sequence	IncN	MOBF	MPF_T	MOBF	conjugative
MH580301_1	MH580301.1	99453	PLSDB_version_2019_03_05	0	TRUE	Escherichia coli strain 1107 plasmid p1107-99K, complete sequence	IncHI1B				non-mobilizable
MH580300_1	MH580300.1	110111	PLSDB_version_2019_03_05	0	TRUE	Escherichia coli strain 974 plasmid p974-IncF, complete sequence	IncFIA,IncFIB,IncFIC	MOBF	MPF_F	MOBF	conjugative
MH763829_1	MH763829.1	182188	PLSDB_version_2019_03_05	0	TRUE	Citrobacter freundii strain JY-17 plasmid pCFJY-17, complete sequence	IncC	MOBH,MOBH	MPF_F	MOBH	conjugative
MH595534_1	MH595534.1	9548	PLSDB_version_2019_03_05	0	TRUE	Klebsiella pneumoniae strain KPC45 plasmid pKPC45a, complete sequence		MOBP			mobilizable
MH595533_1	MH595533.1	14873	PLSDB_version_2019_03_05	0	TRUE	Klebsiella pneumoniae strain KPN535 plasmid pKPN535a, complete sequence	ColRNAI_rep_cluster_1987,IncQ1	MOBQ		MOBQ	mobilizable
MH587578_1	MH587578.1	43095	PLSDB_version_2019_03_05	0	TRUE	Staphylococcus aureus strain WG1647 plasmid pWBG615, complete sequence	rep_cluster_1018,rep_cluster_1142,rep_cluster_1281	MOBQ,MOBQ,MOBV	MPF_T		conjugative
MH587577_1	MH587577.1	34346	PLSDB_version_2019_03_05	0	TRUE	Staphylococcus aureus strain WBG10513 plasmid pWBG707, complete sequence	rep_cluster_155				non-mobilizable
MH587576_1	MH587576.1	52469	PLSDB_version_2019_03_05	0	TRUE	Staphylococcus aureus strain WG512 plasmid pWBG14, complete sequence	rep_cluster_155				non-mobilizable
MH587575_1	MH587575.1	40064	PLSDB_version_2019_03_05	0	TRUE	Staphylococcus aureus strain WBG4880 plasmid pWBG637, complete sequence	rep_cluster_765	MOBP	MPF_T	MOBP	conjugative
MH587574_1	MH587574.1	72158	PLSDB_version_2019_03_05	0	TRUE	Staphylococcus aureus strain WBG10514 plasmid pWBG731, complete sequence	rep_cluster_1215,rep_cluster_765	MOBP	MPF_T		conjugative
MH594579_1	MH594579.1	21079	PLSDB_version_2019_03_05	0	TRUE	Pseudomonas aeruginosa strain PA-IMP-1 plasmid pYUI-1, complete sequence	ColRNAI_rep_cluster_1987	MOBP,MOBP		MOB_unknown	mobilizable
MH536949_1	MH536949.1	49804	PLSDB_version_2019_03_05	0	TRUE	Citrobacter freundii strain AA535 plasmid pIBACIncN, complete sequence	IncN	MOBF	MPF_T	MOBF	conjugative
MH523639_1	MH523639.1	46161	PLSDB_version_2019_03_05	0	TRUE	Escherichia coli strain JN05 plasmid pJN05NDM7, complete sequence	IncX3	MOBP	MPF_T		conjugative
MH671358_1	MH671358.1	8597	PLSDB_version_2019_03_05	442	TRUE	Bacillus pumilus strain 63-2-2 plasmid pBP-6322, complete sequence	Inc13	MOBV			mobilizable
MH539889_1	MH539889.1	7753	PLSDB_version_2019_03_05	442	TRUE	Bacillus pumilus strain 33.4 plasmid pBP-33.4, complete sequence	Inc13	MOBV			mobilizable
MH539888_1	MH539888.1	6432	PLSDB_version_2019_03_05	442	TRUE	Bacillus pumilus strain 33-3 plasmid pBP-33-3, complete sequence	Inc13	MOBV			mobilizable
MH522715_1	MH522715.1	6244	PLSDB_version_2019_03_05	442	TRUE	Bacillus pumilus strain MRL1 plasmid pBP-MRL1, complete sequence	Inc13	MOBV			mobilizable
MG773378_1	MG773378.1	83157	PLSDB_version_2019_03_05	0	TRUE	Escherichia coli strain WA8 plasmid PWA8, complete sequence	IncFIB	MOBC	MPF_T		conjugative
AP018838_1	AP018838.1	51479	PLSDB_version_2019_03_05	0	TRUE	Escherichia coli M518 plasmid pM518-OXA181 DNA, complete sequence	IncX3,rep_cluster_1195	MOBP	MPF_T		conjugative
AP018837_1	AP018837.1	51479	PLSDB_version_2019_03_05	0	TRUE	Escherichia coli M517 plasmid pM517-OXA181 DNA, complete sequence	IncX3,rep_cluster_1195	MOBP	MPF_T		conjugative
AP018836_1	AP018836.1	51479	PLSDB_version_2019_03_05	0	TRUE	Escherichia coli M513 plasmid pM513-OXA181 DNA, complete sequence	IncX3,rep_cluster_1195	MOBP	MPF_T		conjugative
AP018835_1	AP018835.1	59360	PLSDB_version_2019_03_05	0	TRUE	Enterobacter hormaechei subsp. xiangfangensis M324 plasmid pM324-NDM1 DNA, complete sequence	IncFII,rep_cluster_2183				non-mobilizable
AP018834_1	AP018834.1	54064	PLSDB_version_2019_03_05	0	TRUE	Klebsiella pneumoniae M321 plasmid pM321-NDM1 DNA, complete sequence	IncFIB				non-mobilizable
AP018833_1	AP018833.1	136947	PLSDB_version_2019_03_05	0	TRUE	Escherichia coli M309 plasmid pM309-NDM5 DNA, complete sequence	IncFIA,IncFIA,IncFIC	MOBF	MPF_F		conjugative
AP018832_1	AP018832.1	57089	PLSDB_version_2019_03_05	0	TRUE	Enterobacter hormaechei subsp. xiangfangensis M308 plasmid pM308-NDM1 DNA, complete sequence	IncFII,rep_cluster_2183				non-mobilizable
AP018831_1	AP018831.1	51479	PLSDB_version_2019_03_05	0	TRUE	Enterobacter hormaechei subsp. xiangfangensis M206 plasmid pM206-OXA181 DNA, complete sequence	IncX3,rep_cluster_1195	MOBP	MPF_T		conjugative
AP018830_1	AP018830.1	209679	PLSDB_version_2019_03_05	0	TRUE	Enterobacter hormaechei subsp. xiangfangensis M206 plasmid pM206-NDM1 DNA, complete sequence	IncFII,IncQ1,IncR,rep_cluster_1418,rep_cluster_2183	MOBF,MOBF	MPF_F		conjugative
MG100202_1	MG100202.1	35743	PLSDB_version_2019_03_05	0	TRUE	Acinetobacter baumannii pAb825_36 plasmid, complete sequence	rep_cluster_1282	MOBP,MOBQ,MOBQ			mobilizable
MF768471_1	MF768471.1	4482	PLSDB_version_2019_03_05	0	TRUE	Pseudomonas sp. Lz4W plasmid pLz4W, complete sequence	rep_cluster_1967				non-mobilizable
MG825384_1	MG825384.1	46161	PLSDB_version_2019_03_05	0	TRUE	Escherichia coli strain 1079 plasmid p1079-NDM, complete sequence	IncX3	MOBP	MPF_T		conjugative
MG825383_1	MG825383.1	192477	PLSDB_version_2019_03_05	0	TRUE	Escherichia coli strain 1079 plasmid p1079-IncFIB-N, complete sequence	IncFIB	MOBH		MOBF	mobilizable
MG825382_1	MG825382.1	46161	PLSDB_version_2019_03_05	0	TRUE	Escherichia coli strain 977 plasmid p977-NDM, complete sequence	IncX3	MOBP	MPF_T		conjugative
MG825380_1	MG825380.1	64906	PLSDB_version_2019_03_05	0	TRUE	Escherichia coli strain 1108 plasmid p1108-MCR, complete sequence	IncI2	MOBP	MPF_T		conjugative
MG825379_1	MG825379.1	96082	PLSDB_version_2019_03_05	0	TRUE	Escherichia coli strain 1108 plasmid p1108-IncY, complete sequence	IncY				non-mobilizable
MG825378_1	MG825378.1	193873	PLSDB_version_2019_03_05	0	TRUE	Escherichia coli strain 1108 plasmid p1108-IncFIB, complete sequence	IncFIA,IncFIA,IncFIB,IncFIC	MOBF,MOBP	MPF_F	MOBF	conjugative
MG825381_1	MG825381.1	96688	PLSDB_version_2019_03_05	0	TRUE	Escherichia coli strain 1108 plasmid p1108-NDM, complete sequence	IncN,IncN,IncR,IncX1			MOBF	mobilizable
MG825377_1	MG825377.1	101660	PLSDB_version_2019_03_05	0	TRUE	Escherichia coli strain 1108 plasmid p1108-emrB, complete sequence	IncI1/B/O	MOBP			mobilizable
MG825376_1	MG825376.1	98157	PLSDB_version_2019_03_05	0	TRUE	Escherichia coli strain 1108 plasmid p1108-CMY2, complete sequence	IncI-gamma/K1	MOBP	MPF_I	MOBP	conjugative
MG825375_1	MG825375.1	113687	PLSDB_version_2019_03_05	0	TRUE	Escherichia coli strain 1106 plasmid p1106-NDM, complete sequence	IncK2/Z	MOBP	MPF_I	MOBP	conjugative
MG825374_1	MG825374.1	60960	PLSDB_version_2019_03_05	0	TRUE	Escherichia coli strain 1106 plasmid p1106-IncI2, complete sequence	IncI2	MOBP	MPF_T		conjugative
MG825373_1	MG825373.1	265799	PLSDB_version_2019_03_05	0	TRUE	Escherichia coli strain 1106 plasmid p1106-IncHI2, complete sequence	IncHI2A,IncN,rep_cluster_1088	MOBH	MPF_F	MOBH	conjugative
MG825370_1	MG825370.1	74080	PLSDB_version_2019_03_05	0	TRUE	Escherichia coli strain 974 plasmid p974-NDM, complete sequence	IncFIA,IncFIC	MOBF	MPF_F	MOBP	conjugative
MG825369_1	MG825369.1	62082	PLSDB_version_2019_03_05	0	TRUE	Escherichia coli strain 974 plasmid p974-MCR, complete sequence	IncI2	MOBP	MPF_T		conjugative
MG825368_1	MG825368.1	46161	PLSDB_version_2019_03_05	0	TRUE	Escherichia coli strain 787 plasmid p787-NDM, complete sequence	IncX3	MOBP	MPF_T		conjugative
MG825367_1	MG825367.1	33301	PLSDB_version_2019_03_05	0	TRUE	Escherichia coli strain 787 plasmid p787-MCR, complete sequence	IncX4	MOBP	MPF_T		conjugative
CP031732_1	CP031732.1	265994	PLSDB_version_2019_03_05	196	TRUE	Stenotrophomonas rhizophila strain GA1 plasmid unnamed3, complete sequence	rep_cluster_402	MOBF	MPF_F		conjugative
CP031731_1	CP031731.1	88392	PLSDB_version_2019_03_05	195	TRUE	Stenotrophomonas rhizophila strain GA1 plasmid unnamed2, complete sequence		MOBP			mobilizable
CP031730_1	CP031730.1	314972	PLSDB_version_2019_03_05	194	TRUE	Stenotrophomonas rhizophila strain GA1 plasmid unnamed1, complete sequence					non-mobilizable
CP027603_1	CP027603.1	457578	PLSDB_version_2019_03_05	0	TRUE	UNVERIFIED_ORG: Klebsiella pneumoniae strain AR_0080 plasmid unnamed, complete sequence	IncFIB,IncU	MOBH	MPF_F		conjugative
MH399264_1	MH399264.1	329420	PLSDB_version_2019_03_05	0	TRUE	Enterobacter cloacae strain RJ702 plasmid pIMP26, complete sequence	IncHI2A,rep_cluster_1088	MOBH	MPF_F	MOBH	conjugative
MH465666_1	MH465666.1	7779	PLSDB_version_2019_03_05	0	TRUE	Staphylococcus aureus strain Sau-392Lar plasmid pSau-392Lar, complete sequence	rep_cluster_1017				non-mobilizable
MH229772_1	MH229772.1	6961	PLSDB_version_2019_03_05	0	TRUE	Clostridioides difficile strain Cd-13Lar plasmid pCd13_cfrC, complete sequence		MOBV			mobilizable
MH339998_1	MH339998.1	51233	PLSDB_version_2019_03_05	0	TRUE	Uncultured bacterium plasmid pHTP1 clone AA-110, complete sequence	IncN,rep_cluster_2021,rep_cluster_2335		MPF_T	MOBF,MOBP	mobilizable
MH457126_1	MH457126.1	167140	PLSDB_version_2019_03_05	0	TRUE	Vibrio alginolyticus strain Vb1394 plasmid pC1394, complete sequence	IncC	MOBH,MOBH	MPF_F	MOBH	conjugative
MH255829_1	MH255829.1	98684	PLSDB_version_2019_03_05	0	TRUE	Klebsiella pneumoniae subsp. pneumoniae strain SH9 plasmid pSH9-CTX-TEM, complete sequence	IncFIA,IncFII	MOBF	MPF_F	MOBP	conjugative
MH255828_1	MH255828.1	188437	PLSDB_version_2019_03_05	0	TRUE	Klebsiella pneumoniae subsp. pneumoniae strain SH9 plasmid pSH9-VIR, complete sequence	IncFIB,IncHI1B				non-mobilizable
MH255827_1	MH255827.1	113941	PLSDB_version_2019_03_05	0	TRUE	Klebsiella pneumoniae subsp. pneumoniae strain SH9 plasmid pSH9-KPC, complete sequence	IncR		MPF_F		non-mobilizable
MH325194_1	MH325194.1	2222	PLSDB_version_2019_03_05	676	TRUE	Thermus scotoductus plasmid pHIG22, complete sequence					non-mobilizable
MG736312_1	MG736312.1	95983	PLSDB_version_2019_03_05	0	TRUE	Klebsiella pneumoniae strain KP91 plasmid pKP91, complete sequence	IncFIA,IncFII,rep_cluster_2183	MOBF,MOBF	MPF_F		conjugative
MF974398_1	MF974398.1	53283	PLSDB_version_2019_03_05	648	TRUE	Leptospira mayottensis 200901116 plasmid p2_L200901116, complete sequence					non-mobilizable
MF174860_1	MF174860.1	162142	PLSDB_version_2019_03_05	0	TRUE	Escherichia coli strain 6/14/6b plasmid pIncF-MU4, complete sequence	IncFIA,IncFIB,IncFIC,rep_cluster_2244	MOBF,MOBF,MOBF	MPF_F	MOBF	conjugative
MF174859_1	MF174859.1	258114	PLSDB_version_2019_03_05	0	TRUE	Escherichia coli strain 6/14/6b plasmid pIncHI2-MU3, complete sequence	IncHI2A,rep_cluster_1088	MOBH	MPF_F	MOBH	conjugative
MF152729_1	MF152729.1	110255	PLSDB_version_2019_03_05	0	TRUE	Escherichia coli plasmid pCTXM1-MU2, complete sequence	IncI-gamma/K1	MOBP	MPF_I	MOBP	conjugative
CP031286_1	CP031286.1	79635	PLSDB_version_2019_03_05	0	TRUE	Escherichia fergusonii strain 40A plasmid p80_40A, complete sequence	rep_cluster_2232	MOBF,MOBF,MOBF,MOBP,MOBP		MOBP	mobilizable
CP031285_1	CP031285.1	45869	PLSDB_version_2019_03_05	192	TRUE	Escherichia fergusonii strain 40A plasmid p46_40A, complete sequence	IncX1	MOBP		MOBP	mobilizable
CP031284_1	CP031284.1	279537	PLSDB_version_2019_03_05	0	TRUE	Escherichia fergusonii strain 40A plasmid p280_40A, complete sequence	IncHI2A,IncQ1,rep_cluster_1088	MOBH	MPF_F	MOBH	conjugative
CP031283_1	CP031283.1	148340	PLSDB_version_2019_03_05	0	TRUE	Escherichia fergusonii strain 40A plasmid p150_40A, complete sequence	IncFIB,IncI-gamma/K1	MOBP,MOBP	MPF_I	MOBP	conjugative
CP027700_1	CP027700.1	46606	PLSDB_version_2019_03_05	0	TRUE	Klebsiella pneumoniae strain KP30835 plasmid unnamed5, complete sequence	IncU,IncX3	MOBP	MPF_T		conjugative
CP027699_1	CP027699.1	71749	PLSDB_version_2019_03_05	0	TRUE	Klebsiella pneumoniae strain KP30835 plasmid unnamed4, complete sequence	IncL/M	MOBP	MPF_I		conjugative
CP027698_1	CP027698.1	9291	PLSDB_version_2019_03_05	0	TRUE	Klebsiella pneumoniae strain KP30835 plasmid unnamed3, complete sequence	ColRNAI_rep_cluster_1857	MOBC			mobilizable
CP027696_1	CP027696.1	207465	PLSDB_version_2019_03_05	0	TRUE	Klebsiella pneumoniae strain KP30835 plasmid unnamed1, complete sequence	IncFIB,IncFII,rep_cluster_2183	MOBF,MOBF	MPF_F		conjugative
CP027695_1	CP027695.1	177464	PLSDB_version_2019_03_05	0	TRUE	Klebsiella pneumoniae strain KP30835 plasmid unnamed2, complete sequence	IncC	MOBH,MOBH	MPF_F	MOBH	conjugative
CP014300_1	CP014300.1	4744	PLSDB_version_2019_03_05	0	TRUE	Klebsiella pneumoniae strain KP38731 plasmid unnamed5 sequence	ColRNAI_rep_cluster_1987	MOBP,MOBP		MOB_unknown	mobilizable
CP014299_1	CP014299.1	39287	PLSDB_version_2019_03_05	0	TRUE	Klebsiella pneumoniae strain KP38731 plasmid unnamed3, complete sequence	IncR			MOBF	mobilizable
CP014298_1	CP014298.1	70438	PLSDB_version_2019_03_05	0	TRUE	Klebsiella pneumoniae strain KP38731 plasmid unnamed2, complete sequence	IncL/M	MOBP	MPF_I		conjugative
CP014297_1	CP014297.1	90274	PLSDB_version_2019_03_05	0	TRUE	Klebsiella pneumoniae strain KP38731 plasmid unnamed13 sequence	IncFIB,IncFII,rep_cluster_2272	MOBF	MPF_F		conjugative
CP014296_1	CP014296.1	76205	PLSDB_version_2019_03_05	0	TRUE	Klebsiella pneumoniae strain KP38731 plasmid unnamed11 sequence		MOBF	MPF_F		conjugative
CP014295_1	CP014295.1	137267	PLSDB_version_2019_03_05	0	TRUE	Klebsiella pneumoniae strain KP38731 plasmid unnamed1, complete sequence	IncC	MOBH,MOBH	MPF_F	MOBH	conjugative
CP014293_1	CP014293.1	15645	PLSDB_version_2019_03_05	0	TRUE	Acinetobacter baumannii strain AB34299 plasmid unnamed2, complete sequence	rep_cluster_1172				non-mobilizable
CP014292_1	CP014292.1	84967	PLSDB_version_2019_03_05	0	TRUE	Acinetobacter baumannii strain AB34299 plasmid unnamed1, complete sequence	rep_cluster_734	MOBF	MPF_F		conjugative
MH133192_1	MH133192.1	12748	PLSDB_version_2019_03_05	0	TRUE	Escherichia coli strain INSRA19829 plasmid pUR19829-KPC21, complete sequence	IncQ2	MOBP			mobilizable
MH544243_1	MH544243.1	6006	PLSDB_version_2019_03_05	677	TRUE	Lactobacillus plantarum strain PC518 plasmid pLP60, complete sequence		MOBP,MOBP			mobilizable
MH463250_1	MH463250.1	9910	PLSDB_version_2019_03_05	0	TRUE	Pseudomonas aeruginosa strain 15.2986 plasmid pPSTRAS1, complete sequence	IncQ1	MOBQ		MOBQ	mobilizable
MG836696_1	MG836696.1	79030	PLSDB_version_2019_03_05	0	TRUE	Escherichia coli strain 2248 plasmid pCTXM-2248, complete sequence	IncFIA,IncR	MOBF	MPF_T	MOBF	conjugative
MH195200_1	MH195200.1	138553	PLSDB_version_2019_03_05	0	TRUE	Escherichia coli strain 2009-52 plasmid pSDJ2009-52F, complete sequence	IncFIA,IncFIB,IncFIC,IncQ1	MOBF	MPF_F	MOBF	conjugative
MG372114_1	MG372114.1	227712	PLSDB_version_2019_03_05	0	TRUE	Salmonella enterica subsp. enterica serovar Typhimurium strain JZ26 plasmid pJZ26, complete sequence	IncHI2A,rep_cluster_1088	MOBH	MPF_F	MOBH	conjugative
MG845201_1	MG845201.1	280625	PLSDB_version_2019_03_05	0	TRUE	Klebsiella pneumoniae strain TJ03 plasmid pNDM-TJ03, complete sequence	IncFIB,IncHI1B,rep_cluster_1254	MOBH	MPF_F		conjugative
MG845200_1	MG845200.1	275300	PLSDB_version_2019_03_05	0	TRUE	Klebsiella oxytoca strain TJ11 plasmid pNDM-TJ11, complete sequence	IncFIB,IncHI1B,rep_cluster_1254	MOBH	MPF_F		conjugative
MH329870_1	MH329870.1	198366	PLSDB_version_2019_03_05	0	TRUE	Escherichia coli strain 92944 plasmid p92944-MCR, complete sequence	IncHI2A,rep_cluster_1088		MPF_F		non-mobilizable
MF684783_1	MF684783.1	6268	PLSDB_version_2019_03_05	0	TRUE	Escherichia coli strain PEC15-AB00674-RC plasmid pEC0674, complete sequence		MOBV			mobilizable
MG587004_1	MG587004.1	11708	PLSDB_version_2019_03_05	0	TRUE	Escherichia coli plasmid pEC2380, complete sequence	rep_cluster_2350			MOBF,MOBP,MOB_unknown	mobilizable
MG587003_1	MG587003.1	12201	PLSDB_version_2019_03_05	0	TRUE	Escherichia coli plasmid pEC1066, complete sequence	rep_cluster_2350			MOBF,MOBP,MOB_unknown	mobilizable
CP031375_1	CP031375.1	8469	PLSDB_version_2019_03_05	0	TRUE	Klebsiella pneumoniae strain KpvST101_OXA-48 plasmid pKpvST101_7, complete sequence	ColRNAI_rep_cluster_1987				non-mobilizable
CP031374_1	CP031374.1	65360	PLSDB_version_2019_03_05	0	TRUE	Klebsiella pneumoniae strain KpvST101_OXA-48 plasmid pKpvOXA-48, complete sequence	IncL/M	MOBP	MPF_I		conjugative
CP031373_1	CP031373.1	43720	PLSDB_version_2019_03_05	0	TRUE	Klebsiella pneumoniae strain KpvST101_OXA-48 plasmid pKpvST101_6, complete sequence	IncX3		MPF_T		non-mobilizable
CP031372_1	CP031372.1	210779	PLSDB_version_2019_03_05	0	TRUE	Klebsiella pneumoniae strain KpvST101_OXA-48 plasmid pKpvST101_5, complete sequence	IncFIB,IncHI1B,rep_cluster_1254	MOBH	MPF_F		conjugative
CP031371_1	CP031371.1	21813	PLSDB_version_2019_03_05	193	TRUE	Klebsiella pneumoniae strain KpvST101_OXA-48 plasmid pKpvST101_4, complete sequence					non-mobilizable
CP031370_1	CP031370.1	19234	PLSDB_version_2019_03_05	193	TRUE	Klebsiella pneumoniae strain KpvST101_OXA-48 plasmid pKpvST101_3, complete sequence					non-mobilizable
CP031369_1	CP031369.1	292735	PLSDB_version_2019_03_05	0	TRUE	Klebsiella pneumoniae strain KpvST101_OXA-48 plasmid pKpvST101, complete sequence	IncFIB,IncFII,rep_cluster_2183	MOBF,MOBF	MPF_F		conjugative
LT984809_1	LT984809.1	506859	PLSDB_version_2019_03_05	634	TRUE	Cupriavidus taiwanensis isolate Cupriavidus taiwanensis STM 8555 genome assembly, plasmid: I		MOBP	MPF_T		conjugative
LS974446_1	LS974446.1	178965	PLSDB_version_2019_03_05	621	TRUE	Rhizobium selenitireducens ATCC BAA-1503 isolate T2.30D-1.1_plasmid genome assembly, plasmid: 1	rep_cluster_440	MOBQ	MPF_T		conjugative
MH616791_1	MH616791.1	4058	PLSDB_version_2019_03_05	679	TRUE	Uncultured bacterium isolate ctbj14 plasmid p_ctbj14, complete genome					non-mobilizable
MF600313_1	MF600313.1	274124	PLSDB_version_2019_03_05	639	TRUE	Mycobacterium sp. CBMA 213 plasmid pCBMA213_1, complete sequence					non-mobilizable
MF156697_2	MF156697.2	144939	PLSDB_version_2019_03_05	0	TRUE	Escherichia coli strain BTR plasmid pBTR-CTXM, complete sequence	IncFIA,IncFIB,IncFII,IncFII	MOBF	MPF_F	MOBF	conjugative
CP031235_1	CP031235.1	85456	PLSDB_version_2019_03_05	0	TRUE	Escherichia coli strain Es_ST410_NW1_NDM_09_2017 plasmid pEsST410_NW_NDM, complete sequence	IncL/M,rep_cluster_1254	MOBP	MPF_I		conjugative
CP031234_1	CP031234.1	46994	PLSDB_version_2019_03_05	0	TRUE	Escherichia coli strain Es_ST410_NW1_NDM_09_2017 plasmid pEsST410_NW_4, complete sequence	IncX1	MOBP	MPF_T	MOBP	conjugative
CP031233_1	CP031233.1	98308	PLSDB_version_2019_03_05	0	TRUE	Escherichia coli strain Es_ST410_NW1_NDM_09_2017 plasmid pEsST410_NW_3, complete sequence	IncFIA,IncFIA,IncFIB,IncFIC				non-mobilizable
CP031232_1	CP031232.1	54776	PLSDB_version_2019_03_05	0	TRUE	Escherichia coli strain Es_ST410_NW1_NDM_09_2017 plasmid pEsST410_NW_2, complete sequence	IncY				non-mobilizable
CP031228_1	CP031228.1	40720	PLSDB_version_2019_03_05	0	TRUE	Pseudomonas amygdali pv. lachrymans str. M301315 plasmid pPla107-2					non-mobilizable
MF621618_1	MF621618.1	7700	PLSDB_version_2019_03_05	477	TRUE	Aeromonas salmonicida subsp. salmonicida strain HER1084 plasmid pAsaXII, complete sequence		MOBP			mobilizable
MF621617_1	MF621617.1	12536	PLSDB_version_2019_03_05	477	TRUE	Aeromonas salmonicida subsp. salmonicida strain 2004-208 plasmid pAsaXI, complete sequence	rep_cluster_1069	MOBP			mobilizable
MF621616_1	MF621616.1	9995	PLSDB_version_2019_03_05	0	TRUE	Aeromonas salmonicida subsp. salmonicida strain SHY15-2743 plasmid pAsa10, complete sequence		MOBV			mobilizable
MF398271_1	MF398271.1	238153	PLSDB_version_2019_03_05	0	TRUE	Klebsiella pneumoniae subsp. pneumoniae strain 70-2 plasmid pKP70-2, complete sequence	IncFIB,IncHI1B				non-mobilizable
MH450053_1	MH450053.1	81277	PLSDB_version_2019_03_05	0	TRUE	Escherichia coli plasmid pHN32_1, complete sequence	IncFIA	MOBF	MPF_F		conjugative
MH450052_1	MH450052.1	85355	PLSDB_version_2019_03_05	0	TRUE	Escherichia coli plasmid pHN32wt, complete sequence	IncFIA	MOBF	MPF_F		conjugative
MH454107_1	MH454107.1	126384	PLSDB_version_2019_03_05	0	TRUE	Escherichia coli strain 417957 plasmid p417957-CTXM, complete sequence	IncFIA,IncFIA,IncFIC,IncFII	MOBF	MPF_F		conjugative
MH431899_1	MH431899.1	10252	PLSDB_version_2019_03_05	0	TRUE	Staphylococcus chromogenes strain Sch-734Lar plasmid pSch-734Lar, complete sequence	rep_cluster_1017				non-mobilizable
MH423314_1	MH423314.1	20992	PLSDB_version_2019_03_05	0	TRUE	Staphylococcus lentus strain Sle-341Lar plasmid pSle-341Lar, complete sequence	rep_cluster_2104,rep_cluster_910	MOBV,MOBV			mobilizable
MH423313_1	MH423313.1	2473	PLSDB_version_2019_03_05	0	TRUE	Staphylococcus hominis strain Sho-115Lar plasmid pSho-115Lar, complete sequence	rep_cluster_1947				non-mobilizable
MH423312_1	MH423312.1	3196	PLSDB_version_2019_03_05	0	TRUE	Staphylococcus aureus strain Sau-3893Lar plasmid pSau-3893Lar, complete sequence	rep_cluster_1947				non-mobilizable
MH423311_1	MH423311.1	3267	PLSDB_version_2019_03_05	0	TRUE	Staphylococcus aureus strain Sau-2716Lar plasmid pSau-2716Lar, complete sequence	rep_cluster_1947				non-mobilizable
MH085194_1	MH085194.1	2683	PLSDB_version_2019_03_05	0	TRUE	Providencia alcalifaciens strain BT169 plasmid pBT169, complete sequence	Col3M				non-mobilizable
MH085193_1	MH085193.1	2683	PLSDB_version_2019_03_05	0	TRUE	Providencia rettgeri strain AB213 plasmid pAB213, complete sequence	Col3M				non-mobilizable
MH234509_1	MH234509.1	47474	PLSDB_version_2019_03_05	0	TRUE	Escherichia coli strain CRE2967 plasmid pNDM-HK2967, complete sequence	IncX3,IncX3	MOBP	MPF_T		conjugative
MH234505_1	MH234505.1	53097	PLSDB_version_2019_03_05	0	TRUE	Escherichia coli strain CRE3694 plasmid pNDM-HK3694, complete sequence	IncX3	MOBP	MPF_T		conjugative
MH234504_1	MH234504.1	46161	PLSDB_version_2019_03_05	0	TRUE	Klebsiella pneumoniae strain CRE3706 plasmid pNDM-HK3706, complete sequence	IncX3,IncX3	MOBP	MPF_T		conjugative
MH234503_1	MH234503.1	46161	PLSDB_version_2019_03_05	0	TRUE	Escherichia coli strain CRE3712 plasmid pNDM-HK3712, complete sequence	IncX3,IncX3	MOBP	MPF_T		conjugative
MH234502_1	MH234502.1	45547	PLSDB_version_2019_03_05	0	TRUE	Escherichia coli strain CRE3774 plasmid pNDM-HK3774, complete sequence	IncX3,IncX3	MOBP	MPF_T		conjugative
MH234501_1	MH234501.1	46161	PLSDB_version_2019_03_05	0	TRUE	Klebsiella pneumoniae strain CRE3816 plasmid pNDM-HK3816, complete sequence	IncX3,IncX3	MOBP	MPF_T		conjugative
MH234499_1	MH234499.1	47849	PLSDB_version_2019_03_05	0	TRUE	Escherichia coli strain CRE3836 plasmid pNDM-HK3836, complete sequence	IncX3,IncX3	MOBP	MPF_T		conjugative
MH128095_1	MH128095.1	36736	PLSDB_version_2019_03_05	0	TRUE	Klebsiella pneumoniae strain CZPF1510086 plasmid pTBCZNDM02, complete sequence	IncN	MOBF	MPF_T	MOBF	conjugative
MH470063_1	MH470063.1	27354	PLSDB_version_2019_03_05	0	TRUE	Staphylococcus aureus strain CMRSA3 plasmid pCMRSA3, complete sequence	rep_cluster_1017,rep_cluster_1017,rep_cluster_1215			MOBQ,MOB_unknown	mobilizable
CP030222_1	CP030222.1	54448	PLSDB_version_2019_03_05	190	TRUE	Salmonella enterica strain SA20021456 plasmid pSA20021456.3, complete sequence	IncFIC	MOBP	MPF_T		conjugative
CP030221_1	CP030221.1	54912	PLSDB_version_2019_03_05	0	TRUE	Salmonella enterica strain SA20021456 plasmid pSA20021456.2, complete sequence	rep_cluster_1368	MOBP	MPF_T		conjugative
CP030220_1	CP030220.1	159279	PLSDB_version_2019_03_05	189	TRUE	Salmonella enterica strain SA20021456 plasmid pSA20021456.1, complete sequence	IncI1	MOBF	MPF_F		conjugative
CP030195_1	CP030195.1	38923	PLSDB_version_2019_03_05	0	TRUE	Salmonella enterica strain SA20080453 plasmid pSA20080453.1, complete sequence		MOBP	MPF_T		conjugative
CP029990_1	CP029990.1	121189	PLSDB_version_2019_03_05	0	TRUE	Salmonella enterica subsp. enterica strain SA20121591 plasmid pSA20121591.1, complete sequence		MOBP	MPF_I	MOBP	conjugative
MH161192_1	MH161192.1	117559	PLSDB_version_2019_03_05	0	TRUE	Klebsiella pneumoniae strain SCKLB138 plasmid pSCKLB138-1, complete sequence	IncFIA,IncFIB	MOBF	MPF_F	MOBF	conjugative
MH161191_1	MH161191.1	46161	PLSDB_version_2019_03_05	0	TRUE	Klebsiella pneumoniae strain SCKLB138 plasmid pSCKLB138-2, complete sequence	IncX3	MOBP	MPF_T		conjugative
CP030839_1	CP030839.1	90558	PLSDB_version_2019_03_05	0	TRUE	Salmonella enterica subsp. enterica serovar Napoli strain LC0541/17 plasmid pLC0541_17, complete sequence	IncI-gamma/K1	MOBP	MPF_I	MOBP	conjugative
AP018458_1	AP018458.1	115704	PLSDB_version_2019_03_05	0	TRUE	Escherichia coli O25b:H4-ST131 plasmid pMRY09-597ECO_1 MRY09-597 DNA, complete sequence	IncFIA,IncFIA,IncFIB,IncFII	MOBF,MOBP	MPF_F	MOBF	conjugative
AP018457_1	AP018457.1	86535	PLSDB_version_2019_03_05	0	TRUE	Escherichia coli O25b:H4-ST131 plasmid pMRY09-592ECO_1 MRY09-592 DNA, complete sequence	IncFIA,IncFIA,IncFIB	MOBF	MPF_F	MOBF	conjugative
AP018456_1	AP018456.1	159781	PLSDB_version_2019_03_05	0	TRUE	Escherichia coli O25b:H4-ST131 plasmid pMRY09-581ECO_1 MRY09-581 DNA, complete sequence	IncFIA,IncFIA,IncFIB,rep_cluster_2131	MOBF,MOBP	MPF_F	MOBF	conjugative
MH271383_1	MH271383.1	60587	PLSDB_version_2019_03_05	0	TRUE	Escherichia coli strain V80 plasmid mcr-1_pV80_dog, complete sequence	IncI2	MOBP	MPF_T		conjugative
LT994840_1	LT994840.1	218098	PLSDB_version_2019_03_05	0	TRUE	Klebsiella pneumoniae isolate CNR48 genome assembly, plasmid: CNR48	IncFIB,IncFII,rep_cluster_2183	MOBF,MOBF	MPF_F		conjugative
LT994839_1	LT994839.1	59064	PLSDB_version_2019_03_05	0	TRUE	Klebsiella pneumoniae isolate CNR95 genome assembly, plasmid: CNR95	IncR			MOBF	mobilizable
LT994838_1	LT994838.1	69498	PLSDB_version_2019_03_05	0	TRUE	Klebsiella variicola isolate CNR130 genome assembly, plasmid: CNR130	IncL/M	MOBP	MPF_I		conjugative
LT994837_1	LT994837.1	53733	PLSDB_version_2019_03_05	0	TRUE	Klebsiella pneumoniae isolate CNR132 genome assembly, plasmid: CNR132	IncR			MOBF	mobilizable
LT994836_1	LT994836.1	62324	PLSDB_version_2019_03_05	0	TRUE	Klebsiella pneumoniae isolate CNR339 genome assembly, plasmid: CNR339	IncR			MOBF	mobilizable
LT994835_1	LT994835.1	319209	PLSDB_version_2019_03_05	0	TRUE	Klebsiella pneumoniae isolate CNR48 genome assembly, plasmid: CNR48	IncHI2A,rep_cluster_1088	MOBH	MPF_F	MOBH	conjugative
LT994834_1	LT994834.1	49311	PLSDB_version_2019_03_05	0	TRUE	Klebsiella pneumoniae isolate CNR3 genome assembly, plasmid: CNR3	IncR			MOBF	mobilizable
LT994833_1	LT994833.1	79416	PLSDB_version_2019_03_05	0	TRUE	Klebsiella pneumoniae isolate CNR341 genome assembly, plasmid: CNR341	IncL/M	MOBP	MPF_I		conjugative
LT985212_1	LT985212.1	103529	PLSDB_version_2019_03_05	0	TRUE	Pseudomonas syringae pv. cerasicola strain CFBP 6110 genome assembly, plasmid: PP3	rep_cluster_283	MOBP,MOBP	MPF_I		conjugative
LT985211_1	LT985211.1	94021	PLSDB_version_2019_03_05	0	TRUE	Pseudomonas syringae pv. cerasicola strain CFBP 6110 genome assembly, plasmid: PP2	rep_cluster_283	MOBP,MOBP	MPF_T	MOBQ	conjugative
LT985210_1	LT985210.1	127142	PLSDB_version_2019_03_05	0	TRUE	Pseudomonas syringae pv. cerasicola strain CFBP 6110 genome assembly, plasmid: PP1	rep_cluster_283	MOBP,MOBP,MOBQ	MPF_T		conjugative
LT985191_1	LT985191.1	67760	PLSDB_version_2019_03_05	0	TRUE	Pseudomonas syringae group genomosp. 3 strain CFBP 3800 genome assembly, plasmid: PP2	rep_cluster_283,rep_cluster_283	MOBP,MOBP,MOBQ			mobilizable
LT985190_1	LT985190.1	83341	PLSDB_version_2019_03_05	0	TRUE	Pseudomonas syringae group genomosp. 3 strain CFBP 3800 genome assembly, plasmid: PP1	rep_cluster_283,rep_cluster_283	MOBP,MOBQ,MOBQ	MPF_T		conjugative
MH382833_1	MH382833.1	81588	PLSDB_version_2019_03_05	0	TRUE	Listeria welshimeri strain 40/07 plasmid pLIS1, complete sequence	rep_cluster_2446	MOBP			mobilizable
MH349095_1	MH349095.1	53770	PLSDB_version_2019_03_05	0	TRUE	Escherichia coli strain 948 plasmid pMTC948, complete sequence	IncX3	MOBP	MPF_T		conjugative
MF383377_1	MF383377.1	12342	PLSDB_version_2019_03_05	0	TRUE	Lactobacillus curvatus strain CRL 705 plasmid pRC12, complete sequence	rep_cluster_1229,rep_cluster_1948	MOBP			mobilizable
AB893594_1	AB893594.1	5420	PLSDB_version_2019_03_05	1	TRUE	Rhodococcus erythropolis plasmid pREC01 DNA, complete genome, strain: JCM 2895	rep_cluster_1626				non-mobilizable
CP022673_1	CP022673.1	113079	PLSDB_version_2019_03_05	0	TRUE	Shigella sonnei strain 866 plasmid p866, complete sequence	IncI-gamma/K1,rep_cluster_2371	MOBP	MPF_I	MOBP	conjugative
MG197503_1	MG197503.1	145804	PLSDB_version_2019_03_05	0	TRUE	Escherichia coli strain ZYTM118 plasmid pHNZY118, complete sequence	IncFIA,IncFII,IncN,IncX1	MOBF,MOBQ	MPF_F	MOBP	conjugative
MG197502_1	MG197502.1	145804	PLSDB_version_2019_03_05	0	TRUE	Escherichia coli strain ZYTF32 plasmid pHNZY32, complete sequence	IncFIA,IncFII,IncN,IncX1	MOBF,MOBQ	MPF_F	MOBP	conjugative
MG197501_1	MG197501.1	69666	PLSDB_version_2019_03_05	0	TRUE	Klebsiella pneumoniae strain HZMPC43 plasmid pHNMPC43, complete sequence	IncFIA,IncFII	MOBF	MPF_F	MOBP	conjugative
MG197500_1	MG197500.1	69654	PLSDB_version_2019_03_05	0	TRUE	Klebsiella pneumoniae strain HZMPC51-2 plasmid pHNMPC51, complete sequence	IncFIA,IncFII	MOBF	MPF_F	MOBP	conjugative
MG197499_1	MG197499.1	74768	PLSDB_version_2019_03_05	0	TRUE	Escherichia coli strain HZMPC32 plasmid pHNMPC32, complete sequence	IncFIA,IncFII	MOBF	MPF_F	MOBP	conjugative
MG197498_1	MG197498.1	142896	PLSDB_version_2019_03_05	0	TRUE	Escherichia coli strain HZMCC14 plasmid pHNMCC14, complete sequence	IncFIA,IncFII,IncN,IncX1	MOBF,MOBQ	MPF_F	MOBP	conjugative
MG197497_1	MG197497.1	76869	PLSDB_version_2019_03_05	0	TRUE	Escherichia coli strain HNC02 plasmid pHNHNC02, complete sequence	IncFIA,IncFII	MOBF	MPF_F	MOBP	conjugative
MG197496_1	MG197496.1	74962	PLSDB_version_2019_03_05	0	TRUE	Escherichia coli strain AHC33 plasmid pHNAH33, complete sequence	IncFIA,IncFII	MOBF	MPF_F	MOBP	conjugative
MG197495_1	MG197495.1	145804	PLSDB_version_2019_03_05	0	TRUE	Escherichia coli strain AHC24 plasmid pHNAH24, complete sequence	IncFIA,IncFII,IncN,IncX1	MOBF,MOBQ	MPF_F	MOBP	conjugative
MG197494_1	MG197494.1	96376	PLSDB_version_2019_03_05	0	TRUE	Escherichia coli strain AHC17 plasmid pHNAH17, complete sequence	IncFIA,IncFII,IncN	MOBF,MOBQ	MPF_F	MOBP	conjugative
MG197493_1	MG197493.1	55683	PLSDB_version_2019_03_05	0	TRUE	Escherichia coli strain AHC9 plasmid pHNAH9, complete sequence	IncFIA,IncFII,IncN	MOBF,MOBQ			mobilizable
MG197492_1	MG197492.1	70643	PLSDB_version_2019_03_05	0	TRUE	Escherichia coli strain GDK4P177 plasmid pHNGD4P177, complete sequence	IncFIA,IncFII	MOBF	MPF_F	MOBP	conjugative
MG197491_1	MG197491.1	109185	PLSDB_version_2019_03_05	0	TRUE	Escherichia coli strain FKU92 plasmid pHNFKU92, complete sequence	IncFIA,IncFII,IncX1	MOBF	MPF_F	MOBP	conjugative
MG197490_1	MG197490.1	104703	PLSDB_version_2019_03_05	0	TRUE	Escherichia coli strain FKD271 plasmid pHNFKD271, complete sequence	IncFIA,IncFII,IncN	MOBF,MOBQ	MPF_F	MOBP	conjugative
MG197489_1	MG197489.1	70619	PLSDB_version_2019_03_05	0	TRUE	Escherichia coli strain MC02 plasmid pHNMC02, complete sequence	IncFIA,IncFII	MOBF	MPF_F	MOBP	conjugative
MG197488_1	MG197488.1	104623	PLSDB_version_2019_03_05	0	TRUE	Escherichia coli strain 04NHB3 plasmid pHN04NHB3, complete sequence	IncFIA,IncFII,IncN	MOBF,MOBQ	MPF_F	MOBP	conjugative
AP018355_1	AP018355.1	66807	PLSDB_version_2019_03_05	0	TRUE	Escherichia coli plasmid pVE362 DNA, complete genome, strain: E362	IncI2	MOBP	MPF_T		conjugative
AP018354_1	AP018354.1	87280	PLSDB_version_2019_03_05	0	TRUE	Escherichia coli plasmid pVE155 DNA, complete genome, strain: E155	IncFIA	MOBF	MPF_F	MOBP	conjugative
AP018353_1	AP018353.1	88108	PLSDB_version_2019_03_05	0	TRUE	Escherichia coli plasmid pVE769 DNA, complete genome, strain: E769	IncFIA,IncFIC	MOBF	MPF_F	MOBF	conjugative
MH341575_1	MH341575.1	46293	PLSDB_version_2019_03_05	0	TRUE	Klebsiella pneumoniae strain MYKLB95 plasmid pMYKLB95-2, complete sequence	IncX3	MOBP	MPF_T		conjugative
MH341574_1	MH341574.1	99493	PLSDB_version_2019_03_05	0	TRUE	Klebsiella pneumoniae strain MYKLB95 plasmid MYKLB95-1, complete sequence	IncFII,IncR	MOBP	MPF_I	MOBF	conjugative
MF415608_1	MF415608.1	60125	PLSDB_version_2019_03_05	0	TRUE	Enterobacter cloacae strain hhy03 plasmid pNDM-BJ03, complete sequence	IncX3	MOBP	MPF_T		conjugative
MH329656_1	MH329656.1	69018	PLSDB_version_2019_03_05	0	TRUE	Escherichia coli strain 92944 plasmid p92944-CTXM, complete sequence	IncFIA,IncFII	MOBF	MPF_F	MOBP	conjugative
MF363048_2	MF363048.2	78083	PLSDB_version_2019_03_05	0	TRUE	Klebsiella pneumoniae strain SB4816 plasmid pSB4816, complete sequence	IncFIA,IncFIC	MOBF	MPF_F	MOBF	conjugative
MG838206_1	MG838206.1	118644	PLSDB_version_2019_03_05	0	TRUE	Escherichia coli strain 92944 plasmid p92944-NDM, complete sequence	IncK2/Z	MOBP	MPF_I	MOBP	conjugative
MG838205_1	MG838205.1	147163	PLSDB_version_2019_03_05	0	TRUE	Escherichia coli strain 92944 plasmid p92944-mph, complete sequence	IncFIA,IncFIB,IncFIC	MOBF	MPF_F	MOBF	conjugative
MG944248_1	MG944248.1	1751	PLSDB_version_2019_03_05	0	TRUE	Lactobacillus plantarum strain LP27 plasmid pLP27, complete sequence	Inc11				non-mobilizable
CP020572_1	CP020572.1	60786	PLSDB_version_2019_03_05	160	TRUE	Thermus aquaticus strain YT-1 plasmid p61, complete sequence	rep_cluster_1113		MPF_T		non-mobilizable
CP020571_1	CP020571.1	11273	PLSDB_version_2019_03_05	159	TRUE	Thermus aquaticus strain YT-1 plasmid p11, complete sequence					non-mobilizable
KY270850_1	KY270850.1	140093	PLSDB_version_2019_03_05	0	TRUE	Klebsiella pneumoniae strain 12181 plasmid p12181-KPC, complete sequence	IncFIC,IncQ1,IncU,rep_cluster_1418,rep_cluster_2183	MOBF,MOBF	MPF_F		conjugative
KY270849_1	KY270849.1	143538	PLSDB_version_2019_03_05	0	TRUE	Klebsiella pneumoniae strain 0716 plasmid p0716-KPC, complete sequence	IncFIC,IncQ1,IncU,rep_cluster_1418,rep_cluster_2183	MOBF,MOBF	MPF_F		conjugative
LC081338_1	LC081338.1	320058	PLSDB_version_2019_03_05	528	TRUE	Vibrio sp. 04Ya108 plasmid pSEA1 DNA, complete genome		MOBH			mobilizable
KY215945_1	KY215945.1	60678	PLSDB_version_2019_03_05	0	TRUE	Klebsiella pneumoniae subsp. pneumoniae strain Kp1210 plasmid pOXA-519, complete sequence	IncL/M	MOBP	MPF_I		conjugative
LS423453_1	LS423453.1	5404	PLSDB_version_2019_03_05	620	TRUE	Candidatus Nitrotoga sp. KNB genome assembly, plasmid: _1		MOBQ			mobilizable
MH277364_1	MH277364.1	5622	PLSDB_version_2019_03_05	170	TRUE	Bacillus amyloliquefaciens strain NX-2S plasmid p2Sip, complete sequence	Col(SD853)	MOBV,MOBV			mobilizable
KX580716_1	KX580716.1	62440	PLSDB_version_2019_03_05	0	TRUE	Escherichia coli strain ZJ1635 plasmid, complete sequence	IncI2	MOBP	MPF_T		conjugative
KX580713_1	KX580713.1	47409	PLSDB_version_2019_03_05	0	TRUE	Escherichia coli strain ZJ623 plasmid, complete sequence	IncP	MOBP	MPF_T		conjugative
CP021131_1	CP021131.1	271068	PLSDB_version_2019_03_05	164	TRUE	Meiothermus taiwanensis strain WR-220 plasmid pMtWR-220, complete sequence					non-mobilizable
MG954379_1	MG954379.1	70833	PLSDB_version_2019_03_05	0	TRUE	Acinetobacter baumannii strain SGH0905 plasmid pS32-2, complete sequence	rep_cluster_734	MOBF,MOBP	MPF_F		conjugative
MG954378_1	MG954378.1	13545	PLSDB_version_2019_03_05	0	TRUE	Acinetobacter baumannii strain SGH0905 plasmid pS32-1, complete sequence	rep_cluster_1172				non-mobilizable
MG954377_1	MG954377.1	123432	PLSDB_version_2019_03_05	0	TRUE	Acinetobacter baumannii strain SGH9601 plasmid pS21-2, complete sequence	rep_cluster_734	MOBF	MPF_F		conjugative
MG954376_1	MG954376.1	12952	PLSDB_version_2019_03_05	0	TRUE	Acinetobacter baumannii strain SGH9601 plasmid pS21-1, complete sequence	rep_cluster_1172	MOBQ			mobilizable
KX618698_1	KX618698.1	46338	PLSDB_version_2019_03_05	0	TRUE	Escherichia coli strain 243 plasmid pEC-243, complete sequence	IncX3	MOBP	MPF_T		conjugative
KX618697_1	KX618697.1	43506	PLSDB_version_2019_03_05	0	TRUE	Escherichia coli strain 393 plasmid pEC-393, complete sequence	IncX3	MOBP	MPF_T		conjugative
KX618696_1	KX618696.1	48250	PLSDB_version_2019_03_05	0	TRUE	Escherichia coli strain NRS18 plasmid pEC-NRS18, complete sequence	IncX3	MOBP	MPF_T		conjugative
AP018704_1	AP018704.1	2023	PLSDB_version_2019_03_05	0	TRUE	Lactobacillus curvatus NFH-Km12 plasmid NFH-Km12_plasmid5 DNA, complete genome	Inc11				non-mobilizable
AP018703_1	AP018703.1	3029	PLSDB_version_2019_03_05	0	TRUE	Lactobacillus curvatus NFH-Km12 plasmid NFH-Km12_plasmid4 DNA, complete genome	rep_cluster_1825				non-mobilizable
AP018702_1	AP018702.1	12250	PLSDB_version_2019_03_05	0	TRUE	Lactobacillus curvatus NFH-Km12 plasmid NFH-Km12_plasmid3 DNA, complete genome	rep_cluster_1229,rep_cluster_1948	MOBP			mobilizable
AP018701_1	AP018701.1	21680	PLSDB_version_2019_03_05	0	TRUE	Lactobacillus curvatus NFH-Km12 plasmid NFH-Km12_plasmid2 DNA, complete genome	rep_cluster_1058				non-mobilizable
AP018700_1	AP018700.1	37398	PLSDB_version_2019_03_05	0	TRUE	Lactobacillus curvatus NFH-Km12 plasmid NFH-Km12_plasmid1 DNA, complete genome	rep_cluster_1328	MOBQ			mobilizable
AP018534_1	AP018534.1	5962	PLSDB_version_2019_03_05	33	TRUE	Clostridiales bacterium Choco116 plasmid pChoco116_1 DNA, complete genome		MOBV			mobilizable
AP018531_1	AP018531.1	23358	PLSDB_version_2019_03_05	32	TRUE	Butyricicoccus sp. GAM44 plasmid pGAM44_1 DNA, complete genome					non-mobilizable
KY802014_1	KY802014.1	65846	PLSDB_version_2019_03_05	0	TRUE	Escherichia coli strain ZE36 plasmid pZE36, complete sequence	IncI2	MOBP	MPF_T		conjugative
KX833071_1	KX833071.1	46161	PLSDB_version_2019_03_05	0	TRUE	Escherichia coli strain AD-19R plasmid pAD-19R, complete sequence	IncX3	MOBP	MPF_T		conjugative
KX575838_1	KX575838.1	9159	PLSDB_version_2019_03_05	0	TRUE	Vibrio alginolyticus strain VAS24 plasmid pVAS24-VEB, complete sequence	IncQ1	MOBQ		MOBQ	mobilizable
KX539265_1	KX539265.1	7831	PLSDB_version_2019_03_05	0	TRUE	Vibrio parahaemolyticus strain VPS72 plasmid pVPS72-VEB, complete sequence	IncQ1	MOBQ			mobilizable
KY940428_1	KY940428.1	236312	PLSDB_version_2019_03_05	161	TRUE	UNVERIFIED: Bacillus sp. (in: Bacteria) strain PUMK-07 plasmid pMK-07, complete sequence	rep_cluster_125,rep_cluster_1698		MPF_T		non-mobilizable
MG870194_1	MG870194.1	111940	PLSDB_version_2019_03_05	0	TRUE	Salmonella enterica subsp. enterica serovar London strain Sa128 plasmid pSa128, complete sequence	IncFIB	MOBC	MPF_T		conjugative
MH213346_1	MH213346.1	65806	PLSDB_version_2019_03_05	0	TRUE	Escherichia coli strain EC1188 plasmid pEC1188-MCR, complete sequence	IncI2	MOBP	MPF_T		conjugative
MH213345_1	MH213345.1	80215	PLSDB_version_2019_03_05	0	TRUE	Escherichia coli strain EC1188 plasmid pEC1188-NDM16, complete sequence	IncFIA,IncFIC	MOBF	MPF_F	MOBF	conjugative
MH263654_1	MH263654.1	215940	PLSDB_version_2019_03_05	0	TRUE	Klebsiella pneumoniae strain QL24 plasmid pKPN-QL24, complete sequence	IncFIB,IncHI1B				non-mobilizable
MH263653_1	MH263653.1	126126	PLSDB_version_2019_03_05	0	TRUE	Klebsiella pneumoniae strain QL24 plasmid pKPC-QL24, complete sequence	IncFIA,IncFII,IncR,IncU		MPF_F	MOBP	mobilizable
MH263652_1	MH263652.1	134802	PLSDB_version_2019_03_05	0	TRUE	Providencia rettgeri strain QD51 plasmid pNDM-QD51, complete sequence	IncC	MOBH,MOBH	MPF_F	MOBH	conjugative
MH061383_1	MH061383.1	117945	PLSDB_version_2019_03_05	0	TRUE	Pseudomonas aeruginosa plasmid pP6qnrS1, complete sequence	IncR,rep_cluster_2244	MOBF	MPF_F	MOBF	conjugative
AP018692_1	AP018692.1	92722	PLSDB_version_2019_03_05	0	TRUE	Escherichia coli O157:H7 str. Sakai RIMD 0509952 plasmid pO157 DNA, complete sequence	IncFIA,IncFIB				non-mobilizable
CP028705_1	CP028705.1	46161	PLSDB_version_2019_03_05	0	TRUE	Escherichia coli strain VH1 plasmid pVH1, complete sequence	IncX3	MOBP	MPF_T		conjugative
KY595970_1	KY595970.1	6173	PLSDB_version_2019_03_05	0	TRUE	Enterococcus faecium strain VREfm87 plasmid pMIS006, complete sequence	rep_cluster_1197	MOBP			mobilizable
KY595969_1	KY595969.1	7672	PLSDB_version_2019_03_05	0	TRUE	Enterococcus faecium strain VREfm87 plasmid pMIS005, complete sequence	rep_cluster_1093				non-mobilizable
KY595967_1	KY595967.1	6990	PLSDB_version_2019_03_05	0	TRUE	Enterococcus faecium strain VREfm81 plasmid pBUD607, complete sequence	rep_cluster_1197	MOBP,MOBP			mobilizable
KY595966_1	KY595966.1	29134	PLSDB_version_2019_03_05	0	TRUE	Enterococcus faecium strain VREfm81 plasmid pBUD102, complete sequence	rep_cluster_889				non-mobilizable
KY595965_1	KY595965.1	3221	PLSDB_version_2019_03_05	0	TRUE	Enterococcus faecium strain VREfm1 plasmid pPEC013, complete sequence	rep_cluster_1763				non-mobilizable
KY595964_1	KY595964.1	4465	PLSDB_version_2019_03_05	0	TRUE	Enterococcus faecium strain VREfm1 plasmid pPEC012, complete sequence	rep_cluster_1291				non-mobilizable
KY595963_1	KY595963.1	4786	PLSDB_version_2019_03_05	0	TRUE	Enterococcus faecium strain VREfm1 plasmid pPEC011, complete sequence	rep_cluster_1093				non-mobilizable
KY595962_1	KY595962.1	36124	PLSDB_version_2019_03_05	0	TRUE	Enterococcus faecium strain VREfm1 plasmid pPEC286, complete sequence	rep_cluster_1197,rep_cluster_889	MOBP			mobilizable
CP029448_1	CP029448.1	204825	PLSDB_version_2019_03_05	0	TRUE	Serratia marcescens strain CAV1761 plasmid pCAV1761-205, complete sequence	IncFIB,IncFII,rep_cluster_2183	MOBF	MPF_F		conjugative
CP029447_1	CP029447.1	73100	PLSDB_version_2019_03_05	0	TRUE	Serratia marcescens strain CAV1761 plasmid pCAV1761-73, complete sequence	IncL/M	MOBP	MPF_I		conjugative
CP029446_1	CP029446.1	69158	PLSDB_version_2019_03_05	0	TRUE	Serratia marcescens strain CAV1761 plasmid pKPC_CAV1761, complete sequence	IncU,IncX5	MOBP	MPF_T		conjugative
CP029445_1	CP029445.1	6393	PLSDB_version_2019_03_05	0	TRUE	Serratia marcescens strain CAV1761 plasmid pCAV1761-6393, complete sequence	ColRNAI_rep_cluster_1987			MOB_unknown	mobilizable
CP029444_1	CP029444.1	3223	PLSDB_version_2019_03_05	0	TRUE	Serratia marcescens strain CAV1761 plasmid pCAV1761-3223, complete sequence	ColRNAI_rep_cluster_1987	MOBP		MOB_unknown	mobilizable
MH105051_1	MH105051.1	273923	PLSDB_version_2019_03_05	0	TRUE	Salmonella enterica subsp. enterica serovar Lomita strain SL131 plasmid pSL131_IncHI2, complete sequence	IncHI2A,rep_cluster_1088	MOBH	MPF_F	MOBH	conjugative
MH105050_1	MH105050.1	216895	PLSDB_version_2019_03_05	0	TRUE	Salmonella enterica subsp. enterica serovar Lomita strain SL131 plasmid pSL131_IncA/C-IncX3, complete sequence	IncC,IncX3	MOBH,MOBH,MOBP	MPF_F	MOBH	conjugative
MH090918_1	MH090918.1	2091	PLSDB_version_2019_03_05	675	TRUE	Staphylococcus epidermidis strain 23S plasmid pLF23/2, complete sequence					non-mobilizable
MH090917_1	MH090917.1	2976	PLSDB_version_2019_03_05	0	TRUE	Staphylococcus epidermidis strain 23S plasmid pLF23/1, complete sequence	rep_cluster_1118				non-mobilizable
MH090916_1	MH090916.1	4397	PLSDB_version_2019_03_05	0	TRUE	Staphylococcus epidermidis strain 25S plasmid pLF25, complete sequence	rep_cluster_1118	MOBP		MOBP	mobilizable
MH090915_1	MH090915.1	2418	PLSDB_version_2019_03_05	0	TRUE	Staphylococcus petrasii subsp. petrasii strain NRL/CEM 08/435 plasmid pLF08, complete sequence	rep_cluster_1017				non-mobilizable
MH061381_1	MH061381.1	45739	PLSDB_version_2019_03_05	0	TRUE	Enterobacter cloacae strain En_MCR4 plasmid pEn_NDM, complete sequence	IncX3	MOBP	MPF_T		conjugative
MH061380_1	MH061380.1	8639	PLSDB_version_2019_03_05	0	TRUE	Enterobacter cloacae strain En_MCR4 plasmid pEn_MCR4, complete sequence	rep_cluster_1155	MOBQ			mobilizable
MH113855_1	MH113855.1	163850	PLSDB_version_2019_03_05	0	TRUE	Vibrio alginolyticus strain Vb1796 plasmid pVb1796, complete sequence	IncC	MOBH,MOBH	MPF_F	MOBH	conjugative
CP029330_1	CP029330.1	29114	PLSDB_version_2019_03_05	188	TRUE	Clostridium beijerinckii isolate WB53 plasmid unnamed1					non-mobilizable
MG545911_1	MG545911.1	46145	PLSDB_version_2019_03_05	0	TRUE	Escherichia coli strain EC463 plasmid pEC463-NDM5, complete sequence	IncX3	MOBP	MPF_T		conjugative
MG702492_1	MG702492.1	111890	PLSDB_version_2019_03_05	0	TRUE	Escherichia coli strain CC1706-01 plasmid pD6-NDM_1_1, complete sequence	IncFIA,IncFIB,IncFII,IncFII,IncQ1	MOBF			mobilizable
MG702491_1	MG702491.1	51452	PLSDB_version_2019_03_05	0	TRUE	Escherichia coli strain CC1706-01 plasmid pD6-OXA_1_1, complete sequence	IncX3,rep_cluster_1195	MOBP	MPF_T		conjugative
MG702490_1	MG702490.1	79613	PLSDB_version_2019_03_05	0	TRUE	Escherichia coli strain CC1702-01 plasmid pD2-NDM_1_1, complete sequence	IncFIA,IncFIB,IncFII,IncFII,IncX3,IncX3	MOBF			mobilizable
MF590088_1	MF590088.1	11126	PLSDB_version_2019_03_05	0	TRUE	Lactobacillus sakei strain MN1 plasmid pMN1, complete sequence	rep_cluster_1229				non-mobilizable
MG808035_1	MG808035.1	60499	PLSDB_version_2019_03_05	0	TRUE	Escherichia coli strain PK105 plasmid pPK105, complete sequence	IncI2	MOBP	MPF_T		conjugative
MG874044_1	MG874044.1	104666	PLSDB_version_2019_03_05	0	TRUE	Salmonella sp. strain Sa76 plasmid pSa76-CIP, complete sequence	IncFIB	MOBC	MPF_T		conjugative
MG874043_1	MG874043.1	112943	PLSDB_version_2019_03_05	0	TRUE	Salmonella sp. strain Sa63 plasmid pSa63-CIP, complete sequence	IncFIB	MOBC	MPF_T		conjugative
MG874042_1	MG874042.1	237130	PLSDB_version_2019_03_05	0	TRUE	Salmonella sp. strain Sa4 plasmid pSa4-CIP, complete sequence	IncFIA	MOBH	MPF_F		conjugative
MH192342_1	MH192342.1	95734	PLSDB_version_2019_03_05	0	TRUE	Klebsiella grimontii strain WCHKG020121 plasmid pKPC2_020121, complete sequence	IncFII,IncFII,IncU	MOBF	MPF_F		conjugative
MH176237_1	MH176237.1	66659	PLSDB_version_2019_03_05	0	TRUE	Escherichia coli plasmid pmcr-JLF4, complete sequence	IncI2	MOBP	MPF_T		conjugative
MH143074_1	MH143074.1	47462	PLSDB_version_2019_03_05	0	TRUE	Escherichia coli strain CZEC1507017 plasmid pTBCZNDM03, complete sequence	IncX3	MOBP	MPF_T		conjugative
MH107030_1	MH107030.1	52184	PLSDB_version_2019_03_05	0	TRUE	Klebsiella pneumoniae strain CZPF140026 plasmid pTBCZNDM01, complete sequence	IncX3	MOBP	MPF_T		conjugative
MG948335_1	MG948335.1	242664	PLSDB_version_2019_03_05	0	TRUE	Escherichia coli strain 3498 plasmid p3498, complete sequence	IncFIA,IncQ1	MOBH	MPF_F		conjugative
MG948334_1	MG948334.1	111670	PLSDB_version_2019_03_05	0	TRUE	Escherichia coli strain 2305 plasmid p2305, complete sequence	IncI-gamma/K1	MOBP	MPF_I	MOBP	conjugative
MG948333_1	MG948333.1	87860	PLSDB_version_2019_03_05	0	TRUE	Escherichia coli strain 2454 plasmid p2454, complete sequence	IncI1/B/O	MOBP	MPF_I	MOBP	conjugative
MG948332_1	MG948332.1	91353	PLSDB_version_2019_03_05	0	TRUE	Escherichia coli strain 2411 plasmid p2411, complete sequence	IncI-gamma/K1	MOBP	MPF_I	MOBP	conjugative
MG948331_1	MG948331.1	91325	PLSDB_version_2019_03_05	0	TRUE	Escherichia coli strain 2319 plasmid p2319, complete sequence	IncI-gamma/K1	MOBP,MOBP	MPF_I	MOBP	conjugative
MG948330_1	MG948330.1	91340	PLSDB_version_2019_03_05	0	TRUE	Escherichia coli strain 2309 plasmid p2309, complete sequence	IncI-gamma/K1	MOBP	MPF_I	MOBP	conjugative
MH208235_1	MH208235.1	224630	PLSDB_version_2019_03_05	0	TRUE	Escherichia coli strain APECA2 plasmid pJMA2, complete sequence	IncHI2A,rep_cluster_1088	MOBH	MPF_F	MOBH	conjugative
MH094148_1	MH094148.1	46163	PLSDB_version_2019_03_05	0	TRUE	Escherichia coli strain A0917122A14A plasmid pNDM-5_A0917122, complete sequence	IncX3	MOBP	MPF_T		conjugative
MH061196_1	MH061196.1	33310	PLSDB_version_2019_03_05	0	TRUE	Klebsiella pneumoniae strain AHM7C25I plasmid pHNAH25I-MCR, complete sequence	IncX4	MOBP	MPF_T		conjugative
MH061195_1	MH061195.1	160877	PLSDB_version_2019_03_05	0	TRUE	Klebsiella pneumoniae strain AHM7C8I plasmid pHNAH8I-NDM, complete sequence	IncC	MOBH,MOBH	MPF_F	MOBH	conjugative
MH121703_1	MH121703.1	39584	PLSDB_version_2019_03_05	0	TRUE	Escherichia coli strain EC194 plasmid p194, complete sequence	IncX2	MOBP	MPF_T	MOBP	conjugative
MH121702_1	MH121702.1	47686	PLSDB_version_2019_03_05	0	TRUE	Escherichia coli strain HP2 plasmid pHP2, complete sequence	IncX1	MOBP	MPF_T	MOBP	conjugative
MG764547_1	MG764547.1	112544	PLSDB_version_2019_03_05	0	TRUE	Escherichia coli strain 14E509 plasmid p14E509-CTXM, complete sequence	IncI-gamma/K1	MOBP	MPF_I	MOBP	conjugative
MH056209_1	MH056209.1	108256	PLSDB_version_2019_03_05	0	TRUE	Enterobacter cloacae strain NRZ-10170 plasmid pNRZ-10170-LMB-1, complete sequence	IncFIB,rep_cluster_1254				non-mobilizable
MH061179_1	MH061179.1	44717	PLSDB_version_2019_03_05	521	TRUE	Pseudomonas fluorescens strain P69 plasmid pPHE69, complete sequence	rep_cluster_356				non-mobilizable
MH061178_1	MH061178.1	60958	PLSDB_version_2019_03_05	521	TRUE	Pseudomonas thivervalensis strain P101 plasmid pPHE101, complete sequence	rep_cluster_1907	MOBF	MPF_T		conjugative
MH061177_1	MH061177.1	144433	PLSDB_version_2019_03_05	0	TRUE	Pseudomonas fluorescens strain P69 plasmid pG69, complete sequence	rep_cluster_1269	MOBP	MPF_I		conjugative
MG833405_1	MG833405.1	53683	PLSDB_version_2019_03_05	0	TRUE	Escherichia coli plasmid pEsco-4382cz, complete sequence	IncX3	MOBP	MPF_T		conjugative
MG833404_1	MG833404.1	53683	PLSDB_version_2019_03_05	0	TRUE	Kluyvera intermedia plasmid pEnin-51781cz, complete sequence	IncX3	MOBP	MPF_T		conjugative
MH192349_1	MH192349.1	5166	PLSDB_version_2019_03_05	0	TRUE	Escherichia coli strain DH10B plasmid pRT801, complete sequence	rep_cluster_2350			MOB_unknown	mobilizable
CP029163_1	CP029163.1	3666	PLSDB_version_2019_03_05	186	TRUE	Buchnera aphidicola (Melanaphis sacchari) strain LSU plasmid unnamed2, complete sequence					non-mobilizable
CP029162_1	CP029162.1	7683	PLSDB_version_2019_03_05	185	TRUE	Buchnera aphidicola (Melanaphis sacchari) strain LSU plasmid unnamed1, complete sequence	rep_cluster_1374				non-mobilizable
MF156696_1	MF156696.1	244622	PLSDB_version_2019_03_05	0	TRUE	Klebsiella pneumoniae strain 1642 plasmid p1642-2, complete sequence	ColRNAI_rep_cluster_1857,IncFIB,IncFII	MOBF,MOBF	MPF_F		conjugative
MF156695_1	MF156695.1	165400	PLSDB_version_2019_03_05	0	TRUE	Klebsiella pneumoniae strain 1642 plasmid p1642-1, complete sequence	IncFIA,IncFII,IncR,IncU	MOBF	MPF_F	MOBP	conjugative
MG662415_1	MG662415.1	226105	PLSDB_version_2019_03_05	0	TRUE	Escherichia coli strain EC1107 plasmid EC1107-IncHI2-226K, complete sequence	IncHI2A,rep_cluster_1088	MOBH	MPF_F	MOBH	conjugative
MG601057_1	MG601057.1	116042	PLSDB_version_2019_03_05	0	TRUE	Escherichia coli strain EC1107 plasmid pEC1107-NDM-116K, complete sequence	IncK2/Z	MOBP	MPF_I	MOBP	conjugative
MG764554_1	MG764554.1	86461	PLSDB_version_2019_03_05	0	TRUE	Enterobacter cloacae strain 30860 plasmid p30860-tetA, complete sequence	IncR		MPF_T		non-mobilizable
MG764553_1	MG764553.1	153274	PLSDB_version_2019_03_05	0	TRUE	Klebsiella pneumoniae strain A3295 plasmid pA3295-KPC, complete sequence	IncFIA,IncFII,IncN,IncU,rep_cluster_1418	MOBF	MPF_T	MOBF	conjugative
MG764551_1	MG764551.1	271255	PLSDB_version_2019_03_05	0	TRUE	Klebsiella pneumoniae strain A1705 plasmid pA1705-qnrS, complete sequence	IncFIB,IncFII,rep_cluster_2392	MOBF,MOBF	MPF_F		conjugative
MG764548_1	MG764548.1	217419	PLSDB_version_2019_03_05	0	TRUE	Escherichia coli strain 11011 plasmid p11011-fosA, complete sequence	IncFIA,IncFIA,IncFIA,IncFIC,IncFII	MOBF	MPF_F	MOBF,MOBP	conjugative
MH001166_1	MH001166.1	184032	PLSDB_version_2019_03_05	0	TRUE	Escherichia coli strain TAEC1 plasmid pNDM-TAEC1, complete sequence	IncC,rep_cluster_1254	MOBH,MOBH	MPF_F	MOBH	conjugative
LT996084_1	LT996084.1	13778	PLSDB_version_2019_03_05	0	TRUE	Leuconostoc carnosum strain MFPA29A1405 genome assembly, plasmid: pMFPA2A1405C	rep_cluster_589	MOBV			mobilizable
LT996083_1	LT996083.1	18286	PLSDB_version_2019_03_05	0	TRUE	Leuconostoc carnosum strain MFPA29A1405 genome assembly, plasmid: pMFPA29A1405B	rep_cluster_1503				non-mobilizable
LT991588_1	LT991588.1	2344	PLSDB_version_2019_03_05	0	TRUE	Leuconostoc carnosum strain MFPC16A2803 genome assembly, plasmid: pMFPC16A28E	Inc11				non-mobilizable
LT991587_1	LT991587.1	22807	PLSDB_version_2019_03_05	0	TRUE	Leuconostoc carnosum strain MFPC16A2803 genome assembly, plasmid: pMFPC16A2803B		MOBQ	MPF_T		conjugative
MF135534_1	MF135534.1	253021	PLSDB_version_2019_03_05	0	TRUE	Raoultella ornithinolytica strain TS48CTX plasmid pHNTS48-1, complete sequence	IncHI2A,rep_cluster_1088	MOBH	MPF_F	MOBH	conjugative
MF141039_1	MF141039.1	26108	PLSDB_version_2019_03_05	0	TRUE	Pseudomonas aeruginosa strain PAcoop101 plasmid pCOOP-101, complete sequence	rep_cluster_995	MOBQ	MPF_T		conjugative
MG764549_1	MG764549.1	76297	PLSDB_version_2019_03_05	0	TRUE	Klebsiella pneumoniae strain 13190 plasmid p13190-tetA, complete sequence	IncFIA,IncR			MOBF	mobilizable
MG764534_1	MG764534.1	167895	PLSDB_version_2019_03_05	0	TRUE	Klebsiella aerogenes strain EA409 plasmid pEA409TEM24, complete sequence	IncC	MOBH,MOBH	MPF_F	MOBH	conjugative
MG869627_1	MG869627.1	7205	PLSDB_version_2019_03_05	665	TRUE	Polaromonas sp. W9N plasmid pW9NP1, complete sequence					non-mobilizable
MG869626_1	MG869626.1	9573	PLSDB_version_2019_03_05	664	TRUE	Polaromonas sp. W5N plasmid pW5NP1, complete sequence					non-mobilizable
MG869625_1	MG869625.1	52468	PLSDB_version_2019_03_05	663	TRUE	Polaromonas sp. W11N plasmid pW11NP2, complete sequence	rep_cluster_1495				non-mobilizable
MG869624_1	MG869624.1	3378	PLSDB_version_2019_03_05	662	TRUE	Polaromonas sp. W11N plasmid pW111NP1, complete sequence					non-mobilizable
MG869623_1	MG869623.1	20809	PLSDB_version_2019_03_05	661	TRUE	Polaromonas sp. W10N plasmid pW10NP1, complete sequence		MOBP			mobilizable
MG869622_1	MG869622.1	38325	PLSDB_version_2019_03_05	660	TRUE	Polaromonas sp. H8N plasmid pH8NP2, complete sequence					non-mobilizable
MG869621_1	MG869621.1	11215	PLSDB_version_2019_03_05	659	TRUE	Polaromonas sp. H8N plasmid pH8NP1, complete sequence		MOBV			mobilizable
MG869620_1	MG869620.1	82545	PLSDB_version_2019_03_05	658	TRUE	Polaromonas sp. H6N plasmid pH6NP1, complete sequence	rep_cluster_2249				non-mobilizable
MG869619_1	MG869619.1	29488	PLSDB_version_2019_03_05	657	TRUE	Polaromonas sp. H1N plasmid pH1NP1, complete sequence	rep_cluster_2206	MOBQ			mobilizable
MG869618_1	MG869618.1	65477	PLSDB_version_2019_03_05	656	TRUE	Polaromonas sp. E5S plasmid pE5SP1, complete sequence					non-mobilizable
MG869617_1	MG869617.1	101077	PLSDB_version_2019_03_05	656	TRUE	Polaromonas sp. E3S plasmid pE3SP1, complete sequence					non-mobilizable
MG869616_1	MG869616.1	18920	PLSDB_version_2019_03_05	656	TRUE	Polaromonas sp. E19S plasmid pE19SP1, complete sequence					non-mobilizable
MG869615_1	MG869615.1	86294	PLSDB_version_2019_03_05	656	TRUE	Polaromonas sp. E10S plasmid pE10SP1, complete sequence					non-mobilizable
AP018584_1	AP018584.1	105196	PLSDB_version_2019_03_05	0	TRUE	Klebsiella pneumoniae MH16-335M plasmid pMH16-335M_1 DNA, complete genome	IncFII,rep_cluster_1418,rep_cluster_2183	MOBF,MOBF	MPF_F		conjugative
AP018583_1	AP018583.1	344201	PLSDB_version_2019_03_05	0	TRUE	Klebsiella pneumoniae MH16-390M plasmid pMH16-390M_1 DNA, complete genome	IncFIA,IncR,IncU	MOBH	MPF_F	MOBF	conjugative
AP018582_1	AP018582.1	75238	PLSDB_version_2019_03_05	0	TRUE	Klebsiella pneumoniae MH13-055M plasmid pMH13-055M_1 DNA, complete genome	IncFII,rep_cluster_2183	MOBF			mobilizable
AP018581_1	AP018581.1	75352	PLSDB_version_2019_03_05	0	TRUE	Klebsiella pneumoniae MH13-191M plasmid pMH13-191M_1 DNA, complete genome	IncFII,rep_cluster_2183	MOBF			mobilizable
AP018580_1	AP018580.1	75216	PLSDB_version_2019_03_05	0	TRUE	Klebsiella pneumoniae MH15-208H plasmid pMH15-208H_1 DNA, complete genome	IncFII,rep_cluster_2183	MOBF			mobilizable
AP018579_1	AP018579.1	146230	PLSDB_version_2019_03_05	0	TRUE	Klebsiella pneumoniae MH15-258M plasmid pMH15-258M_1 DNA, complete genome	IncC,IncFIA	MOBH,MOBH	MPF_F	MOBF,MOBH	conjugative
AP018578_1	AP018578.1	147503	PLSDB_version_2019_03_05	0	TRUE	Klebsiella pneumoniae MH16-398D plasmid pMH16-398D_1 DNA, complete genome	IncC,IncFIA	MOBH,MOBH	MPF_F	MOBF,MOBH	conjugative
AP018577_1	AP018577.1	147663	PLSDB_version_2019_03_05	0	TRUE	Klebsiella pneumoniae MH15-289M plasmid pMH15-289M_1 DNA, complete genome	IncC,IncFIA	MOBH,MOBH	MPF_F	MOBF,MOBH	conjugative
AP018576_1	AP018576.1	93999	PLSDB_version_2019_03_05	0	TRUE	Escherichia coli MH13-051M plasmid pMH13-051M_5 DNA, complete genome	rep_cluster_1704				non-mobilizable
AP018575_1	AP018575.1	86518	PLSDB_version_2019_03_05	0	TRUE	Escherichia coli MH13-051M plasmid pMH13-051M_4 DNA, complete genome	IncI1/B/O	MOBP	MPF_I	MOBP	conjugative
AP018574_1	AP018574.1	74444	PLSDB_version_2019_03_05	0	TRUE	Escherichia coli MH13-051M plasmid pMH13-051M_3 DNA, complete genome	IncFIA,IncFII	MOBF,MOBF	MPF_F	MOBF	conjugative
AP018573_1	AP018573.1	53235	PLSDB_version_2019_03_05	34	TRUE	Escherichia coli MH13-051M plasmid pMH13-051M_2 DNA, complete genome					non-mobilizable
AP018572_1	AP018572.1	111343	PLSDB_version_2019_03_05	0	TRUE	Escherichia coli MH13-051M plasmid pMH13-051M_1 DNA, complete genome	IncFIA,IncFII,IncN	MOBF,MOBF,MOBQ	MPF_F	MOBP	conjugative
AP018571_1	AP018571.1	52636	PLSDB_version_2019_03_05	0	TRUE	Citrobacter freundii MH16-522D plasmid pMH16-522D_1 DNA, complete genome	IncX3	MOBP	MPF_T		conjugative
AP018570_1	AP018570.1	287499	PLSDB_version_2019_03_05	0	TRUE	Citrobacter freundii MH17-012N plasmid pMH17-012N_4 DNA, complete genome	Col(VCM04)	MOBH			mobilizable
AP018569_1	AP018569.1	120480	PLSDB_version_2019_03_05	0	TRUE	Citrobacter freundii MH17-012N plasmid pMH17-012N_3 DNA, complete genome	IncFIB				non-mobilizable
AP018568_1	AP018568.1	87954	PLSDB_version_2019_03_05	0	TRUE	Citrobacter freundii MH17-012N plasmid pMH17-012N_2 DNA, complete genome	IncFIA,IncFII,IncN	MOBF,MOBF,MOBQ	MPF_F	MOBP	conjugative
AP018567_1	AP018567.1	39023	PLSDB_version_2019_03_05	0	TRUE	Citrobacter freundii MH17-012N plasmid pMH17-012N_1 DNA, complete genome	IncR			MOBF	mobilizable
AP018566_1	AP018566.1	72491	PLSDB_version_2019_03_05	0	TRUE	Proteus mirabilis MH13-009N plasmid pMH13-009N_1 DNA, complete genome	IncFIA,IncFII,IncN	MOBF	MPF_T	MOBF	conjugative
AP018565_1	AP018565.1	73037	PLSDB_version_2019_03_05	0	TRUE	Morganella morganii MH16-367M plasmid pMH16-367M_1 DNA, complete genome	IncFIA,IncN	MOBF	MPF_T	MOBF	conjugative
KY348421_1	KY348421.1	6757	PLSDB_version_2019_03_05	0	TRUE	Escherichia coli strain BZB1011 E2C plasmid pColE2-P9, complete sequence	rep_cluster_2150	MOBQ		MOBQ	mobilizable
KF290378_2	KF290378.2	96876	PLSDB_version_2019_03_05	0	TRUE	Salmonella enterica subsp. enterica serovar Typhimurium plasmid pSTM2, complete sequence	IncI-gamma/K1	MOBP	MPF_I	MOBP	conjugative
MF116002_1	MF116002.1	198388	PLSDB_version_2019_03_05	0	TRUE	Uncultured bacterium plasmid pLGP4 clone J53, complete sequence	IncFIB,IncFII	MOBF,MOBF	MPF_F		conjugative
MG674582_1	MG674582.1	43353	PLSDB_version_2019_03_05	0	TRUE	Enterococcus faecium strain HL1 plasmid pVEF4_A, complete sequence	rep_cluster_1093,rep_cluster_1093,rep_cluster_183				non-mobilizable
MG674581_1	MG674581.1	162670	PLSDB_version_2019_03_05	0	TRUE	Enterococcus faecium strain HL1 plasmid pHLSA, complete sequence	Inc18,rep_cluster_893	MOBP	MPF_T		conjugative
MH128771_1	MH128771.1	230365	PLSDB_version_2019_03_05	0	TRUE	Escherichia coli strain 803DBmcr plasmid 803-DB-mcr, complete sequence	IncHI2A,rep_cluster_1088	MOBH	MPF_F	MOBH	conjugative
MF101921_1	MF101921.1	2282	PLSDB_version_2019_03_05	0	TRUE	Staphylococcus aureus strain MRSA127_15 plasmid pMRSA127_15, complete sequence	rep_cluster_1017				non-mobilizable
MG948564_1	MG948564.1	6760	PLSDB_version_2019_03_05	0	TRUE	Salmonella enterica subsp. enterica serovar Enteritidis strain S17861 plasmid p4.4, complete sequence	rep_cluster_2350			MOBF,MOBP,MOB_unknown	mobilizable
MG598816_1	MG598816.1	58638	PLSDB_version_2019_03_05	0	TRUE	Escherichia coli isolate 979 plasmid p979, complete sequence	IncI2	MOBP	MPF_T		conjugative
MG598815_1	MG598815.1	60733	PLSDB_version_2019_03_05	0	TRUE	Escherichia coli isolate 4070 plasmid p4070, complete sequence	IncI2	MOBP	MPF_T		conjugative
MG598814_1	MG598814.1	55549	PLSDB_version_2019_03_05	0	TRUE	Escherichia coli isolate 1670 plasmid p1670, complete sequence	IncI2	MOBP	MPF_T		conjugative
MG594800_1	MG594800.1	53926	PLSDB_version_2019_03_05	0	TRUE	Escherichia coli isolate 1724 plasmid p1724, complete sequence	IncI2	MOBP	MPF_T		conjugative
MG594799_1	MG594799.1	60733	PLSDB_version_2019_03_05	0	TRUE	Escherichia coli isolate 4222 plasmid p4222, complete sequence	IncI2	MOBP	MPF_T		conjugative
MG594798_1	MG594798.1	61198	PLSDB_version_2019_03_05	0	TRUE	Escherichia coli strain 6383 plasmid p6383, complete sequence	IncI2	MOBP	MPF_T		conjugative
MH011352_1	MH011352.1	212644	PLSDB_version_2019_03_05	0	TRUE	Klebsiella pneumoniae strain 185 plasmid pNDM-185, complete sequence	IncC,rep_cluster_1254	MOBH,MOBH	MPF_F	MOBH	conjugative
MG879030_1	MG879030.1	21665	PLSDB_version_2019_03_05	666	TRUE	Xylella fastidiosa subsp. fastidiosa strain Stag's Leap plasmid pXFSL21, complete sequence			MPF_T		non-mobilizable
MG725031_1	MG725031.1	63568	PLSDB_version_2019_03_05	0	TRUE	Escherichia coli strain SDX5C133 plasmid pHNSD133-MCR, complete sequence	IncI2	MOBP	MPF_T		conjugative
MG252895_1	MG252895.1	300958	PLSDB_version_2019_03_05	0	TRUE	Escherichia coli strain Esco-36073cz plasmid pEsco-36073cz, complete sequence	IncC,IncR	MOBH,MOBH	MPF_F	MOBF,MOBH	conjugative
MG252894_1	MG252894.1	161324	PLSDB_version_2019_03_05	0	TRUE	Klebsiella pneumoniae strain Kpn-35963cz plasmid pKpn-35963cz, complete sequence	IncFIB	MOBF,MOBF	MPF_F		conjugative
MG252893_1	MG252893.1	53051	PLSDB_version_2019_03_05	0	TRUE	Raoultella ornithinolytica strain pRor-30818cz plasmid Ror-30818cz, complete sequence	IncX3	MOBP	MPF_T		conjugative
MG252892_1	MG252892.1	53683	PLSDB_version_2019_03_05	0	TRUE	Enterobacter cloacae strain Encl-922cz plasmid pEncl-922cz, complete sequence	IncX3	MOBP	MPF_T		conjugative
MG252891_1	MG252891.1	46161	PLSDB_version_2019_03_05	0	TRUE	Escherichia coli strain Esco-5256cz plasmid pEsco-5256cz, complete sequence	IncX3	MOBP	MPF_T		conjugative
MG462729_1	MG462729.1	110787	PLSDB_version_2019_03_05	0	TRUE	Escherichia coli strain AMA1742 plasmid pAMA1742, complete sequence	IncFIB,IncFII,rep_cluster_2272	MOBF	MPF_F		conjugative
MG462728_1	MG462728.1	190059	PLSDB_version_2019_03_05	0	TRUE	Escherichia coli strain AMA1416 plasmid pAMA1416, complete sequence	IncFIB,IncFII,rep_cluster_2183	MOBF,MOBF	MPF_F		conjugative
MG450360_1	MG450360.1	189866	PLSDB_version_2019_03_05	0	TRUE	Escherichia coli strain AMA566 plasmid pAMA566, complete sequence	IncC,rep_cluster_1254	MOBH,MOBH	MPF_F	MOBH	conjugative
MG800820_1	MG800820.1	7915	PLSDB_version_2019_03_05	0	TRUE	Aeromonas hydrophila plasmid pI064-2, complete sequence		MOBP			mobilizable
LT996085_1	LT996085.1	54237	PLSDB_version_2019_03_05	635	TRUE	Lactobacillus acidipiscis strain ACA-DC 1533 genome assembly, plasmid: pLAC2					non-mobilizable
MG677985_1	MG677985.1	70158	PLSDB_version_2019_03_05	0	TRUE	Escherichia coli strain LN310P plasmid pEC12, complete sequence	IncFIA,IncFIC	MOBF	MPF_F	MOBF	conjugative
MG299151_1	MG299151.1	109845	PLSDB_version_2019_03_05	0	TRUE	Shigella sonnei strain SH287-2 plasmid pSH287-2, complete sequence	IncK2/Z	MOBP	MPF_I	MOBP	conjugative
MG299150_1	MG299150.1	62958	PLSDB_version_2019_03_05	0	TRUE	Shigella sonnei strain SH287-1 plasmid pSH287-1, complete sequence	IncI2	MOBP	MPF_T		conjugative
MG299148_1	MG299148.1	62958	PLSDB_version_2019_03_05	0	TRUE	Shigella sonnei strain SH286-1 plasmid pSH286-1, complete sequence	IncI2	MOBP	MPF_T		conjugative
MG299147_1	MG299147.1	109845	PLSDB_version_2019_03_05	0	TRUE	Shigella sonnei strain SH284-2 plasmid pSH284-2, complete sequence	IncK2/Z	MOBP	MPF_I	MOBP	conjugative
MG299146_1	MG299146.1	63066	PLSDB_version_2019_03_05	0	TRUE	Shigella sonnei strain SH284-1 plasmid pSH284-1, complete sequence	IncI2	MOBP	MPF_T		conjugative
MG299140_1	MG299140.1	62958	PLSDB_version_2019_03_05	0	TRUE	Shigella sonnei strain SH276-1 plasmid pSH276-1, complete sequence	IncI2	MOBP	MPF_T		conjugative
MG299138_1	MG299138.1	63066	PLSDB_version_2019_03_05	0	TRUE	Shigella sonnei strain SH275-1 plasmid pSH275-1, complete sequence	IncI2	MOBP	MPF_T		conjugative
MG299136_1	MG299136.1	63066	PLSDB_version_2019_03_05	0	TRUE	Shigella sonnei strain SH274-1 plasmid pSH274-1, complete sequence	IncI2	MOBP	MPF_T		conjugative
MG299133_1	MG299133.1	109845	PLSDB_version_2019_03_05	0	TRUE	Shigella sonnei strain SH272-2 plasmid pSH272-2, complete sequence	IncK2/Z	MOBP	MPF_I	MOBP	conjugative
MG299132_1	MG299132.1	62958	PLSDB_version_2019_03_05	0	TRUE	Shigella sonnei strain SH272-1 plasmid pSH272-1, complete sequence	IncI2	MOBP	MPF_T		conjugative
MG299131_1	MG299131.1	109845	PLSDB_version_2019_03_05	0	TRUE	Shigella sonnei strain SH271-2 plasmid pSH271-2, complete sequence	IncK2/Z	MOBP	MPF_I	MOBP	conjugative
MG299128_1	MG299128.1	109845	PLSDB_version_2019_03_05	0	TRUE	Shigella sonnei strain SH262-2 plasmid pSH262-2, complete sequence	IncK2/Z	MOBP	MPF_I	MOBP	conjugative
MG299127_1	MG299127.1	63066	PLSDB_version_2019_03_05	0	TRUE	Shigella sonnei strain SH262-1 plasmid pSH262-1, complete sequence	IncI2	MOBP	MPF_T		conjugative
MG288683_1	MG288683.1	112063	PLSDB_version_2019_03_05	0	TRUE	Klebsiella aerogenes strain E20 plasmid pE20-NR, complete sequence	IncFII,IncR	MOBF,MOBF	MPF_F		conjugative
MG288682_1	MG288682.1	239779	PLSDB_version_2019_03_05	0	TRUE	Klebsiella aerogenes strain E20 plasmid pE20-HI3, complete sequence	IncFIB,rep_cluster_1254	MOBH	MPF_F		conjugative
MG288681_1	MG288681.1	105912	PLSDB_version_2019_03_05	0	TRUE	Klebsiella aerogenes strain E20 plasmid pE20-FIIA, complete sequence	IncFIA,IncU	MOBF	MPF_F	MOBP	conjugative
MG288679_1	MG288679.1	238681	PLSDB_version_2019_03_05	0	TRUE	Klebsiella pneumoniae plasmid p911021-tetA, complete sequence	IncFIB,IncFII,rep_cluster_2392	MOBF,MOBF	MPF_F		conjugative
MG288678_1	MG288678.1	97393	PLSDB_version_2019_03_05	0	TRUE	Klebsiella pneumoniae strain F160070 plasmid p160070-MCR, complete sequence	IncHI1B				non-mobilizable
MG288677_1	MG288677.1	66643	PLSDB_version_2019_03_05	0	TRUE	Klebsiella pneumoniae strain F160070 plasmid p160070-CTXM, complete sequence	IncN,IncX1	MOBF	MPF_T	MOBF	conjugative
MG288676_1	MG288676.1	164731	PLSDB_version_2019_03_05	0	TRUE	Klebsiella pneumoniae strain F160070 plasmid p160070-catA, complete sequence	IncFIB,IncFII,rep_cluster_2183	MOBF,MOBF	MPF_F		conjugative
MG288684_1	MG288684.1	106790	PLSDB_version_2019_03_05	0	TRUE	Klebsiella aerogenes strain E20 plasmid pE20-qnrS, complete sequence	IncFIB,IncFII	MOBC,MOBP	MPF_I		conjugative
KY806579_1	KY806579.1	8048	PLSDB_version_2019_03_05	523	TRUE	Riemerella anatipestifer strain RA-JX plasmid JX, complete sequence	rep_cluster_1262				non-mobilizable
MF547664_1	MF547664.1	68934	PLSDB_version_2019_03_05	638	TRUE	Clostridioides difficile strain LIBA-6289 plasmid LIBA6289, complete sequence		MOBP			mobilizable
MG591702_1	MG591702.1	164803	PLSDB_version_2019_03_05	0	TRUE	Escherichia coli strain EC36 plasmid pMCR-EC36, complete sequence	IncHI2A,IncN		MPF_F		non-mobilizable
MG591701_1	MG591701.1	91597	PLSDB_version_2019_03_05	0	TRUE	Escherichia coli strain EC36 plasmid pEC36-2, complete sequence	IncFIA,IncFII	MOBF	MPF_F	MOBP	conjugative
MG780294_1	MG780294.1	53148	PLSDB_version_2019_03_05	0	TRUE	Escherichia coli plasmid pHN8, complete sequence	IncR			MOBF	mobilizable
MG550958_1	MG550958.1	168204	PLSDB_version_2019_03_05	0	TRUE	Escherichia coli strain G3216 plasmid pG3216.2, complete sequence	IncA	MOBH,MOBH	MPF_F		conjugative
MG651603_1	MG651603.1	44212	PLSDB_version_2019_03_05	654	TRUE	Chromobacterium violaceum plasmid pChV1, complete sequence					non-mobilizable
MG813926_1	MG813926.1	3321	PLSDB_version_2019_03_05	0	TRUE	Lactococcus lactis subsp. lactis bv. diacetylactis strain FM03P plasmid pLd12, complete sequence	rep_cluster_800				non-mobilizable
MG813924_1	MG813924.1	39563	PLSDB_version_2019_03_05	0	TRUE	Lactococcus lactis subsp. lactis bv. diacetylactis strain FM03P plasmid pLd10, complete sequence	rep_cluster_554,rep_cluster_656	MOBP		MOBQ	mobilizable
LT992437_1	LT992437.1	40186	PLSDB_version_2019_03_05	0	TRUE	Citrobacter freundii isolate CF121SC21 genome assembly, plasmid: 1	IncP,IncU	MOBP			mobilizable
AP018325_1	AP018325.1	29094	PLSDB_version_2019_03_05	31	TRUE	Nostoc sp. HK-01 plasmid plasmid7 DNA, complete genome		MOBV			mobilizable
AP018324_1	AP018324.1	37388	PLSDB_version_2019_03_05	30	TRUE	Nostoc sp. HK-01 plasmid plasmid6 DNA, complete genome					non-mobilizable
AP018323_1	AP018323.1	42584	PLSDB_version_2019_03_05	29	TRUE	Nostoc sp. HK-01 plasmid plasmid5 DNA, complete genome	rep_cluster_1717				non-mobilizable
AP018322_1	AP018322.1	34721	PLSDB_version_2019_03_05	28	TRUE	Nostoc sp. HK-01 plasmid plasmid4 DNA, complete genome					non-mobilizable
AP018321_1	AP018321.1	93475	PLSDB_version_2019_03_05	27	TRUE	Nostoc sp. HK-01 plasmid plasmid3 DNA, complete genome	rep_cluster_1665				non-mobilizable
AP018320_1	AP018320.1	311696	PLSDB_version_2019_03_05	26	TRUE	Nostoc sp. HK-01 plasmid plasmid2 DNA, complete genome		MOBV			mobilizable
AP018319_1	AP018319.1	484721	PLSDB_version_2019_03_05	25	TRUE	Nostoc sp. HK-01 plasmid plasmid1 DNA, complete genome		MOBV			mobilizable
AP017995_1	AP017995.1	34730	PLSDB_version_2019_03_05	19	TRUE	Planktothrix agardhii NIES-204 plasmid plasmid4 DNA, complete sequence					non-mobilizable
AP017994_1	AP017994.1	52365	PLSDB_version_2019_03_05	18	TRUE	Planktothrix agardhii NIES-204 plasmid plasmid3 DNA, complete sequence					non-mobilizable
AP017993_1	AP017993.1	99115	PLSDB_version_2019_03_05	17	TRUE	Planktothrix agardhii NIES-204 plasmid plasmid2 DNA, complete sequence					non-mobilizable
AP017992_1	AP017992.1	117686	PLSDB_version_2019_03_05	16	TRUE	Planktothrix agardhii NIES-204 plasmid plasmid1 DNA, complete sequence					non-mobilizable
MG813925_1	MG813925.1	9833	PLSDB_version_2019_03_05	0	TRUE	Lactococcus lactis subsp. lactis bv. diacetylactis strain FM03P plasmid pLd11, complete sequence	rep_cluster_799	MOB_Unknown			mobilizable
MG946761_1	MG946761.1	64005	PLSDB_version_2019_03_05	0	TRUE	Escherichia coli plasmid pEC26-mcr-1.9, complete sequence	IncI2	MOBP	MPF_T		conjugative
MH068822_1	MH068822.1	26760	PLSDB_version_2019_03_05	0	TRUE	Staphylococcus argenteus strain XNO62 plasmid pXNO62, complete sequence	rep_cluster_1017,rep_cluster_1118,rep_cluster_1118,rep_cluster_1733,rep_cluster_2100	MOBV		MOBV	mobilizable
MG844436_1	MG844436.1	90844	PLSDB_version_2019_03_05	0	TRUE	Escherichia coli strain EC13 plasmid pCMY-136, complete sequence	IncI-gamma/K1	MOBP	MPF_I	MOBP	conjugative
MG014722_1	MG014722.1	392275	PLSDB_version_2019_03_05	0	TRUE	Escherichia coli strain P2-3 plasmid pP2-3T, complete sequence	IncFIB,IncHI2A,rep_cluster_1088,rep_cluster_2244	MOBF,MOBH	MPF_F	MOBF,MOBH	conjugative
FR820585_2	FR820585.2	80123	PLSDB_version_2019_03_05	0	TRUE	Pseudomonas savastanoi pv. savastanoi native plasmid pPsv48A complete sequence	rep_cluster_283	MOBP	MPF_I		conjugative
MG879028_1	MG879028.1	73230	PLSDB_version_2019_03_05	0	TRUE	Uncultured bacterium plasmid pEG1-1, complete sequence	IncP	MOBP	MPF_T	MOBP	conjugative
CP020376_1	CP020376.1	31224	PLSDB_version_2019_03_05	0	TRUE	Escherichia coli strain ICBEC79H plasmid pICBEC79Hmcr, complete sequence	IncX4	MOBP	MPF_T		conjugative
KM210086_1	KM210086.1	41084	PLSDB_version_2019_03_05	0	TRUE	Acinetobacter lwoffii strain JN49-1 plasmid pNDM-JN01, complete sequence		MOBQ	MPF_T		conjugative
MG649065_1	MG649065.1	5167	PLSDB_version_2019_03_05	0	TRUE	Escherichia coli strain Ec001 plasmid pMG2, complete sequence	Col156	MOBQ			mobilizable
MG649064_1	MG649064.1	4773	PLSDB_version_2019_03_05	0	TRUE	Escherichia coli strain Ec001 plasmid pMG1_1, complete sequence	ColRNAI_rep_cluster_1987,rep_cluster_2358	MOBP		MOB_unknown	mobilizable
MG649063_1	MG649063.1	38611	PLSDB_version_2019_03_05	0	TRUE	Escherichia coli strain Ec001 plasmid pX1, complete sequence	IncX1,IncX3	MOBP	MPF_T	MOBP	conjugative
MG649062_1	MG649062.1	99476	PLSDB_version_2019_03_05	0	TRUE	Escherichia coli strain Ec001 plasmid pNDM-5-IT, complete sequence	IncFIA,IncFIA,IncFIB,IncFIC				non-mobilizable
CM009043_2	CM009043.2	8731	PLSDB_version_2019_03_05	0	TRUE	Acinetobacter baumannii strain ZQ5 plasmid p2ZQ5, complete sequence, whole genome shotgun sequence	rep_cluster_1172				non-mobilizable
CM009044_2	CM009044.2	6032	PLSDB_version_2019_03_05	51	TRUE	Acinetobacter baumannii strain ZQ5 plasmid p3ZQ5, complete sequence, whole genome shotgun sequence					non-mobilizable
CM009683_1	CM009683.1	2725	PLSDB_version_2019_03_05	52	TRUE	Acinetobacter baumannii strain ZQ5 plasmid p4ZQ5, complete sequence, whole genome shotgun sequence	rep_cluster_420				non-mobilizable
CP027765_1	CP027765.1	66388	PLSDB_version_2019_03_05	0	TRUE	Escherichia coli strain 2015C-3125 plasmid unnamed2, complete sequence	IncFIA	MOBF,MOBF	MPF_F	MOBF	conjugative
CP027764_1	CP027764.1	66944	PLSDB_version_2019_03_05	0	TRUE	Escherichia coli strain 2015C-3125 plasmid unnamed1	IncFIB,IncI-gamma/K1				non-mobilizable
CP027598_1	CP027598.1	74505	PLSDB_version_2019_03_05	0	TRUE	Escherichia coli strain 86-3153 plasmid unnamed	IncFIB	MOBF,MOBF	MPF_F	MOBF	conjugative
CP027676_1	CP027676.1	65738	PLSDB_version_2019_03_05	0	TRUE	Escherichia coli strain 88-3510 plasmid unnamed	IncFIA,IncFIB	MOBF,MOBP			mobilizable
CP027674_1	CP027674.1	133420	PLSDB_version_2019_03_05	0	TRUE	Escherichia coli strain 2014C-3003 plasmid unnamed2, complete sequence	ColRNAI_rep_cluster_1857,IncFIA,IncFIB	MOBF	MPF_F	MOBF,MOBP	conjugative
CP027673_1	CP027673.1	88529	PLSDB_version_2019_03_05	0	TRUE	Escherichia coli strain 2014C-3003 plasmid unnamed1	IncK2/Z	MOBP	MPF_I		conjugative
CP027641_1	CP027641.1	126957	PLSDB_version_2019_03_05	0	TRUE	Escherichia coli strain 2014C-4705 plasmid unnamed, complete sequence	ColRNAI_rep_cluster_1857,IncFIA,IncFIB	MOBF,MOBF,MOBF	MPF_F	MOBF,MOBP	conjugative
CP027379_1	CP027379.1	104889	PLSDB_version_2019_03_05	0	TRUE	Escherichia coli strain 2013C-4404 plasmid unnamed3, complete sequence	IncK2/Z	MOBP	MPF_I	MOBP	conjugative
CP027378_1	CP027378.1	113102	PLSDB_version_2019_03_05	0	TRUE	Escherichia coli strain 2013C-4404 plasmid unnamed2	IncK2/Z	MOBP,MOBP	MPF_I	MOBP	conjugative
CP027377_1	CP027377.1	70152	PLSDB_version_2019_03_05	0	TRUE	Escherichia coli strain 2013C-4404 plasmid unnamed1, complete sequence	IncFIA	MOBF	MPF_F	MOBF	conjugative
CP027364_1	CP027364.1	74659	PLSDB_version_2019_03_05	0	TRUE	Escherichia coli strain 88-3001 plasmid unnamed, complete sequence	IncFIA,IncFIB	MOBF,MOBP	MPF_Unknown		conjugative
CP027485_1	CP027485.1	147394	PLSDB_version_2019_03_05	0	TRUE	Escherichia coli strain 2013C-4390 plasmid unnamed, complete sequence	IncFIA,IncFIB,IncFIC,IncQ1	MOBF,MOBF	MPF_F	MOBF	conjugative
CP027346_1	CP027346.1	18123	PLSDB_version_2019_03_05	0	TRUE	Escherichia coli strain 2014C-3946 plasmid unnamed2					non-mobilizable
CP027345_1	CP027345.1	22197	PLSDB_version_2019_03_05	0	TRUE	Escherichia coli strain 2014C-3946 plasmid unnamed1		MOBF,MOBF	MPF_F		conjugative
KY984047_1	KY984047.1	24808	PLSDB_version_2019_03_05	0	TRUE	Acinetobacter baumannii strain Ab242 plasmid pAb242_25, complete sequence		MOBP			mobilizable
KY853650_2	KY853650.2	63381	PLSDB_version_2019_03_05	0	TRUE	Escherichia coli strain 347-43491A plasmid p977565, complete sequence	IncI2	MOBP	MPF_T		conjugative
KX009064_1	KX009064.1	37484	PLSDB_version_2019_03_05	501	TRUE	Pseudomonas syringae pv. actinidiae strain RT811 plasmid pPK_RT811, complete sequence	rep_cluster_831	MOBF	MPF_T		conjugative
KX009063_1	KX009063.1	55030	PLSDB_version_2019_03_05	0	TRUE	Pseudomonas syringae pv. actinidiae strain RT811 plasmid pPU_RT811, complete sequence	rep_cluster_1780	MOBF	MPF_T		conjugative
KX009062_1	KX009062.1	55944	PLSDB_version_2019_03_05	0	TRUE	Pseudomonas syringae pv. actinidiae strain B4A plasmid pUR_B4A, complete sequence	rep_cluster_1780	MOBF	MPF_T		conjugative
KX009061_1	KX009061.1	67677	PLSDB_version_2019_03_05	0	TRUE	Pseudomonas syringae pv. actinidiae strain RT652 plasmid pUR_RT652, complete sequence	rep_cluster_1780	MOBF	MPF_T		conjugative
KX009060_1	KX009060.1	61616	PLSDB_version_2019_03_05	0	TRUE	Pseudomonas syringae pv. actinidiae strain RT594 plasmid pUR_RT594, complete sequence	rep_cluster_1780	MOBF	MPF_T		conjugative
KX009059_1	KX009059.1	130386	PLSDB_version_2019_03_05	0	TRUE	Pseudomonas syringae pv. actinidiae strain RT685 plasmid pMG1_RT685, complete sequence		MOBP	MPF_I		conjugative
CP027496_1	CP027496.1	18911	PLSDB_version_2019_03_05	0	TRUE	Staphylococcus aureus strain ST2594 isolate 004 plasmid unnamed1	rep_cluster_1733,rep_cluster_2214	MOBV		MOBQ	mobilizable
CP027495_1	CP027495.1	11044	PLSDB_version_2019_03_05	0	TRUE	Staphylococcus aureus strain ST2594 isolate 004 plasmid unnamed10					non-mobilizable
CP027494_1	CP027494.1	2761	PLSDB_version_2019_03_05	0	TRUE	Staphylococcus aureus strain ST2594 isolate 004 plasmid unnamed9	rep_cluster_1017				non-mobilizable
CP027493_1	CP027493.1	2896	PLSDB_version_2019_03_05	0	TRUE	Staphylococcus aureus strain ST2594 isolate 004 plasmid unnamed8					non-mobilizable
CP027492_1	CP027492.1	4284	PLSDB_version_2019_03_05	0	TRUE	Staphylococcus aureus strain ST2594 isolate 004 plasmid unnamed7					non-mobilizable
CP027491_1	CP027491.1	2817	PLSDB_version_2019_03_05	0	TRUE	Staphylococcus aureus strain ST2594 isolate 004 plasmid unnamed6					non-mobilizable
CP027490_1	CP027490.1	10762	PLSDB_version_2019_03_05	0	TRUE	Staphylococcus aureus strain ST2594 isolate 004 plasmid unnamed5	rep_cluster_1215				non-mobilizable
CP027489_1	CP027489.1	655	PLSDB_version_2019_03_05	184	TRUE	Staphylococcus aureus strain ST2594 isolate 004 plasmid unnamed4					non-mobilizable
CP027488_1	CP027488.1	2687	PLSDB_version_2019_03_05	0	TRUE	Staphylococcus aureus strain ST2594 isolate 004 plasmid unnamed3					non-mobilizable
CP027487_1	CP027487.1	1469	PLSDB_version_2019_03_05	183	TRUE	Staphylococcus aureus strain ST2594 isolate 004 plasmid unnamed2					non-mobilizable
MG958650_1	MG958650.1	48978	PLSDB_version_2019_03_05	0	TRUE	Pseudomonas aeruginosa strain PA41437 plasmid pOXA-198, complete sequence	rep_cluster_573	MOBP			mobilizable
MG515250_1	MG515250.1	95724	PLSDB_version_2019_03_05	0	TRUE	Escherichia coli strain 16-50 plasmid pNDM-EC16-50, complete sequence	IncFIA,IncFIC	MOBF	MPF_F		conjugative
MG515249_1	MG515249.1	65978	PLSDB_version_2019_03_05	0	TRUE	Escherichia coli strain EC16-50 plasmid pEC16-50-MCR, complete sequence	IncI2	MOBP	MPF_T		conjugative
MG545910_1	MG545910.1	118613	PLSDB_version_2019_03_05	0	TRUE	Escherichia coli strain EC014 plasmid pEC014, complete sequence	IncI-gamma/K1	MOBP	MPF_I	MOBP	conjugative
MG545909_1	MG545909.1	118495	PLSDB_version_2019_03_05	0	TRUE	Escherichia coli strain EC013 plasmid pEC013, complete sequence	IncK2/Z	MOBF,MOBP	MPF_I	MOBP	conjugative
MF072962_1	MF072962.1	51104	PLSDB_version_2019_03_05	0	TRUE	Citrobacter freundii strain P10159 plasmid pP10159-2, complete sequence	IncN	MOBF	MPF_T	MOBF	conjugative
MF474175_1	MF474175.1	192730	PLSDB_version_2019_03_05	0	TRUE	Escherichia coli strain J53/pNIT-HK plasmid pNIT-HK, complete sequence	IncFIB,IncN,rep_cluster_2244	MOBF,MOBF	MPF_F	MOBF,MOBF	conjugative
MF458176_1	MF458176.1	46161	PLSDB_version_2019_03_05	0	TRUE	Escherichia coli strain CCD1 plasmid pNDM-20,complete sequence	IncX3	MOBP	MPF_T		conjugative
MG656414_1	MG656414.1	350179	PLSDB_version_2019_03_05	0	TRUE	Escherichia coli strain 15-50 plasmid pEC15-MCR-50, complete sequence	IncFIA,IncFIA,IncFIC,IncHI2A,IncN,rep_cluster_1088	MOBF,MOBF,MOBH	MPF_F	MOBH	conjugative
LT827129_1	LT827129.1	39872	PLSDB_version_2019_03_05	0	TRUE	Escherichia coli strain K12 J53 genome assembly, plasmid: R6K	IncX2	MOBP	MPF_T	MOBP	conjugative
LT985387_1	LT985387.1	90270	PLSDB_version_2019_03_05	0	TRUE	Escherichia coli strain 694 genome assembly, plasmid: RCS55_pI	IncL/M,rep_cluster_1254	MOBP	MPF_I		conjugative
LT985386_1	LT985386.1	6859	PLSDB_version_2019_03_05	0	TRUE	Escherichia coli strain 694 genome assembly, plasmid: RCS55_pII		MOBP		MOBP	mobilizable
LT985322_1	LT985322.1	40984	PLSDB_version_2019_03_05	0	TRUE	Escherichia coli strain 727 genome assembly, plasmid: RCS55TR727_p	IncR			MOBF	mobilizable
LT985321_1	LT985321.1	117804	PLSDB_version_2019_03_05	0	TRUE	Escherichia coli strain ECOR 3 genome assembly, plasmid: RCS85_pI		MOBP	MPF_I	MOBP	conjugative
LT985320_1	LT985320.1	102718	PLSDB_version_2019_03_05	0	TRUE	Escherichia coli strain ECOR 3 genome assembly, plasmid: RCS85_pII	IncK2/Z	MOBP	MPF_I	MOBP	conjugative
LT985319_1	LT985319.1	147478	PLSDB_version_2019_03_05	0	TRUE	Escherichia coli strain ECOR 30 genome assembly, plasmid: RCS96_pII	IncFIB,rep_cluster_2244	MOBF	MPF_F	MOBF	conjugative
LT985318_1	LT985318.1	37454	PLSDB_version_2019_03_05	0	TRUE	Escherichia coli strain ECOR 30 genome assembly, plasmid: RCS96_p	IncX4	MOBP	MPF_T		conjugative
LT985317_1	LT985317.1	37543	PLSDB_version_2019_03_05	0	TRUE	Escherichia coli strain ECOR 19 genome assembly, plasmid: RCS81_p	IncX2	MOBP	MPF_T	MOBP	conjugative
LT985316_1	LT985316.1	6200	PLSDB_version_2019_03_05	0	TRUE	Escherichia coli strain ECOR 17 genome assembly, plasmid: RCS98_p	rep_cluster_2335			MOBP	mobilizable
LT985315_1	LT985315.1	47447	PLSDB_version_2019_03_05	0	TRUE	Escherichia coli strain ECOR 70 genome assembly, plasmid: RCS99_p	IncX1	MOBP	MPF_T		conjugative
LT985314_1	LT985314.1	6222	PLSDB_version_2019_03_05	0	TRUE	Escherichia coli strain ECOR 25 genome assembly, plasmid: RCS92_pI	rep_cluster_2335			MOBP	mobilizable
LT985313_1	LT985313.1	4591	PLSDB_version_2019_03_05	0	TRUE	Escherichia coli strain ECOR 25 genome assembly, plasmid: RCS92_pII	rep_cluster_2373				non-mobilizable
LT985312_1	LT985312.1	3174	PLSDB_version_2019_03_05	0	TRUE	Escherichia coli strain ECOR 25 genome assembly, plasmid: RCS92_pIII	rep_cluster_2350			MOBF,MOBP,MOB_unknown	mobilizable
LT985311_1	LT985311.1	5631	PLSDB_version_2019_03_05	0	TRUE	Escherichia coli strain CIP106223 genome assembly, plasmid: RCS93_pIII	rep_cluster_2401	MOBP		MOBP	mobilizable
LT985310_1	LT985310.1	35258	PLSDB_version_2019_03_05	0	TRUE	Escherichia coli strain CIP106223 genome assembly, plasmid: RCS93_pII	IncI2	MOBP			mobilizable
LT985309_1	LT985309.1	83523	PLSDB_version_2019_03_05	0	TRUE	Escherichia coli strain CIP106223 genome assembly, plasmid: RCS93_pI	IncFIA,IncFIB,rep_cluster_2131	MOBF	MPF_Unknown		conjugative
LT985308_1	LT985308.1	4913	PLSDB_version_2019_03_05	0	TRUE	Escherichia coli strain CIP106223 genome assembly, plasmid: RCS93_pIV		MOBF		MOB_unknown	mobilizable
LT985307_1	LT985307.1	6069	PLSDB_version_2019_03_05	0	TRUE	Escherichia coli strain ECOR 4 genome assembly, plasmid: RCS86_pI	rep_cluster_2335			MOBP	mobilizable
LT985306_1	LT985306.1	93395	PLSDB_version_2019_03_05	0	TRUE	Escherichia coli strain ECOR 37 genome assembly, plasmid: RCS88_p	IncFIA,IncFIC	MOBF	MPF_F	MOBF	conjugative
LT985305_1	LT985305.1	83309	PLSDB_version_2019_03_05	0	TRUE	Escherichia coli strain ECOR 48 genome assembly, plasmid: RCS84_p	IncFIA,IncFIC	MOBF	MPF_F	MOBF	conjugative
LT985304_1	LT985304.1	89661	PLSDB_version_2019_03_05	0	TRUE	Escherichia coli strain ECOR 31 genome assembly, plasmid: RCS89_p	IncFIA,IncFIC	MOBF	MPF_F	MOBP	conjugative
LT985303_1	LT985303.1	23526	PLSDB_version_2019_03_05	0	TRUE	Escherichia coli strain ECOR 39 genome assembly, plasmid: RCS82_pII	IncFIB	MOBP		MOBP	mobilizable
LT985302_1	LT985302.1	47789	PLSDB_version_2019_03_05	34	TRUE	Escherichia coli strain ECOR 39 genome assembly, plasmid: RCS82_pI					non-mobilizable
LT985301_1	LT985301.1	11964	PLSDB_version_2019_03_05	0	TRUE	Escherichia coli strain ECOR 24 genome assembly, plasmid: RCS90_pII	Col156	MOBQ,MOBQ			mobilizable
LT985300_1	LT985300.1	92968	PLSDB_version_2019_03_05	0	TRUE	Escherichia coli strain ECOR 24 genome assembly, plasmid: RCS90_pI	IncI1/B/O	MOBP	MPF_I	MOBP	conjugative
LT985299_1	LT985299.1	13593	PLSDB_version_2019_03_05	0	TRUE	Escherichia coli strain ECOR 6 genome assembly, plasmid: RCS91_p	rep_cluster_2335	MOBP,MOBP		MOBP	mobilizable
LT985298_1	LT985298.1	6047	PLSDB_version_2019_03_05	0	TRUE	Escherichia coli strain ECOR 18 genome assembly, plasmid: RCS87_p	rep_cluster_2335			MOBP	mobilizable
LT985297_1	LT985297.1	234943	PLSDB_version_2019_03_05	0	TRUE	Escherichia coli strain B4-25 genome assembly, plasmid: RCS77_p	IncHI2A,rep_cluster_1088	MOBH	MPF_F	MOBH	conjugative
LT985296_1	LT985296.1	239460	PLSDB_version_2019_03_05	0	TRUE	Escherichia coli strain 1454 genome assembly, plasmid: RCS78_p	IncFIA,IncQ1	MOBH	MPF_F		conjugative
LT985295_1	LT985295.1	92472	PLSDB_version_2019_03_05	0	TRUE	Escherichia coli strain 650 genome assembly, plasmid: RCS64_pII	IncI-gamma/K1	MOBP	MPF_I	MOBP	conjugative
LT985294_1	LT985294.1	3002	PLSDB_version_2019_03_05	0	TRUE	Escherichia coli strain 650 genome assembly, plasmid: RCS64_p	rep_cluster_2350	MOBF		MOB_unknown	mobilizable
LT985293_1	LT985293.1	168237	PLSDB_version_2019_03_05	0	TRUE	Escherichia coli strain 4410-1 genome assembly, plasmid: RCS79_p	IncFIA,IncFIB,IncFIC,IncQ1,rep_cluster_2232	MOBF,MOBP	MPF_F	MOBF	conjugative
LT985292_1	LT985292.1	5912	PLSDB_version_2019_03_05	0	TRUE	Escherichia coli strain ECOR 10 genome assembly, plasmid: RCS83_pIII	rep_cluster_2350	MOBP		MOBP	mobilizable
LT985291_1	LT985291.1	2999	PLSDB_version_2019_03_05	0	TRUE	Escherichia coli strain ECOR 10 genome assembly, plasmid: RCS83_pII				MOBF,MOBP,MOB_unknown	mobilizable
LT985290_1	LT985290.1	4074	PLSDB_version_2019_03_05	0	TRUE	Escherichia coli strain ECOR 10 genome assembly, plasmid: RCS83_pI	rep_cluster_2335			MOB_unknown	mobilizable
LT985289_1	LT985289.1	87487	PLSDB_version_2019_03_05	0	TRUE	Escherichia coli strain B4-75 genome assembly, plasmid: RCS80_p	IncI-gamma/K1	MOBP	MPF_I	MOBP	conjugative
LT985288_1	LT985288.1	93239	PLSDB_version_2019_03_05	0	TRUE	Escherichia coli strain 03-237 genome assembly, plasmid: RCS73_p	IncI-gamma/K1	MOBP	MPF_I	MOBP	conjugative
LT985287_1	LT985287.1	49251	PLSDB_version_2019_03_05	0	TRUE	Escherichia coli strain RPC3 genome assembly, plasmid: RCS69_pI	rep_cluster_1760	MOBF	MPF_T		conjugative
LT985286_1	LT985286.1	110066	PLSDB_version_2019_03_05	0	TRUE	Escherichia coli strain 13948 genome assembly, plasmid: RCS76_pI	IncI-gamma/K1	MOBP	MPF_I	MOBP	conjugative
LT985285_1	LT985285.1	4054	PLSDB_version_2019_03_05	0	TRUE	Escherichia coli strain 13948 genome assembly, plasmid: RCS76_pIII	rep_cluster_1778	MOBQ		MOBQ,MOBQ	mobilizable
LT985284_1	LT985284.1	6549	PLSDB_version_2019_03_05	0	TRUE	Escherichia coli strain 13948 genome assembly, plasmid: RCS76_pII	ColRNAI_rep_cluster_1857	MOBP		MOBP	mobilizable
LT985283_1	LT985283.1	94836	PLSDB_version_2019_03_05	0	TRUE	Escherichia coli strain 13942-1 genome assembly, plasmid: RCS74_pI	IncI-gamma/K1	MOBP	MPF_I	MOBP	conjugative
LT985282_1	LT985282.1	7133	PLSDB_version_2019_03_05	0	TRUE	Escherichia coli strain 13942-1 genome assembly, plasmid: RCS74_pII	rep_cluster_2350	MOBP		MOBP	mobilizable
LT985281_1	LT985281.1	91634	PLSDB_version_2019_03_05	0	TRUE	Escherichia coli strain B1-54 genome assembly, plasmid: RCS71_p	IncI-gamma/K1	MOBP	MPF_I	MOBP	conjugative
LT985280_1	LT985280.1	108379	PLSDB_version_2019_03_05	0	TRUE	Escherichia coli strain 13947 genome assembly, plasmid: RCS75_pI	IncI-gamma/K1	MOBP	MPF_I	MOBP	conjugative
LT985279_1	LT985279.1	63009	PLSDB_version_2019_03_05	0	TRUE	Escherichia coli strain 676 genome assembly, plasmid: RCS60_p	IncL/M	MOBP	MPF_I		conjugative
LT985278_1	LT985278.1	86943	PLSDB_version_2019_03_05	0	TRUE	Escherichia coli strain 499 genome assembly, plasmid: RCS68_p	IncI-gamma/K1	MOBP	MPF_I	MOBP	conjugative
LT985277_1	LT985277.1	121398	PLSDB_version_2019_03_05	0	TRUE	Escherichia coli strain 522 genome assembly, plasmid: RCS65_p	IncFIA,IncFIC	MOBF	MPF_F	MOBP	conjugative
LT985276_1	LT985276.1	63787	PLSDB_version_2019_03_05	0	TRUE	Escherichia coli strain 707 genome assembly, plasmid: RCS67_p	IncX4	MOBP	MPF_T		conjugative
LT985275_1	LT985275.1	91487	PLSDB_version_2019_03_05	0	TRUE	Escherichia coli strain R71 genome assembly, plasmid: RCS70_p	IncFIA	MOBF	MPF_F		conjugative
LT985274_1	LT985274.1	70325	PLSDB_version_2019_03_05	0	TRUE	Escherichia coli strain 723 genome assembly, plasmid: RCS66_p	IncFIA,IncFIC	MOBF	MPF_F	MOBF	conjugative
LT985273_1	LT985273.1	108661	PLSDB_version_2019_03_05	0	TRUE	Escherichia coli strain 03-235 genome assembly, plasmid: RCS72_pI	IncI-gamma/K1	MOBP	MPF_I	MOBP	conjugative
LT985272_1	LT985272.1	70033	PLSDB_version_2019_03_05	0	TRUE	Escherichia coli strain 506 genome assembly, plasmid: RCS62_pI	IncFIA,IncFIC	MOBF	MPF_F	MOBF	conjugative
LT985271_1	LT985271.1	130559	PLSDB_version_2019_03_05	0	TRUE	Escherichia coli strain 661 genome assembly, plasmid: RCS59_p	IncFIA,IncFIC,IncFII	MOBF	MPF_F	MOBF	conjugative
LT985270_1	LT985270.1	90206	PLSDB_version_2019_03_05	0	TRUE	Escherichia coli strain 716 genome assembly, plasmid: RCS56_p	IncI-gamma/K1	MOBP	MPF_I	MOBP	conjugative
LT985269_1	LT985269.1	22308	PLSDB_version_2019_03_05	0	TRUE	Escherichia coli strain 631 genome assembly, plasmid: RCS63_p	rep_cluster_2335			MOBP	mobilizable
LT985268_1	LT985268.1	117655	PLSDB_version_2019_03_05	0	TRUE	Escherichia coli strain 699 genome assembly, plasmid: RCS58_p	IncI-gamma/K1	MOBP	MPF_I	MOBP	conjugative
LT985267_1	LT985267.1	87290	PLSDB_version_2019_03_05	0	TRUE	Escherichia coli strain 637 genome assembly, plasmid: RCS61_p	IncFIA,IncFIC	MOBF	MPF_F	MOBP	conjugative
LT985266_1	LT985266.1	54685	PLSDB_version_2019_03_05	0	TRUE	Escherichia coli strain 177 genome assembly, plasmid: RCS53_p	IncN	MOBF	MPF_T	MOBF	conjugative
LT985265_1	LT985265.1	98763	PLSDB_version_2019_03_05	0	TRUE	Escherichia coli strain 364 genome assembly, plasmid: RCS57TR364_p	IncFIA,IncFIC	MOBF	MPF_F	MOBP	conjugative
LT985264_1	LT985264.1	86770	PLSDB_version_2019_03_05	0	TRUE	Escherichia coli strain 717 genome assembly, plasmid: RCS51TR717_p	IncL/M	MOBP	MPF_I		conjugative
LT985263_1	LT985263.1	140057	PLSDB_version_2019_03_05	0	TRUE	Escherichia coli strain 511 genome assembly, plasmid: RCS54_p	IncHI1B,IncQ1				non-mobilizable
LT985262_1	LT985262.1	38610	PLSDB_version_2019_03_05	0	TRUE	Escherichia coli strain 719 genome assembly, plasmid: RCS52TR719_p	IncX1,IncX3	MOBP	MPF_T	MOBP	conjugative
LT985261_1	LT985261.1	42913	PLSDB_version_2019_03_05	0	TRUE	Escherichia coli strain 657 genome assembly, plasmid: RCS50_p	IncX1	MOBP	MPF_T		conjugative
LT985260_1	LT985260.1	157225	PLSDB_version_2019_03_05	0	TRUE	Escherichia coli strain 724 genome assembly, plasmid: RCS53TR724_p	IncC	MOBH,MOBH	MPF_F	MOBH	conjugative
LT985259_1	LT985259.1	42084	PLSDB_version_2019_03_05	0	TRUE	Escherichia coli strain 592 genome assembly, plasmid: RCS44_p	IncN	MOBF	MPF_T	MOBF	conjugative
LT985258_1	LT985258.1	157227	PLSDB_version_2019_03_05	0	TRUE	Escherichia coli strain 726 genome assembly, plasmid: RCS54TR726_p	IncC	MOBH,MOBH	MPF_F	MOBH	conjugative
LT985257_1	LT985257.1	22806	PLSDB_version_2019_03_05	0	TRUE	Escherichia coli strain 580 genome assembly, plasmid: RCS49_pIV	ColRNAI_rep_cluster_1857,rep_cluster_2350	MOBC			mobilizable
LT985256_1	LT985256.1	80790	PLSDB_version_2019_03_05	0	TRUE	Escherichia coli strain 580 genome assembly, plasmid: RCS49_p	IncI-gamma/K1	MOBP	MPF_I	MOBP	conjugative
LT985255_1	LT985255.1	4074	PLSDB_version_2019_03_05	0	TRUE	Escherichia coli strain 580 genome assembly, plasmid: RCS49_pII	rep_cluster_1778	MOBQ		MOBQ,MOBQ	mobilizable
LT985254_1	LT985254.1	15843	PLSDB_version_2019_03_05	0	TRUE	Escherichia coli strain 580 genome assembly, plasmid: RCS49_pIII	ColRNAI_rep_cluster_1987	MOBP		MOB_unknown	mobilizable
LT985253_1	LT985253.1	157228	PLSDB_version_2019_03_05	0	TRUE	Escherichia coli strain 660 genome assembly, plasmid: RCS48TR660_p	IncC	MOBH,MOBH	MPF_F	MOBH	conjugative
LT985252_1	LT985252.1	179021	PLSDB_version_2019_03_05	0	TRUE	Escherichia coli strain 666 genome assembly, plasmid: RCS51_p	IncFIB,IncFIC,rep_cluster_2244	MOBF,MOBP	MPF_F	MOBF,MOBP	conjugative
LT985251_1	LT985251.1	41540	PLSDB_version_2019_03_05	0	TRUE	Escherichia coli strain 502 genome assembly, plasmid: RCS45_p	IncN	MOBF	MPF_T	MOBF	conjugative
LT985250_1	LT985250.1	211452	PLSDB_version_2019_03_05	0	TRUE	Escherichia coli strain 170 genome assembly, plasmid: RCS38_p	IncC,IncN	MOBF,MOBH,MOBH	MPF_F	MOBH	conjugative
LT985249_1	LT985249.1	216620	PLSDB_version_2019_03_05	0	TRUE	Escherichia coli strain 195 genome assembly, plasmid: RCS46_p	IncC,IncR	MOBH,MOBH	MPF_F	MOBF,MOBH	conjugative
LT985248_1	LT985248.1	80596	PLSDB_version_2019_03_05	0	TRUE	Escherichia coli strain 720 genome assembly, plasmid: RCS48_pI	IncI-gamma/K1	MOBP	MPF_I	MOBP	conjugative
LT985247_1	LT985247.1	19813	PLSDB_version_2019_03_05	0	TRUE	Escherichia coli strain 720 genome assembly, plasmid: RCS48_pII	rep_cluster_2350	MOBF		MOB_unknown	mobilizable
LT985246_1	LT985246.1	4772	PLSDB_version_2019_03_05	0	TRUE	Escherichia coli strain 720 genome assembly, plasmid: RCS48_pIII	ColRNAI_rep_cluster_1987	MOBP		MOB_unknown	mobilizable
LT985245_1	LT985245.1	42311	PLSDB_version_2019_03_05	0	TRUE	Escherichia coli strain 523 genome assembly, plasmid: RCS42_p	IncN	MOBF	MPF_T	MOBF	conjugative
LT985244_1	LT985244.1	85621	PLSDB_version_2019_03_05	0	TRUE	Escherichia coli strain 167 genome assembly, plasmid: RCS39_p	IncC			MOBH	mobilizable
LT985243_1	LT985243.1	159550	PLSDB_version_2019_03_05	0	TRUE	Escherichia coli strain 722 genome assembly, plasmid: RCS41_p	IncC	MOBH,MOBH	MPF_F	MOBH	conjugative
LT985242_1	LT985242.1	44494	PLSDB_version_2019_03_05	0	TRUE	Escherichia coli strain 604 genome assembly, plasmid: RCS43_p	IncN	MOBF	MPF_T	MOBF	conjugative
LT985241_1	LT985241.1	90291	PLSDB_version_2019_03_05	0	TRUE	Escherichia coli strain 721 genome assembly, plasmid: RCS40_p	IncL/M,rep_cluster_1254	MOBP	MPF_I		conjugative
LT985240_1	LT985240.1	7050	PLSDB_version_2019_03_05	0	TRUE	Escherichia coli strain 659 genome assembly, plasmid: RCS32_p	rep_cluster_1778	MOBQ		MOBQ,MOBQ	mobilizable
LT985239_1	LT985239.1	33899	PLSDB_version_2019_03_05	0	TRUE	Escherichia coli strain 692 genome assembly, plasmid: RCS29_pII		MOBP			mobilizable
LT985238_1	LT985238.1	89006	PLSDB_version_2019_03_05	0	TRUE	Escherichia coli strain 692 genome assembly, plasmid: RCS29_pI	IncI-gamma/K1	MOBP	MPF_I	MOBP	conjugative
LT985237_1	LT985237.1	6647	PLSDB_version_2019_03_05	0	TRUE	Escherichia coli strain 641 genome assembly, plasmid: RCS33_pII	rep_cluster_2350,rep_cluster_2370	MOBP		MOBP	mobilizable
LT985236_1	LT985236.1	88922	PLSDB_version_2019_03_05	0	TRUE	Escherichia coli strain 641 genome assembly, plasmid: RCS33_pI	IncI-gamma/K1	MOBP	MPF_I	MOBP	conjugative
LT985235_1	LT985235.1	111333	PLSDB_version_2019_03_05	0	TRUE	Escherichia coli strain 654 genome assembly, plasmid: RCS34_p	IncI-gamma/K1	MOBP	MPF_I	MOBP	conjugative
LT985234_1	LT985234.1	93070	PLSDB_version_2019_03_05	0	TRUE	Escherichia coli strain 557 genome assembly, plasmid: RCS32TR557_p	IncY	MOBC	MPF_T		conjugative
LT985233_1	LT985233.1	14365	PLSDB_version_2019_03_05	0	TRUE	Escherichia coli strain 565 genome assembly, plasmid: RCS35_pII	rep_cluster_2350	MOBF		MOB_unknown	mobilizable
LT985232_1	LT985232.1	4087	PLSDB_version_2019_03_05	0	TRUE	Escherichia coli strain 565 genome assembly, plasmid: RCS35_pI	rep_cluster_1778	MOBQ		MOBQ,MOBQ	mobilizable
LT985231_1	LT985231.1	114286	PLSDB_version_2019_03_05	0	TRUE	Escherichia coli strain 730 genome assembly, plasmid: RCS37_pII	IncI-gamma/K1	MOBP	MPF_I	MOBP	conjugative
LT985230_1	LT985230.1	10551	PLSDB_version_2019_03_05	0	TRUE	Escherichia coli strain 730 genome assembly, plasmid: RCS37_pI	rep_cluster_2350	MOBP		MOBP	mobilizable
LT985229_1	LT985229.1	217183	PLSDB_version_2019_03_05	0	TRUE	Escherichia coli strain 713 genome assembly, plasmid: RCS36_pI-II	IncFIA,IncFIB,IncFII	MOBF,MOBF	MPF_F		conjugative
LT985228_1	LT985228.1	157534	PLSDB_version_2019_03_05	0	TRUE	Escherichia coli strain 552 genome assembly, plasmid: RCS28TR552_p	IncC	MOBH,MOBH	MPF_F	MOBH	conjugative
LT985227_1	LT985227.1	95442	PLSDB_version_2019_03_05	0	TRUE	Escherichia coli strain 518 genome assembly, plasmid: RCS28_pI	IncFIA,IncFIC	MOBF	MPF_F	MOBF	conjugative
LT985226_1	LT985226.1	118656	PLSDB_version_2019_03_05	0	TRUE	Escherichia coli strain 525 genome assembly, plasmid: RCS27_p	IncFIA,IncFIB,rep_cluster_2131	MOBF,MOBP	MPF_F	MOBF	conjugative
LT985225_1	LT985225.1	175317	PLSDB_version_2019_03_05	0	TRUE	Escherichia coli strain 89 genome assembly, plasmid: RCS2TR89_p	IncC	MOBH,MOBH	MPF_F	MOBH	conjugative
LT985224_1	LT985224.1	157838	PLSDB_version_2019_03_05	0	TRUE	Escherichia coli strain 513 genome assembly, plasmid: RCS30_p	IncC	MOBH,MOBH	MPF_F	MOBH	conjugative
LT985223_1	LT985223.1	42584	PLSDB_version_2019_03_05	0	TRUE	Escherichia coli strain 711 genome assembly, plasmid: RCS25_p	IncN	MOBF	MPF_T		conjugative
LT985222_1	LT985222.1	175038	PLSDB_version_2019_03_05	0	TRUE	Escherichia coli strain 548 genome assembly, plasmid: RCS24TR548_p	IncC	MOBH,MOBH	MPF_F	MOBH	conjugative
LT985221_1	LT985221.1	128281	PLSDB_version_2019_03_05	0	TRUE	Escherichia coli strain TN03 genome assembly, plasmid: RCS22_p	IncFIA,IncFIC,IncFII	MOBF	MPF_F	MOBF	conjugative
LT985220_1	LT985220.1	174073	PLSDB_version_2019_03_05	0	TRUE	Escherichia coli strain 83 genome assembly, plasmid: RCS1TR83_p	IncC	MOBH,MOBH	MPF_F	MOBH	conjugative
LT985219_1	LT985219.1	121741	PLSDB_version_2019_03_05	0	TRUE	Escherichia coli strain 497 genome assembly, plasmid: RCS21_p	IncFIA,IncFIB,rep_cluster_2131	MOBF,MOBP	MPF_F	MOBF	conjugative
LT985218_1	LT985218.1	130621	PLSDB_version_2019_03_05	0	TRUE	Escherichia coli strain 541 genome assembly, plasmid: RCS18TR541_p	IncC	MOBH,MOBH	MPF_F	MOBH	conjugative
LT985217_1	LT985217.1	67968	PLSDB_version_2019_03_05	0	TRUE	Escherichia coli strain 715 genome assembly, plasmid: RCS103_p	IncFIA,IncFII	MOBF	MPF_F	MOBF	conjugative
LT985216_1	LT985216.1	14248	PLSDB_version_2019_03_05	0	TRUE	Escherichia coli strain 533 genome assembly, plasmid: RCS12TR533_p	ColRNAI_rep_cluster_1857	MOBC			mobilizable
LT985214_1	LT985214.1	70309	PLSDB_version_2019_03_05	0	TRUE	Escherichia coli strain 649 genome assembly, plasmid: RCS101_p	IncFIA,IncFIC	MOBF	MPF_F	MOBF	conjugative
LT985213_1	LT985213.1	129394	PLSDB_version_2019_03_05	0	TRUE	Escherichia coli strain 708 genome assembly, plasmid: RCS102_p	IncFIA,IncFIC,IncFII	MOBF	MPF_F	MOBF	conjugative
MF381176_1	MF381176.1	36502	PLSDB_version_2019_03_05	0	TRUE	Escherichia coli strain V163 plasmid pV163M, complete sequence	IncX4	MOBP	MPF_T		conjugative
MF381175_1	MF381175.1	34876	PLSDB_version_2019_03_05	0	TRUE	Mutant Escherichia coli strain V163 plasmid pV163M deltamcr-1, complete sequence	IncX4	MOBP	MPF_T		conjugative
CP024783_1	CP024783.1	13905	PLSDB_version_2019_03_05	176	TRUE	Lactobacillus johnsonii pf01 plasmid pLJPF01S, complete sequence		MOBT			mobilizable
CP024782_1	CP024782.1	25840	PLSDB_version_2019_03_05	76	TRUE	Lactobacillus johnsonii pf01 plasmid pLJPF01L, complete sequence	rep_cluster_324				non-mobilizable
MG516912_1	MG516912.1	142085	PLSDB_version_2019_03_05	0	TRUE	Proteus penneri plasmid pPp47, complete sequence	rep_cluster_1506	MOBH	MPF_F		conjugative
MG516911_1	MG516911.1	113297	PLSDB_version_2019_03_05	0	TRUE	Proteus mirabilis plasmid pPm60, complete sequence	rep_cluster_1506	MOBH	MPF_F		conjugative
MG516910_1	MG516910.1	69785	PLSDB_version_2019_03_05	0	TRUE	Escherichia coli plasmid pEc1677, complete sequence	IncX5	MOBP	MPF_T		conjugative
MG516909_1	MG516909.1	158433	PLSDB_version_2019_03_05	0	TRUE	Escherichia coli plasmid pEc1675, complete sequence	IncFIA,IncFIB,IncFIB,IncFIC	MOBP			mobilizable
MG516908_1	MG516908.1	112530	PLSDB_version_2019_03_05	0	TRUE	Escherichia coli plasmid pEc42, complete sequence	IncI-gamma/K1	MOBP	MPF_I	MOBP	conjugative
MG516907_1	MG516907.1	85489	PLSDB_version_2019_03_05	0	TRUE	Klebsiella aerogenes plasmid pEa1631, complete sequence	IncL/M	MOBP	MPF_I		conjugative
KX388536_1	KX388536.1	197268	PLSDB_version_2019_03_05	0	TRUE	Agrobacterium tumefaciens strain Chry5 plasmid pTiChry5, complete sequence	rep_cluster_490,rep_cluster_553	MOBP,MOBP,MOBQ	MPF_T		conjugative
MG700550_1	MG700550.1	116344	PLSDB_version_2019_03_05	0	TRUE	Klebsiella pneumoniae strain st015788/2 plasmid pUJ-84KPC, complete sequence	IncFIB,IncFII,rep_cluster_2183	MOBF	MPF_F		conjugative
MG700549_1	MG700549.1	97971	PLSDB_version_2019_03_05	0	TRUE	Klebsiella pneumoniae strain st015256/1 plasmid pUJ-83KPC, complete sequence	IncFIB,IncFII,rep_cluster_2183		MPF_F		non-mobilizable
MG700548_1	MG700548.1	111335	PLSDB_version_2019_03_05	0	TRUE	Klebsiella pneumoniae strain UR15381 plasmid pUJ-1KPC, complete sequence	IncFIB,IncFII,rep_cluster_2183	MOBF	MPF_F		conjugative
MF774791_1	MF774791.1	6141	PLSDB_version_2019_03_05	0	TRUE	Klebsiella pneumoniae plasmid pABC120-OXA, complete sequence	rep_cluster_1195	MOBP			mobilizable
KY978588_1	KY978588.1	3337	PLSDB_version_2019_03_05	0	TRUE	Enterococcus durans plasmid pMK8, complete sequence					non-mobilizable
KR270450_2	KR270450.2	27424	PLSDB_version_2019_03_05	0	TRUE	Staphylococcus aureus strain SM31 plasmid pSM31, complete sequence	rep_cluster_1017,rep_cluster_1017,rep_cluster_1215			MOBV,MOBV	mobilizable
KJ756353_2	KJ756353.2	26036	PLSDB_version_2019_03_05	0	TRUE	Staphylococcus aureus strain SM39 plasmid pSM39, complete sequence	rep_cluster_1017,rep_cluster_1215				non-mobilizable
CP023137_2	CP023137.2	12361	PLSDB_version_2019_03_05	0	TRUE	Klebsiella pneumoniae subsp. pneumoniae strain KpvK54 plasmid unnamed2	IncX1				non-mobilizable
CP023136_2	CP023136.2	31074	PLSDB_version_2019_03_05	158	TRUE	Klebsiella pneumoniae subsp. pneumoniae strain KpvK54 plasmid					non-mobilizable
CP023135_2	CP023135.2	211454	PLSDB_version_2019_03_05	0	TRUE	Klebsiella pneumoniae subsp. pneumoniae strain KpvK54 plasmid pKpvK54, complete sequence	IncFIB				non-mobilizable
CP025215_1	CP025215.1	68637	PLSDB_version_2019_03_05	0	TRUE	Klebsiella pneumoniae strain HZW25 plasmid unnamed4, complete sequence	IncX3	MOBP	MPF_T		conjugative
CP025214_1	CP025214.1	87395	PLSDB_version_2019_03_05	0	TRUE	Klebsiella pneumoniae strain HZW25 plasmid unnamed3, complete sequence	IncFII,rep_cluster_1418	MOBP	MPF_I		conjugative
CP025213_1	CP025213.1	103957	PLSDB_version_2019_03_05	0	TRUE	Klebsiella pneumoniae strain HZW25 plasmid unnamed2, complete sequence	IncR			MOBF	mobilizable
CP025212_1	CP025212.1	145759	PLSDB_version_2019_03_05	0	TRUE	Klebsiella pneumoniae strain HZW25 plasmid unnamed1, complete sequence	IncFIB	MOBF			mobilizable
AP018352_1	AP018352.1	368940	PLSDB_version_2019_03_05	0	TRUE	Enterobacter hormaechei plasmid pMTY11043_IncHI2 DNA, complete genome, strain: TUM11043	IncHI2A,rep_cluster_1088	MOBH	MPF_F	MOBH	conjugative
AP018351_1	AP018351.1	112622	PLSDB_version_2019_03_05	0	TRUE	Enterobacter hormaechei plasmid pMTY10695_IncFIB DNA, complete genome, strain: TUM10695	IncFIB				non-mobilizable
AP018350_1	AP018350.1	33748	PLSDB_version_2019_03_05	0	TRUE	Enterobacter hormaechei plasmid pMTY10660_IncW DNA, complete genome, strain: TUM10660	IncW	MOBF	MPF_T	MOBF	conjugative
CP026790_1	CP026790.1	165702	PLSDB_version_2019_03_05	0	TRUE	Shigella flexneri 2a strain ATCC 29903 plasmid unnamed2, complete sequence	IncFIA	MOBH	MPF_F		conjugative
CP026789_1	CP026789.1	113130	PLSDB_version_2019_03_05	0	TRUE	Shigella flexneri 2a strain ATCC 29903 plasmid unnamed1, complete sequence	IncFIA,IncFIC	MOBF,MOBF,MOBF,MOBP			mobilizable
CP026796_1	CP026796.1	226559	PLSDB_version_2019_03_05	0	TRUE	Shigella boydii strain ATCC BAA-1247 plasmid unnamed	IncFIA	MOBF,MOBF,MOBF,MOBF,MOBP	MPF_Unknown		conjugative
KY093014_1	KY093014.1	108772	PLSDB_version_2019_03_05	0	TRUE	Enterobacter aerogenes strain Eaer-4382, plasmid pEaer-4382s, complete sequence	IncFII,rep_cluster_1418	MOBF,MOBF	MPF_F		conjugative
KY093013_1	KY093013.1	134521	PLSDB_version_2019_03_05	0	TRUE	Enterobacter aerogenes strain Eaer-4382, plasmid pEaer-4382b, complete sequence	IncFII,rep_cluster_1418	MOBF,MOBF	MPF_F		conjugative
KP984530_1	KP984530.1	4224	PLSDB_version_2019_03_05	465	TRUE	Lactobacillus crispatus strain L8 plasmid pLc4, complete sequence	rep_cluster_662	MOBT			mobilizable
CP026800_1	CP026800.1	135368	PLSDB_version_2019_03_05	0	TRUE	Shigella flexneri strain NCTC 9728 plasmid unnamed, complete sequence	IncFIA	MOBF,MOBF,MOBP			mobilizable
CP026798_1	CP026798.1	146337	PLSDB_version_2019_03_05	0	TRUE	Shigella boydii strain NCTC 9353 plasmid unnamed, complete sequence	IncFIA	MOBF,MOBF,MOBF,MOBP	MPF_Unknown		conjugative
CP026794_1	CP026794.1	251323	PLSDB_version_2019_03_05	0	TRUE	Shigella flexneri strain 74-1170 plasmid unnamed	IncFIA	MOBF,MOBP			mobilizable
CP026843_1	CP026843.1	106437	PLSDB_version_2019_03_05	0	TRUE	Shigella dysenteriae strain ATCC 9754 plasmid unnamed, complete sequence	IncFIA	MOBF,MOBP	MPF_Unknown		conjugative
CP026841_1	CP026841.1	215925	PLSDB_version_2019_03_05	0	TRUE	Shigella dysenteriae strain ATCC 9753 plasmid unnamed, complete sequence	IncFIA	MOBF,MOBP	MPF_Unknown		conjugative
CP026837_1	CP026837.1	213410	PLSDB_version_2019_03_05	0	TRUE	Shigella boydii strain ATCC 49812 plasmid unnamed, complete sequence	IncFIA	MOBF,MOBP	MPF_F	MOBF	conjugative
CP026833_1	CP026833.1	224419	PLSDB_version_2019_03_05	0	TRUE	Shigella dysenteriae strain ATCC 49346 plasmid unnamed, complete sequence	IncFIA	MOBF,MOBF,MOBP	MPF_Unknown		conjugative
CP026829_1	CP026829.1	216328	PLSDB_version_2019_03_05	0	TRUE	Shigella dysenteriae strain ATCC 12037 plasmid unnamed, complete sequence	IncFIA	MOBF,MOBF,MOBP	MPF_Unknown		conjugative
CP026787_1	CP026787.1	189871	PLSDB_version_2019_03_05	0	TRUE	Shigella dysenteriae strain NCTC 9718 plasmid unnamed	IncFIA,IncFIC	MOBF,MOBP	MPF_T		conjugative
CP026785_1	CP026785.1	204250	PLSDB_version_2019_03_05	0	TRUE	Shigella dysenteriae strain 80-547 plasmid unnamed	IncFIA	MOBF,MOBF,MOBP	MPF_T		conjugative
CP026783_1	CP026783.1	183210	PLSDB_version_2019_03_05	0	TRUE	Shigella dysenteriae strain 08-3380 plasmid unnamed, complete sequence	IncFIA	MOBF,MOBF,MOBP	MPF_T		conjugative
CP026781_1	CP026781.1	67064	PLSDB_version_2019_03_05	0	TRUE	Shigella dysenteriae strain 53-3937 plasmid unnamed	IncFIA	MOBF,MOBF,MOBP	MPF_T		conjugative
CP026879_1	CP026879.1	69799	PLSDB_version_2019_03_05	0	TRUE	Shigella dysenteriae strain 07-3308 plasmid unnamed, complete sequence	IncFIA	MOBF,MOBF,MOBP	MPF_T		conjugative
CP026779_1	CP026779.1	202417	PLSDB_version_2019_03_05	0	TRUE	Shigella dysenteriae strain 69-3818 plasmid unnamed2, complete sequence	IncFIA,IncFIC	MOBF,MOBP	MPF_T		conjugative
CP026778_1	CP026778.1	115128	PLSDB_version_2019_03_05	0	TRUE	Shigella dysenteriae strain 69-3818 plasmid unnamed1	IncI-gamma/K1	MOBP	MPF_I	MOBP	conjugative
CP026775_1	CP026775.1	182697	PLSDB_version_2019_03_05	0	TRUE	Shigella dysenteriae strain ATCC 13313 plasmid unnamed, complete sequence	IncFIA	MOBF,MOBF,MOBP	MPF_T		conjugative
CP026822_1	CP026822.1	215820	PLSDB_version_2019_03_05	0	TRUE	Shigella dysenteriae strain 96-3162 plasmid unnamed2, complete sequence	IncFIA	MOBF,MOBP	MPF_Unknown		conjugative
CP026820_1	CP026820.1	195489	PLSDB_version_2019_03_05	0	TRUE	Shigella dysenteriae strain 96-265 plasmid unnamed2, complete sequence	IncFIA	MOBF,MOBP	MPF_Unknown		conjugative
CP026771_1	CP026771.1	220759	PLSDB_version_2019_03_05	0	TRUE	Shigella flexneri Y strain 93-3063 plasmid unnamed3, complete sequence	IncFIA	MOBF,MOBF,MOBP			mobilizable
CP026770_1	CP026770.1	71925	PLSDB_version_2019_03_05	0	TRUE	Shigella flexneri Y strain 93-3063 plasmid unnamed2	IncI-gamma/K1		MPF_I		non-mobilizable
CP026769_1	CP026769.1	27054	PLSDB_version_2019_03_05	0	TRUE	Shigella flexneri Y strain 93-3063 plasmid unnamed1		MOBP	MPF_T		conjugative
CP026817_1	CP026817.1	226441	PLSDB_version_2019_03_05	0	TRUE	Shigella dysenteriae strain 93-119 plasmid unnamed2, complete sequence	IncFIA	MOBF,MOBF,MOBP	MPF_Unknown		conjugative
CP026816_1	CP026816.1	79553	PLSDB_version_2019_03_05	182	TRUE	Shigella dysenteriae strain 93-119 plasmid unnamed1, complete sequence	rep_cluster_1704				non-mobilizable
CP026812_1	CP026812.1	181479	PLSDB_version_2019_03_05	0	TRUE	Shigella flexneri strain 64-5500 plasmid unnamed, complete sequence	IncFIA	MOBF,MOBP			mobilizable
CP026767_1	CP026767.1	209166	PLSDB_version_2019_03_05	0	TRUE	Shigella boydii strain 59-248 plasmid unnamed	IncFIA	MOBF,MOBP			mobilizable
CP026809_1	CP026809.1	226481	PLSDB_version_2019_03_05	0	TRUE	Shigella dysenteriae strain 204/96 plasmid unnamed2, complete sequence	IncFIA	MOBF,MOBP	MPF_Unknown		conjugative
CP026808_1	CP026808.1	79695	PLSDB_version_2019_03_05	182	TRUE	Shigella dysenteriae strain 204/96 plasmid unnamed1, complete sequence	rep_cluster_1704				non-mobilizable
CP026806_1	CP026806.1	69966	PLSDB_version_2019_03_05	0	TRUE	Shigella dysenteriae strain 2017C-4522 plasmid unnamed, complete sequence	IncFIA	MOBF,MOBP	MPF_Unknown		conjugative
CP026763_1	CP026763.1	150497	PLSDB_version_2019_03_05	0	TRUE	Shigella boydii strain NCTC 9850 plasmid unnamed	IncFIA	MOBF,MOBP	MPF_Unknown		conjugative
CP026804_1	CP026804.1	245004	PLSDB_version_2019_03_05	0	TRUE	Shigella flexneri strain 89-141 plasmid unnamed1	IncFIA	MOBF,MOBP			mobilizable
CP026733_1	CP026733.1	51078	PLSDB_version_2019_03_05	0	TRUE	Shigella boydii strain ATCC 8700 plasmid unnamed2, complete sequence		MOBP			mobilizable
CP026732_1	CP026732.1	59816	PLSDB_version_2019_03_05	0	TRUE	Shigella boydii strain ATCC 8700 plasmid unnamed1	IncFIA	MOBF,MOBF,MOBP			mobilizable
KY454639_1	KY454639.1	164992	PLSDB_version_2019_03_05	0	TRUE	Klebsiella pneumoniae strain INF167 plasmid INF167_p0001, complete sequence	IncFIA,IncFIB,IncFII	MOBF,MOBF	MPF_F		conjugative
MG570092_1	MG570092.1	51479	PLSDB_version_2019_03_05	0	TRUE	Escherichia coli plasmid pSTIB_IncX3_OXA_181, complete sequence	IncX3,rep_cluster_1195	MOBP	MPF_T		conjugative
MF344583_1	MF344583.1	349834	PLSDB_version_2019_03_05	0	TRUE	Enterobacter cloacae strain N1863 plasmid pN1863-HI2, complete sequence	IncHI2A,IncR,rep_cluster_1088	MOBH	MPF_F	MOBH	conjugative
MF344582_1	MF344582.1	354045	PLSDB_version_2019_03_05	0	TRUE	Citrobacter freundii strain 525011 plasmid p525011-HI2, complete sequence	IncHI2A,rep_cluster_1088,rep_cluster_1254	MOBH	MPF_F	MOBH	conjugative
MF344581_1	MF344581.1	289837	PLSDB_version_2019_03_05	0	TRUE	Enterobacter cloacae strain 13E573 plasmid p13E573-HI2, complete sequence	IncHI2A,rep_cluster_1088	MOBH	MPF_F	MOBH	conjugative
MF344580_1	MF344580.1	249241	PLSDB_version_2019_03_05	0	TRUE	Enterobacter cloacae strain 30860 plasmid p30860-HI2, complete sequence	IncHI2A,rep_cluster_1088	MOBH	MPF_F	MOBH	conjugative
MF344579_1	MF344579.1	33131	PLSDB_version_2019_03_05	0	TRUE	Pseudomonas aeruginosa strain 60512 plasmid p60512-NR, complete sequence	rep_cluster_573	MOBP			mobilizable
MF344578_1	MF344578.1	24306	PLSDB_version_2019_03_05	0	TRUE	Pseudomonas aeruginosa strain 60512 plasmid p60512-IMP, complete sequence	rep_cluster_724	MOBQ	MPF_T		conjugative
MF344577_1	MF344577.1	82822	PLSDB_version_2019_03_05	0	TRUE	Klebsiella pneumoniae strain N201205880 plasmid p205880-NR2, complete sequence	IncI-gamma/K1	MOBP	MPF_I	MOBP	conjugative
MF344576_1	MF344576.1	104270	PLSDB_version_2019_03_05	0	TRUE	Escherichia coli strain 15061806 plasmid p61806-CTXM, complete sequence	IncI-gamma/K1	MOBP	MPF_I	MOBP	conjugative
MF344575_1	MF344575.1	131779	PLSDB_version_2019_03_05	0	TRUE	Escherichia coli strain 140611011 plasmid p11011-CTXM, complete sequence	IncI-gamma/K1	MOBP	MPF_I	MOBP	conjugative
MF344574_1	MF344574.1	152215	PLSDB_version_2019_03_05	0	TRUE	Enterobacter cloacae strain T5282 plasmid pT5282-IMP, complete sequence	IncC	MOBH,MOBH	MPF_F	MOBH	conjugative
MF344573_1	MF344573.1	153373	PLSDB_version_2019_03_05	0	TRUE	Klebsiella pneumoniae strain N201205880 plasmid p205880-AC2, complete sequence	IncC	MOBH,MOBH	MPF_F	MOBH	conjugative
MF344572_1	MF344572.1	167619	PLSDB_version_2019_03_05	0	TRUE	Enterobacter cloacae strain 24845 plasmid p24845-AZM, complete sequence	IncC,rep_cluster_1254	MOBH,MOBH	MPF_F	MOBH	conjugative
MF344571_1	MF344571.1	374000	PLSDB_version_2019_03_05	0	TRUE	Pseudomonas aeruginosa plasmid pR31014-IMP, complete sequence	rep_cluster_1115,rep_cluster_1254		MPF_I		non-mobilizable
MF344570_1	MF344570.1	397519	PLSDB_version_2019_03_05	0	TRUE	Pseudomonas aeruginosa plasmid pA681-IMP, complete sequence	rep_cluster_1115,rep_cluster_1254		MPF_I		non-mobilizable
MF344569_1	MF344569.1	496436	PLSDB_version_2019_03_05	0	TRUE	Pseudomonas aeruginosa plasmid p12939-OXA, complete sequence	rep_cluster_1115		MPF_I		non-mobilizable
MF344568_1	MF344568.1	430173	PLSDB_version_2019_03_05	0	TRUE	Pseudomonas aeruginosa plasmid p727-IMP, complete sequence	rep_cluster_1115,rep_cluster_1254		MPF_I		non-mobilizable
MF344567_1	MF344567.1	238703	PLSDB_version_2019_03_05	0	TRUE	Klebsiella pneumoniae strain A708 plasmid pA708-IMP, complete sequence	IncU	MOBH	MPF_F		conjugative
MF344566_1	MF344566.1	271153	PLSDB_version_2019_03_05	0	TRUE	Klebsiella pneumoniae strain A324 plasmid pA324-IMP, complete sequence	IncU	MOBH	MPF_F		conjugative
MF344565_1	MF344565.1	316843	PLSDB_version_2019_03_05	0	TRUE	Klebsiella pneumoniae strain 19051 plasmid p19051-IMP, complete sequence	IncU,rep_cluster_1254	MOBH	MPF_F		conjugative
MF344564_1	MF344564.1	344478	PLSDB_version_2019_03_05	0	TRUE	Klebsiella pneumoniae strain 13450 plasmid p13450-IMP, complete sequence	IncU,rep_cluster_1254	MOBH	MPF_F		conjugative
MF344563_1	MF344563.1	288771	PLSDB_version_2019_03_05	0	TRUE	Klebsiella pneumoniae strain 13190 plasmid p13190-VIM, complete sequence	IncU	MOBH	MPF_F		conjugative
MF344562_1	MF344562.1	323333	PLSDB_version_2019_03_05	0	TRUE	Klebsiella pneumoniae strain 12208 plasmid p12208-IMP, complete sequence	IncU,rep_cluster_1254	MOBH	MPF_F		conjugative
MF344561_1	MF344561.1	319852	PLSDB_version_2019_03_05	0	TRUE	Klebsiella pneumoniae strain 11219 plasmid p11219-IMP, complete sequence	IncU,rep_cluster_1254	MOBH	MPF_F		conjugative
MF344560_1	MF344560.1	54186	PLSDB_version_2019_03_05	0	TRUE	Enterobacter hormaechei strain 128379 plasmid p128379-NDM, complete sequence	IncX3	MOBP	MPF_T		conjugative
MF344559_1	MF344559.1	42279	PLSDB_version_2019_03_05	0	TRUE	Enterobacter hormaechei strain 128379 plasmid p128379-IMP, complete sequence	IncN	MOBF	MPF_T	MOBF	conjugative
MF344558_1	MF344558.1	56044	PLSDB_version_2019_03_05	0	TRUE	Klebsiella pneumoniae strain 10677 plasmid p10677-NDM, complete sequence	IncX3	MOBP	MPF_T		conjugative
MF344557_1	MF344557.1	56893	PLSDB_version_2019_03_05	0	TRUE	Klebsiella pneumoniae strain 10677 plasmid p10677-IMP, complete sequence	IncN	MOBF	MPF_T	MOBF	conjugative
MF344556_1	MF344556.1	44121	PLSDB_version_2019_03_05	0	TRUE	Enterobacter cloacae strain 30860 plasmid p30860-NR, complete sequence	IncX5	MOBP	MPF_T		conjugative
MF344555_1	MF344555.1	41874	PLSDB_version_2019_03_05	0	TRUE	Klebsiella pneumoniae strain strain 13190 plasmid p13190-KPC, complete sequence	IncX5	MOBP	MPF_T		conjugative
MG267386_1	MG267386.1	65631	PLSDB_version_2019_03_05	0	TRUE	Klebsiella pneumoniae strain SC20141012 plasmid pSC20141012, complete sequence	IncI2	MOBP	MPF_T		conjugative
LC201957_1	LC201957.1	2488	PLSDB_version_2019_03_05	530	TRUE	Kocuria palustris plasmid pKPAL2 DNA, complete sequence	rep_cluster_1405				non-mobilizable
LC201956_1	LC201956.1	2251	PLSDB_version_2019_03_05	529	TRUE	Kocuria palustris plasmid pKPAL1 DNA, complete sequence	rep_cluster_1405				non-mobilizable
KX618702_1	KX618702.1	46338	PLSDB_version_2019_03_05	0	TRUE	Escherichia coli strain 147 plasmid pEC-147, complete sequence	IncX3	MOBP	MPF_T		conjugative
KX618701_1	KX618701.1	46338	PLSDB_version_2019_03_05	0	TRUE	Escherichia coli strain 170 plasmid pEC-170, complete sequence	IncX3	MOBP	MPF_T		conjugative
MF156268_1	MF156268.1	86242	PLSDB_version_2019_03_05	0	TRUE	Escherichia coli strain 3-S1R plasmid pCERC10, complete sequence	IncK2/Z	MOBP	MPF_I	MOBP	conjugative
MF156266_1	MF156266.1	72932	PLSDB_version_2019_03_05	0	TRUE	Escherichia coli strain 24-S11 plasmid pCESC2, complete sequence	IncL/M	MOBP	MPF_I		conjugative
KY964067_1	KY964067.1	33303	PLSDB_version_2019_03_05	0	TRUE	Escherichia coli strain LV23529 plasmid pLV23529-MCR-1.9, complete sequence	IncX4	MOBP	MPF_T		conjugative
LC229233_1	LC229233.1	7038	PLSDB_version_2019_03_05	532	TRUE	Streptococcus anginosus subsp. anginosus plasmid pSAA0430-08 DNA, complete sequence, strain: 0430-08					non-mobilizable
MF774188_1	MF774188.1	33309	PLSDB_version_2019_03_05	0	TRUE	Escherichia coli strain SHP49 plasmid pHNSHP49, complete sequence	IncX4	MOBP	MPF_T		conjugative
MF774184_1	MF774184.1	33309	PLSDB_version_2019_03_05	0	TRUE	Escherichia coli strain SHP23 plasmid pHNSHP23, complete sequence	IncX4	MOBP	MPF_T		conjugative
MF774182_1	MF774182.1	33309	PLSDB_version_2019_03_05	0	TRUE	Escherichia coli strain SHP10 plasmid pHNSHP10, complete sequence	IncX4	MOBP	MPF_T		conjugative
MF072965_1	MF072965.1	152132	PLSDB_version_2019_03_05	0	TRUE	Citrobacter freundii strain P10159 plasmid pP10159-5, complete sequence	IncC,rep_cluster_1254	MOBH,MOBH	MPF_F	MOBH	conjugative
MF072964_1	MF072964.1	228709	PLSDB_version_2019_03_05	0	TRUE	Citrobacter freundii strain P10159 plasmid pP10159-4, complete sequence	IncHI1B	MOBH	MPF_F		conjugative
MF072963_1	MF072963.1	42763	PLSDB_version_2019_03_05	0	TRUE	Citrobacter freundii strain P10159 plasmid pP10159-3, complete sequence	IncU	MOBP	MPF_T		conjugative
MF072961_1	MF072961.1	54034	PLSDB_version_2019_03_05	0	TRUE	Citrobacter freundii strain P10159 plasmid pP10159-1, complete sequence	IncX3	MOBP	MPF_T		conjugative
KY612500_1	KY612500.1	14845	PLSDB_version_2019_03_05	0	TRUE	Escherichia coli plasmid pEC6413, complete sequence	rep_cluster_2373				non-mobilizable
KY612499_1	KY612499.1	14845	PLSDB_version_2019_03_05	0	TRUE	Escherichia coli plasmid pEC5106, complete sequence	rep_cluster_2373				non-mobilizable
KY612498_1	KY612498.1	14845	PLSDB_version_2019_03_05	0	TRUE	Escherichia coli plasmid pEC4103, complete sequence	rep_cluster_2373				non-mobilizable
CP026380_1	CP026380.1	29060	PLSDB_version_2019_03_05	180	TRUE	Salmonella enterica subsp. enterica serovar Senftenberg strain N17-509 plasmid pN17-509					non-mobilizable
LT984691_1	LT984691.1	9539	PLSDB_version_2019_03_05	0	TRUE	Acinetobacter baumannii isolate K50 genome assembly, plasmid: II	rep_cluster_1364				non-mobilizable
LT984690_1	LT984690.1	79598	PLSDB_version_2019_03_05	0	TRUE	Acinetobacter baumannii isolate K50 genome assembly, plasmid: I	rep_cluster_734	MOBF	MPF_F		conjugative
MG228427_1	MG228427.1	170352	PLSDB_version_2019_03_05	0	TRUE	Kluyvera cryocrescens strain BO64W plasmid pKC-BO-N1-VIM, complete sequence	IncA	MOBH,MOBH	MPF_F		conjugative
MG228426_1	MG228426.1	67632	PLSDB_version_2019_03_05	0	TRUE	Escherichia coli strain BO15V plasmid pKP_BO_OXA-181, complete sequence	IncX3,rep_cluster_1195	MOBP	MPF_T		conjugative
MG456577_1	MG456577.1	50001	PLSDB_version_2019_03_05	0	TRUE	Vibrio alginolyticus strain Vb1978 plasmid pVb1978, complete sequence	rep_cluster_294	MOBP	MPF_T		conjugative
KF534788_2	KF534788.2	59400	PLSDB_version_2019_03_05	0	TRUE	Escherichia coli plasmid pNDM-BTR, complete sequence	IncN	MOBF	MPF_T	MOBF	conjugative
MF679147_1	MF679147.1	190564	PLSDB_version_2019_03_05	0	TRUE	Escherichia coli plasmid pBJ114T-190, complete sequence	IncFIA,IncFIB,IncFIC,IncX3	MOBF,MOBP	MPF_F	MOBF	conjugative
MF679146_1	MF679146.1	141555	PLSDB_version_2019_03_05	0	TRUE	Escherichia coli plasmid pBJ114-141, complete sequence	IncFIA,IncFIB,IncFIC	MOBF	MPF_F	MOBF	conjugative
MF679145_1	MF679145.1	96989	PLSDB_version_2019_03_05	0	TRUE	Escherichia coli plasmid pBJ114-96, complete sequence	IncY				non-mobilizable
MF679144_1	MF679144.1	78597	PLSDB_version_2019_03_05	0	TRUE	Escherichia coli plasmid pBJ114-78, complete sequence	IncI-gamma/K1	MOBP	MPF_I	MOBP	conjugative
KY984046_1	KY984046.1	11891	PLSDB_version_2019_03_05	0	TRUE	Acinetobacter baumannii pAb242_12 plasmid, complete sequence					non-mobilizable
KY984045_1	KY984045.1	9284	PLSDB_version_2019_03_05	0	TRUE	Acinetobacter baumannii pAb242_9 plasmid,complete sequence	rep_cluster_1282	MOBQ			mobilizable
CP019902_1	CP019902.1	4682	PLSDB_version_2019_03_05	0	TRUE	Raoultella planticola strain GODA plasmid unnamed3, complete sequence	rep_cluster_2373				non-mobilizable
CP019901_1	CP019901.1	33315	PLSDB_version_2019_03_05	158	TRUE	Raoultella planticola strain GODA plasmid unnamed2 sequence					non-mobilizable
CP019900_1	CP019900.1	108910	PLSDB_version_2019_03_05	0	TRUE	Raoultella planticola strain GODA plasmid unnamed1, complete sequence	IncR	MOBF,MOBF			mobilizable
MF996511_1	MF996511.1	33117	PLSDB_version_2019_03_05	651	TRUE	Bacillus glycinifermentans strain KBN06P03352 plasmid unnamed3, complete sequence					non-mobilizable
MF996510_1	MF996510.1	39382	PLSDB_version_2019_03_05	650	TRUE	Bacillus glycinifermentans strain KBN06P03352 plasmid unnamed2, complete sequence					non-mobilizable
MF996509_1	MF996509.1	61594	PLSDB_version_2019_03_05	649	TRUE	Bacillus glycinifermentans strain KBN06P03352 plasmid unnamed1, complete sequence					non-mobilizable
MF042359_1	MF042359.1	87593	PLSDB_version_2019_03_05	0	TRUE	Serratia marcescens strain 7209 plasmid pNDM_7209, complete sequence	IncFIB,IncFII,rep_cluster_2272	MOBF	MPF_F		conjugative
MF042358_1	MF042358.1	100393	PLSDB_version_2019_03_05	0	TRUE	Enterobacter cloacae strain 22ES plasmid pNDM_22ES, complete sequence	IncFIB,IncFII,rep_cluster_2272	MOBF	MPF_F		conjugative
MF042357_1	MF042357.1	105614	PLSDB_version_2019_03_05	0	TRUE	Serratia marcescens strain 9580 plasmid pNDM_9580, complete sequence	IncFIB,IncFII,rep_cluster_2272	MOBF	MPF_F		conjugative
MF042356_1	MF042356.1	110766	PLSDB_version_2019_03_05	0	TRUE	Enterobacter cloacae strain 20ES plasmid pNDM_20ES, complete sequence	IncFIB,IncFII,rep_cluster_2272	MOBF	MPF_F		conjugative
MF042354_1	MF042354.1	120078	PLSDB_version_2019_03_05	0	TRUE	Klebsiella pneumoniae strain 6TM plasmid pNDM_6TM, complete sequence	IncFIB,IncFII,rep_cluster_2272	MOBF	MPF_F		conjugative
MF042353_1	MF042353.1	120406	PLSDB_version_2019_03_05	0	TRUE	Klebsiella pneumoniae strain 1TM plasmid pNDM_1TM, complete sequence	IncFIB,IncFII,rep_cluster_2272	MOBF	MPF_F		conjugative
MF042352_1	MF042352.1	119047	PLSDB_version_2019_03_05	0	TRUE	Serratia marcescens strain 4TM plasmid pNDM_4TM, complete sequence	IncFIB,IncFII,rep_cluster_2272	MOBF	MPF_F		conjugative
MF042351_1	MF042351.1	119046	PLSDB_version_2019_03_05	0	TRUE	Serratia marcescens strain 12TM plasmid pNDM_12TM, complete sequence	IncFIB,IncFII,rep_cluster_2272	MOBF	MPF_F		conjugative
MF042350_1	MF042350.1	110432	PLSDB_version_2019_03_05	0	TRUE	Klebsiella pneumoniae strain 18ES plasmid pNDM_18ES, complete sequence	IncFIB,IncFII,rep_cluster_2272	MOBF	MPF_F		conjugative
MG552133_1	MG552133.1	60744	PLSDB_version_2019_03_05	0	TRUE	Escherichia coli strain ECSC102 plasmid pECSC102, complete sequence	IncP	MOBP	MPF_T		conjugative
MF422120_2	MF422120.2	7016	PLSDB_version_2019_03_05	0	TRUE	Escherichia coli strain 5Y plasmid p5Y, complete sequence					non-mobilizable
MG489944_1	MG489944.1	61304	PLSDB_version_2019_03_05	0	TRUE	Escherichia coli strain PN16 plasmid unnamed, complete sequence	IncI2	MOBP	MPF_T		conjugative
MG569891_1	MG569891.1	112677	PLSDB_version_2019_03_05	0	TRUE	Shigella sonnei strain DE105 plasmid pDE105, complete sequence	IncI-gamma/K1	MOBP	MPF_I	MOBP	conjugative
MG053108_1	MG053108.1	191541	PLSDB_version_2019_03_05	0	TRUE	Citrobacter freundii 33587 plasmid pCf587, complete sequence	IncA	MOBH,MOBH	MPF_F		conjugative
MG710485_1	MG710485.1	74336	PLSDB_version_2019_03_05	161	TRUE	Bacillus thuringiensis serovar israelensis strain Bti-UFT6.51 plasmid pBtiUFT6.51.1 complete sequence	rep_cluster_163	MOBP	MPF_T		conjugative
MG710483_1	MG710483.1	8279	PLSDB_version_2019_03_05	655	TRUE	Bacillus thuringiensis serovar israelensis strain Bti-UFT6.51 plasmid pBtiUFT6.51.2, complete sequence	rep_cluster_2006				non-mobilizable
MG205643_1	MG205643.1	92347	PLSDB_version_2019_03_05	538	TRUE	Paeniclostridium sordellii strain S0804018 plasmid pCS1-5, complete sequence	rep_cluster_466	MOBP			mobilizable
MG205642_1	MG205642.1	106013	PLSDB_version_2019_03_05	538	TRUE	Paeniclostridium sordellii strain 7543-A plasmid pCS1-6, complete sequence	rep_cluster_466	MOBP			mobilizable
MG205641_1	MG205641.1	106013	PLSDB_version_2019_03_05	538	TRUE	Paeniclostridium sordellii strain 7508-A plasmid pCS1-7, complete sequence	rep_cluster_466	MOBP			mobilizable
MG557854_1	MG557854.1	32995	PLSDB_version_2019_03_05	0	TRUE	Escherichia coli plasmid PN42, complete sequence	IncX4	MOBP	MPF_T		conjugative
MG557853_1	MG557853.1	40590	PLSDB_version_2019_03_05	0	TRUE	Escherichia coli plasmid PN25, complete sequence	IncX4	MOBP	MPF_T		conjugative
MG557852_1	MG557852.1	33858	PLSDB_version_2019_03_05	0	TRUE	Escherichia coli plasmid PN23, complete sequence	IncX4	MOBP	MPF_T		conjugative
MG557851_1	MG557851.1	61805	PLSDB_version_2019_03_05	0	TRUE	Escherichia coli plasmid PN21, complete sequence	IncI2	MOBP	MPF_T		conjugative
MF582638_1	MF582638.1	162117	PLSDB_version_2019_03_05	0	TRUE	Klebsiella pneumoniae strain KKp4 plasmid pKKp4-VIM, complete sequence	IncC	MOBH,MOBH	MPF_F	MOBH	conjugative
CP024914_1	CP024914.1	55266	PLSDB_version_2019_03_05	178	TRUE	Cyanobacterium sp. HL-69 plasmid pCHL69-2, complete sequence		MOBP			mobilizable
CP024913_1	CP024913.1	86432	PLSDB_version_2019_03_05	177	TRUE	Cyanobacterium sp. HL-69 plasmid pCHL69-1, complete sequence		MOBP			mobilizable
CP025709_1	CP025709.1	85535	PLSDB_version_2019_03_05	0	TRUE	Escherichia coli strain YDC107 plasmid pYDC107_85	IncI-gamma/K1	MOBP	MPF_I	MOBP	conjugative
KY689633_1	KY689633.1	256260	PLSDB_version_2019_03_05	0	TRUE	Escherichia coli strain 100R plasmid p100R, complete sequence	IncHI2A,rep_cluster_1088	MOBH	MPF_F	MOBH	conjugative
KY689632_1	KY689632.1	232345	PLSDB_version_2019_03_05	0	TRUE	Escherichia coli strain 19-M12 plasmid p19M12, complete sequence	IncHI2A,rep_cluster_1088	MOBH	MPF_F	MOBH	conjugative
KY689635_1	KY689635.1	100230	PLSDB_version_2019_03_05	0	TRUE	Escherichia coli strain Mbl536 plasmid pMbl536, complete sequence	IncK2/Z	MOBP	MPF_I	MOBP	conjugative
KY689634_1	KY689634.1	33303	PLSDB_version_2019_03_05	0	TRUE	Escherichia coli strain 31349 plasmid p31349, complete sequence	IncX4	MOBP	MPF_T		conjugative
KY565558_1	KY565558.1	101065	PLSDB_version_2019_03_05	0	TRUE	Escherichia coli strain Mbl488 plasmid pMbl488, complete sequence	IncK2/Z	MOBP	MPF_I	MOBP	conjugative
KY565557_1	KY565557.1	64664	PLSDB_version_2019_03_05	0	TRUE	Escherichia coli strain Mcp0221 plasmid pMcp0221, complete sequence	IncI2	MOBP	MPF_T		conjugative
KY565556_1	KY565556.1	33303	PLSDB_version_2019_03_05	0	TRUE	Escherichia coli strain Mcp0271 plasmid pMcp0271, complete sequence	IncX4	MOBP	MPF_T		conjugative
HF913787_1	HF913787.1	1961	PLSDB_version_2019_03_05	0	TRUE	Ochrobactrum anthropi plasmid pOA8916 complete sequence	Col3M				non-mobilizable
HF679278_1	HF679278.1	2683	PLSDB_version_2019_03_05	0	TRUE	Ochrobactrum anthropi plasmid pOA8912 complete sequence	Col3M				non-mobilizable
KY795978_1	KY795978.1	60960	PLSDB_version_2019_03_05	0	TRUE	Escherichia coli strain JIE3685 plasmid pJIE3685-1, complete sequence	IncI2	MOBP	MPF_T		conjugative
KY795977_1	KY795977.1	60733	PLSDB_version_2019_03_05	0	TRUE	Escherichia coli strain JIE2288 plasmid pJIE2288-1, complete sequence	IncI2	MOBP	MPF_T		conjugative
KU870627_1	KU870627.1	62219	PLSDB_version_2019_03_05	0	TRUE	Escherichia coli strain VT55363 plasmid pVT553, complete sequence	IncI2	MOBP,MOBP	MPF_T		conjugative
KR905384_1	KR905384.1	85963	PLSDB_version_2019_03_05	0	TRUE	Escherichia coli strain DV45 plasmid pDV45, complete sequence	IncK2/Z	MOBP	MPF_I	MOBP	conjugative
KR905390_1	KR905390.1	79277	PLSDB_version_2019_03_05	0	TRUE	Escherichia coli strain DV10 plasmid pDV10, complete sequence	IncK2/Z	MOBP	MPF_I	MOBP	conjugative
KR905385_1	KR905385.1	86455	PLSDB_version_2019_03_05	0	TRUE	Escherichia coli strain 5312.29 plasmid p5312.29, complete sequence	Col(MG828),IncK2/Z	MOBP	MPF_I	MOBP	conjugative
KR905386_1	KR905386.1	79297	PLSDB_version_2019_03_05	0	TRUE	Escherichia coli strain MSA1088 plasmid pTMSA1088, complete sequence	IncK2/Z	MOBP	MPF_I	MOBP	conjugative
KR905387_1	KR905387.1	79782	PLSDB_version_2019_03_05	0	TRUE	Escherichia coli strain MSA992 plasmid pTMSA992, complete sequence	Col(MG828),IncK2/Z	MOBP	MPF_I	MOBP	conjugative
KR905388_1	KR905388.1	79176	PLSDB_version_2019_03_05	0	TRUE	Escherichia coli strain MSA970 plasmid pTMSA970, complete sequence	IncK2/Z	MOBP	MPF_I	MOBP	conjugative
KR905389_1	KR905389.1	85422	PLSDB_version_2019_03_05	0	TRUE	Escherichia coli plasmid p4809.66, complete sequence	IncK2/Z	MOBP	MPF_I	MOBP	conjugative
CP025254_1	CP025254.1	102316	PLSDB_version_2019_03_05	0	TRUE	Escherichia coli strain BH100L substr. MG2014 plasmid pBH100alpha, complete sequence	IncFIA,IncFIC	MOBF	MPF_F	MOBP	conjugative
CP024158_1	CP024158.1	106324	PLSDB_version_2019_03_05	0	TRUE	Escherichia coli strain 14EC047 plasmid p14EC047c, complete sequence	IncFIB	MOBF,MOBF	MPF_Unknown		conjugative
CP024157_1	CP024157.1	88736	PLSDB_version_2019_03_05	0	TRUE	Escherichia coli strain 14EC047 plasmid p14EC047b, complete sequence	IncFIA	MOBF	MPF_F	MOBF,MOBF	conjugative
CP024156_1	CP024156.1	60258	PLSDB_version_2019_03_05	0	TRUE	Escherichia coli strain 14EC047 plasmid p14EC047a, complete sequence	IncI2	MOBP	MPF_T		conjugative
CP016971_1	CP016971.1	13552	PLSDB_version_2019_03_05	0	TRUE	Staphylococcus epidermidis strain DAR1907 plasmid unnamed3, complete sequence	rep_cluster_1215	MOBQ			mobilizable
CP016970_1	CP016970.1	28575	PLSDB_version_2019_03_05	0	TRUE	Staphylococcus epidermidis strain DAR1907 plasmid unnamed2, complete sequence	rep_cluster_1110,rep_cluster_2341				non-mobilizable
CP016969_1	CP016969.1	22987	PLSDB_version_2019_03_05	145	TRUE	Staphylococcus epidermidis strain DAR1907 plasmid unnamed1, complete sequence					non-mobilizable
KX785329_1	KX785329.1	8354	PLSDB_version_2019_03_05	0	TRUE	Streptococcus suis strain 3370 plasmid unnamed1, complete sequence					non-mobilizable
KX785328_1	KX785328.1	25634	PLSDB_version_2019_03_05	0	TRUE	Streptococcus suis strain 3366 plasmid unnamed3, complete sequence	Inc18				non-mobilizable
KX785327_1	KX785327.1	8346	PLSDB_version_2019_03_05	0	TRUE	Streptococcus suis strain 3366 plasmid unnamed2, complete sequence					non-mobilizable
KX785326_1	KX785326.1	3864	PLSDB_version_2019_03_05	0	TRUE	Streptococcus suis strain 3366 plasmid unnamed1, complete sequence	rep_cluster_2475				non-mobilizable
KX785325_1	KX785325.1	6326	PLSDB_version_2019_03_05	509	TRUE	Streptococcus suis strain 7617 plasmid unnamed2, complete sequence		MOBT			mobilizable
KX785324_1	KX785324.1	4285	PLSDB_version_2019_03_05	508	TRUE	Streptococcus suis strain 7617 plasmid unnamed1, complete sequence		MOBV			mobilizable
KX785323_1	KX785323.1	5427	PLSDB_version_2019_03_05	0	TRUE	Streptococcus suis strain 3372 plasmid unnamed2, complete sequence					non-mobilizable
KX785322_1	KX785322.1	4987	PLSDB_version_2019_03_05	507	TRUE	Streptococcus suis strain 3372 plasmid unnamed1, complete sequence	Inc11	MOBV			mobilizable
KX785321_1	KX785321.1	6497	PLSDB_version_2019_03_05	147	TRUE	Streptococcus suis strain 6936 plasmid unnamed1, complete sequence					non-mobilizable
MG266000_1	MG266000.1	7991	PLSDB_version_2019_03_05	652	TRUE	Clostridioides difficile strain 7032985 plasmid pCD-ISS1, complete sequence					non-mobilizable
AP018455_1	AP018455.1	86881	PLSDB_version_2019_03_05	0	TRUE	Klebsiella aerogenes plasmid pMRY13-134EAE_1 DNA, complete genome, strain: MRY13-134	IncL/M	MOBP	MPF_I		conjugative
AP018454_1	AP018454.1	78997	PLSDB_version_2019_03_05	0	TRUE	Klebsiella pneumoniae plasmid pMRY13-133KPN_2 DNA, complete genome, strain: MRY13-133	IncL/M	MOBP	MPF_I		conjugative
CP025517_1	CP025517.1	77809	PLSDB_version_2019_03_05	0	TRUE	Klebsiella pneumoniae strain 002SK2 plasmid p002SK2_B, complete sequence	IncFIA,IncR			MOBF	mobilizable
CP025516_1	CP025516.1	159714	PLSDB_version_2019_03_05	0	TRUE	Klebsiella pneumoniae strain 002SK2 plasmid p002SK2_A, complete sequence	IncFIB	MOBF	MPF_F		conjugative
MG210940_1	MG210940.1	62701	PLSDB_version_2019_03_05	0	TRUE	Escherichia coli strain GZ49273 plasmid pGZ49273, complete sequence	IncI2	MOBP	MPF_T		conjugative
MG210939_1	MG210939.1	33858	PLSDB_version_2019_03_05	0	TRUE	Escherichia coli strain GZ49269 plasmid pGZ49269, complete sequence	IncX4	MOBP	MPF_T		conjugative
MG210938_1	MG210938.1	66183	PLSDB_version_2019_03_05	0	TRUE	Escherichia coli strain GZ49266 plasmid pGZ49266, complete sequence	IncI2	MOBP	MPF_T		conjugative
MG210937_1	MG210937.1	33309	PLSDB_version_2019_03_05	0	TRUE	Escherichia coli strain GZ49260 plasmid pGZ49260, complete sequence	IncX4	MOBP	MPF_T		conjugative
MF925338_1	MF925338.1	13864	PLSDB_version_2019_03_05	0	TRUE	Edwardsiella tarda strain 150611-1 plasmid p150611 1B-4, complete sequence	IncQ2	MOBP			mobilizable
MF925337_1	MF925337.1	6544	PLSDB_version_2019_03_05	647	TRUE	Edwardsiella tarda strain 150611-1 plasmid p150611 1B-3, complete sequence	rep_cluster_2370	MOBP		MOBP	mobilizable
MF925336_1	MF925336.1	4830	PLSDB_version_2019_03_05	646	TRUE	Edwardsiella tarda strain 150611-1 plasmid p150611 1B-2, complete sequence					non-mobilizable
MF925335_1	MF925335.1	3311	PLSDB_version_2019_03_05	0	TRUE	Edwardsiella tarda strain 150611-1 plasmid p150611 1B-1, complete sequence	rep_cluster_2358				non-mobilizable
MF807214_1	MF807214.1	3001	PLSDB_version_2019_03_05	7	TRUE	Streptococcus thermophilus strain CS17 plasmid CS17-C, complete sequence					non-mobilizable
MF807213_1	MF807213.1	5143	PLSDB_version_2019_03_05	0	TRUE	Streptococcus thermophilus strain CS17 plasmid pCS17-B, complete sequence	rep_cluster_2301	MOBV		MOBP	mobilizable
MF807212_1	MF807212.1	7386	PLSDB_version_2019_03_05	645	TRUE	Streptococcus thermophilus strain CS17 plasmid pCS17-A, complete sequence	rep_cluster_443				non-mobilizable
MF766019_1	MF766019.1	11746	PLSDB_version_2019_03_05	0	TRUE	Pediococcus parvulus strain 2.6 plasmid pPP1, complete sequence					non-mobilizable
MF951102_1	MF951102.1	11630	PLSDB_version_2019_03_05	0	TRUE	Weissella cibaria strain W5 plasmid pA010, complete sequence	rep_cluster_1880				non-mobilizable
MG053313_1	MG053313.1	57689	PLSDB_version_2019_03_05	0	TRUE	Klebsiella pneumoniae strain KP267 plasmid pKPC-CR-HvKP267, complete sequence	IncU				non-mobilizable
MG053312_1	MG053312.1	233470	PLSDB_version_2019_03_05	0	TRUE	Klebsiella pneumoniae strain KP267 plasmid pVir-CR-HvKP267, complete sequence	IncFIB,IncHI1B				non-mobilizable
MF770240_1	MF770240.1	5190	PLSDB_version_2019_03_05	642	TRUE	Aeromonas sobria strain TM18 plasmid pTM18-1, complete sequence	rep_cluster_1069	MOBP			mobilizable
MG049738_1	MG049738.1	33003	PLSDB_version_2019_03_05	0	TRUE	Enterobacter cloacae strain Encl-30969cz plasmid pEncl-30969cz, complete sequence	rep_cluster_2335			MOB_unknown	mobilizable
MF943217_1	MF943217.1	208166	PLSDB_version_2019_03_05	0	TRUE	Klebsiella pneumoniae strain WCHKP13F2 plasmid pVir_WCHKP13F2, complete sequence	IncFIB,IncHI1B				non-mobilizable
MF918373_1	MF918373.1	181928	PLSDB_version_2019_03_05	0	TRUE	Klebsiella pneumoniae plasmid p1512-dfrA, complete sequence	IncFIB,IncFII,rep_cluster_2183	MOBF,MOBF	MPF_F		conjugative
MF918372_1	MF918372.1	117697	PLSDB_version_2019_03_05	0	TRUE	Klebsiella pneumoniae plasmid p1512-KPC, complete sequence	IncFIA,IncFII,IncU,rep_cluster_1418		MPF_F	MOBP	mobilizable
KX443408_2	KX443408.2	89790	PLSDB_version_2019_03_05	0	TRUE	Klebsiella pneumoniae strain SC24 plasmid pKSC24, complete sequence	IncR,rep_cluster_1254,rep_cluster_1418				non-mobilizable
MG019962_1	MG019962.1	12488	PLSDB_version_2019_03_05	652	TRUE	Clostridioides difficile isolate ERR125911_NODE11 plasmid pCD-WTSI4, complete sequence					non-mobilizable
MG019961_1	MG019961.1	12525	PLSDB_version_2019_03_05	652	TRUE	Clostridioides difficile isolate ERR125910_NODE5 plasmid pCD-WTSI3, complete sequence					non-mobilizable
MG019960_1	MG019960.1	12526	PLSDB_version_2019_03_05	652	TRUE	Clostridioides difficile isolate ERR022513_NODE32 plasmid pCD-WTSI2, complete sequence					non-mobilizable
MG019959_1	MG019959.1	11777	PLSDB_version_2019_03_05	652	TRUE	Clostridioides difficile isolate ERR017368_NODE12 plasmid pCD-WTSI1, complete sequence					non-mobilizable
AF135182_5	AF135182.5	153842	PLSDB_version_2019_03_05	6	TRUE	Serratia entomophila plasmid pADAP, complete sequence	rep_cluster_1057	MOBP	MPF_I		conjugative
MF678351_1	MF678351.1	50520	PLSDB_version_2019_03_05	0	TRUE	Escherichia coli strain WCHEC1943 plasmid pMCR3_WCHEC1943, complete sequence	IncP	MOBP	MPF_T		conjugative
MF678350_1	MF678350.1	223698	PLSDB_version_2019_03_05	0	TRUE	Escherichia coli strain WCHEC-LL123 plasmid pMCR1_WCHEC-LL123, complete sequence	IncHI2A	MOBH	MPF_F	MOBH	conjugative
MF078635_1	MF078635.1	11388	PLSDB_version_2019_03_05	0	TRUE	Acinetobacter pittii strain HGSA535 plasmid pLS535, complete sequence	rep_cluster_1219	MOBQ			mobilizable
MF078634_1	MF078634.1	51291	PLSDB_version_2019_03_05	201	TRUE	Acinetobacter pittii strain HGSA488 plasmid pLS488, complete sequence	rep_cluster_327				non-mobilizable
MF770242_1	MF770242.1	4393	PLSDB_version_2019_03_05	644	TRUE	Aeromonas sobria strain TM18 plasmid pTM18-3, complete sequence					non-mobilizable
MF770241_1	MF770241.1	5032	PLSDB_version_2019_03_05	643	TRUE	Aeromonas sobria strain TM18 plasmid pTM18-2, complete sequence	rep_cluster_1195	MOBP			mobilizable
MF770239_1	MF770239.1	3818	PLSDB_version_2019_03_05	641	TRUE	Aeromonas sobria strain JF2635 plasmid pJF2635-2, complete sequence		MOBP			mobilizable
MF770238_1	MF770238.1	5381	PLSDB_version_2019_03_05	630	TRUE	Aeromonas sobria strain JF2635 plasmid pJF2635-1, complete sequence	rep_cluster_2020	MOBV			mobilizable
MF788071_1	MF788071.1	268242	PLSDB_version_2019_03_05	0	TRUE	Raoultella ornithinolytica strain 23141 plasmid p23141-3, complete sequence	IncHI2A,rep_cluster_1088	MOBH,MOBH	MPF_F	MOBH	conjugative
MF788070_1	MF788070.1	108756	PLSDB_version_2019_03_05	0	TRUE	Raoultella ornithinolytica strain 23141 plasmid p23141-2, complete sequence	IncFII	MOBF			mobilizable
MF788069_1	MF788069.1	71286	PLSDB_version_2019_03_05	0	TRUE	Raoultella ornithinolytica strain 23141 plasmid p23141-1, complete sequence	IncFII,IncU	MOBF,MOBF,MOBP	MPF_T		conjugative
MF554642_1	MF554642.1	113109	PLSDB_version_2019_03_05	0	TRUE	uncultured bacterium clone AA-105 plasmid pTIC, complete sequence	rep_cluster_488				non-mobilizable
MF554641_1	MF554641.1	209357	PLSDB_version_2019_03_05	0	TRUE	uncultured bacterium clone AA-104 plasmid pFEMG, complete sequence	IncFIA,IncFIA,IncFIB,IncFIC,IncFIC,IncI-gamma/K1,rep_cluster_2232	MOBF,MOBP	MPF_F	MOBF,MOBP	conjugative
MF554640_1	MF554640.1	2826	PLSDB_version_2019_03_05	0	TRUE	uncultured bacterium clone AA-103 plasmid pPICR, complete sequence	rep_cluster_2335			MOBP	mobilizable
MF554639_1	MF554639.1	6671	PLSDB_version_2019_03_05	0	TRUE	uncultured bacterium clone AA-102 plasmid pFECR, complete sequence	IncQ2	MOBP			mobilizable
MF554638_1	MF554638.1	7725	PLSDB_version_2019_03_05	0	TRUE	uncultured bacterium clone AA-101 plasmid pFECG, complete sequence	IncQ2	MOBP			mobilizable
MF554637_1	MF554637.1	116894	PLSDB_version_2019_03_05	0	TRUE	uncultured bacterium clone AA-100 plasmid pPIMMR, complete sequence	IncI-gamma/K1,IncX1,rep_cluster_2371	MOBP	MPF_I	MOBP	conjugative
KY290886_1	KY290886.1	88586	PLSDB_version_2019_03_05	0	TRUE	Enterococcus faecalis strain Transconjugant T4 plasmid pJH-T4, complete sequence	rep_cluster_150,rep_cluster_185	MOBP,MOBV	MPF_T	MOBP	conjugative
KY264168_1	KY264168.1	35338	PLSDB_version_2019_03_05	0	TRUE	Enterococcus faecalis strain Transconjugant T4 plasmid pLAG, complete sequence	rep_cluster_185	MOBV			mobilizable
CP025255_1	CP025255.1	119751	PLSDB_version_2019_03_05	0	TRUE	Salmonella enterica subsp. enterica serovar Newport str. CDC 2010K-2159 plasmid pSNE1-2010K-2159, complete sequence	rep_cluster_2165	MOBP	MPF_I	MOBP	conjugative
CP025139_1	CP025139.1	103103	PLSDB_version_2019_03_05	0	TRUE	Escherichia coli strain BH100L substr. MG2017 plasmid pBH100alpha, complete sequence	IncFIA,IncFIC	MOBF	MPF_F	MOBP	conjugative
MG558000_1	MG558000.1	30051	PLSDB_version_2019_03_05	0	TRUE	Citrobacter freundii strain Cfr-33795cz plasmid pCfr-33795cz, complete sequence	IncP				non-mobilizable
MG557999_1	MG557999.1	81348	PLSDB_version_2019_03_05	0	TRUE	Escherichia coli strain Eco-36682cz plasmid pEco-36682cz, complete sequence	IncN,IncR		MPF_T	MOBF	mobilizable
MG557997_1	MG557997.1	46826	PLSDB_version_2019_03_05	0	TRUE	Citrobacter freundii strain Cfr-36808cz plasmid pCfr-36808cz, complete sequence	IncR			MOBF	mobilizable
MG557996_1	MG557996.1	46826	PLSDB_version_2019_03_05	0	TRUE	Citrobacter freundii strain Cfr-33038cz plasmid pCfr-33038cz, complete sequence	IncR			MOBF	mobilizable
MG557995_1	MG557995.1	46826	PLSDB_version_2019_03_05	0	TRUE	Citrobacter freundii strain Cfr-31260cz plasmid pCfr-31260cz, complete sequence	IncR			MOBF	mobilizable
MG557994_1	MG557994.1	46826	PLSDB_version_2019_03_05	0	TRUE	Citrobacter freundii strain Cfr-27569cz plasmid pCfr-27569cz, complete sequence	IncR			MOBF	mobilizable
KX458222_1	KX458222.1	172152	PLSDB_version_2019_03_05	0	TRUE	Klebsiella pneumoniae strain B2 plasmid pB2-1, complete sequence	IncC	MOBH,MOBH	MPF_F	MOBH	conjugative
KX709966_1	KX709966.1	167554	PLSDB_version_2019_03_05	0	TRUE	Pseudomonas aeruginosa strain IP40a plasmid pIP40a, complete sequence	IncC,rep_cluster_1527	MOBH,MOBH	MPF_F	MOBH	conjugative
KU997026_1	KU997026.1	217306	PLSDB_version_2019_03_05	0	TRUE	Escherichia coli strain VA292 plasmid pDGO100, complete sequence	IncC	MOBH,MOBH	MPF_F	MOBH	conjugative
MG271839_1	MG271839.1	103506	PLSDB_version_2019_03_05	0	TRUE	Escherichia coli strain SDX5C138 plasmid pHNSD138-1, complete sequence	IncK2/Z	MOBP	MPF_I	MOBP	conjugative
MF990207_1	MF990207.1	50435	PLSDB_version_2019_03_05	0	TRUE	Escherichia coli strain GDP6F1 plasmid pHNGDF1-1, complete sequence	IncP	MOBP	MPF_T		conjugative
MF978389_1	MF978389.1	52740	PLSDB_version_2019_03_05	0	TRUE	Escherichia coli strain GDT6F36 plasmid pHNGDF36-1, complete sequence	IncP	MOBP	MPF_T		conjugative
MF978388_1	MF978388.1	60863	PLSDB_version_2019_03_05	0	TRUE	Escherichia coli strain GDT6F93 plasmid pHNGDF93, complete sequence	IncI2	MOBP	MPF_T		conjugative
MF978387_1	MF978387.1	33301	PLSDB_version_2019_03_05	0	TRUE	Escherichia coli strain GDT6F49 plasmid pHNGDF49, complete sequence	IncX4	MOBP	MPF_T		conjugative
MF428416_1	MF428416.1	45040	PLSDB_version_2019_03_05	0	TRUE	Salmonella enterica subsp. enterica serovar Typhimurium strain ExPB5-59 plasmid pExPB5-59-1, complete sequence	IncX1,IncX3	MOBP	MPF_T	MOBP	conjugative
KY657478_1	KY657478.1	60948	PLSDB_version_2019_03_05	0	TRUE	Escherichia coli plasmid pUSU-ECO-12704_4, complete sequence	IncI2	MOBP	MPF_T		conjugative
KY657477_1	KY657477.1	67073	PLSDB_version_2019_03_05	0	TRUE	Klebsiella aerogenes plasmid pCRENT-301_1, complete sequence	IncI2	MOBP	MPF_T		conjugative
KY657476_1	KY657476.1	60959	PLSDB_version_2019_03_05	0	TRUE	Escherichia coli plasmid pCREC-527_4, complete sequence	IncI2	MOBP	MPF_T		conjugative
MF489760_1	MF489760.1	52208	PLSDB_version_2019_03_05	0	TRUE	Escherichia coli strain WCHEC-LL123 plasmid pMCR3_WCHEC-LL123, complete sequence	IncP	MOBP	MPF_T		conjugative
LT907987_1	LT907987.1	72950	PLSDB_version_2019_03_05	0	TRUE	Lactobacillus sakei strain T332 genome assembly, plasmid: p332A2	rep_cluster_1328	MOBP,MOBQ	MPF_T		conjugative
LT907984_1	LT907984.1	70516	PLSDB_version_2019_03_05	0	TRUE	Lactobacillus sakei strain 23K genome assembly, plasmid: pJ23A1	rep_cluster_1328	MOBP,MOBQ	MPF_T		conjugative
MG212499_1	MG212499.1	11858	PLSDB_version_2019_03_05	0	TRUE	Edwardsiella piscicida strain SC09-03 plasmid pSC0903, complete sequence	IncQ2	MOBP			mobilizable
MG212498_1	MG212498.1	3043	PLSDB_version_2019_03_05	0	TRUE	Edwardsiella piscicida strain PB07-309 plasmid pPB07309, complete sequence	rep_cluster_2358				non-mobilizable
MG212497_1	MG212497.1	3782	PLSDB_version_2019_03_05	653	TRUE	Edwardsiella piscicida strain CAQ10.10 plasmid pCAQ10.10, complete sequence	rep_cluster_2358				non-mobilizable
MG212496_1	MG212496.1	4050	PLSDB_version_2019_03_05	0	TRUE	Edwardsiella piscicida strain 43644 plasmid p43644, complete sequence	rep_cluster_2358				non-mobilizable
MF706324_1	MF706324.1	11653	PLSDB_version_2019_03_05	640	TRUE	Staphylococcus aureus strain 4185 plasmid pRJ101, complete sequence	rep_cluster_2222	MOBP		MOBP	mobilizable
MF497782_1	MF497782.1	30051	PLSDB_version_2019_03_05	0	TRUE	Morganella morganii strain Mmo-37590cz plasmid pMMO-37590cz, complete sequence	IncP				non-mobilizable
MF497781_1	MF497781.1	81348	PLSDB_version_2019_03_05	0	TRUE	Citrobacter freundii strain Cfr-36049cz plasmid pCrf-36049cz, complete sequence	IncN,IncR		MPF_T	MOBF	mobilizable
MF497780_1	MF497780.1	46826	PLSDB_version_2019_03_05	0	TRUE	Citrobacter freundii strain Cfr-31816cz plasmid pCfr-31816cz, complete sequence	IncR			MOBF	mobilizable
MF445422_1	MF445422.1	4439	PLSDB_version_2019_03_05	0	TRUE	Staphylococcus saprophyticus strain KM1053 plasmid pSSTET1, complete sequence	rep_cluster_1118	MOBV			mobilizable
KX555452_1	KX555452.1	34149	PLSDB_version_2019_03_05	0	TRUE	Escherichia coli plasmid pMCR-13EC-C962A, complete sequence	IncX4	MOBP	MPF_T		conjugative
KX555451_1	KX555451.1	38814	PLSDB_version_2019_03_05	0	TRUE	Escherichia coli plasmid pMCR-11EC-P293, complete sequence	IncX4	MOBP	MPF_T		conjugative
CP021014_1	CP021014.1	52117	PLSDB_version_2019_03_05	0	TRUE	Xanthomonas citri pv. phaseoli var. fuscans strain CFBP7767 plasmid pC, complete sequence	rep_cluster_1991	MOBF	MPF_T		conjugative
CP021013_1	CP021013.1	52701	PLSDB_version_2019_03_05	0	TRUE	Xanthomonas citri pv. phaseoli var. fuscans strain CFBP7767 plasmid pA, complete sequence		MOBP	MPF_T		conjugative
CP020974_1	CP020974.1	28940	PLSDB_version_2019_03_05	0	TRUE	Xanthomonas axonopodis pv. phaseoli strain CFBP6546R plasmid unnamed1, complete sequence	rep_cluster_1991				non-mobilizable
CP020973_1	CP020973.1	70397	PLSDB_version_2019_03_05	0	TRUE	Xanthomonas axonopodis pv. phaseoli strain CFBP6546R plasmid pC, complete sequence	rep_cluster_1991	MOBF	MPF_T		conjugative
CP020972_1	CP020972.1	77320	PLSDB_version_2019_03_05	0	TRUE	Xanthomonas axonopodis pv. phaseoli strain CFBP6546R plasmid pA, complete sequence		MOBP	MPF_T		conjugative
MF693349_1	MF693349.1	62717	PLSDB_version_2019_03_05	0	TRUE	Escherichia coli strain 3216 plasmid pG3216, complete sequence	IncI2	MOBP	MPF_T		conjugative
AP018412_1	AP018412.1	60732	PLSDB_version_2019_03_05	0	TRUE	Escherichia coli plasmid pRYU2912C-1 RYU 2912 DNA, complete sequence	IncI2	MOBP	MPF_T		conjugative
AP018411_1	AP018411.1	33310	PLSDB_version_2019_03_05	0	TRUE	Klebsiella pneumoniae plasmid pRYU3223C-1 RYU 3223 DNA, complete sequence	IncX4	MOBP	MPF_T		conjugative
CP024476_1	CP024476.1	220282	PLSDB_version_2019_03_05	0	TRUE	Shigella flexneri 7b strain 94-3007 plasmid unnamed3, complete sequence	IncFIA	MOBF,MOBF,MOBP			mobilizable
CP024475_1	CP024475.1	82833	PLSDB_version_2019_03_05	0	TRUE	Shigella flexneri 7b strain 94-3007 plasmid unnamed2, complete sequence	IncFIA	MOBF	MPF_F	MOBF	conjugative
CP024474_1	CP024474.1	69554	PLSDB_version_2019_03_05	0	TRUE	Shigella flexneri 7b strain 94-3007 plasmid unnamed1, complete sequence	IncFIB	MOBC	MPF_T		conjugative
CP024469_1	CP024469.1	184894	PLSDB_version_2019_03_05	0	TRUE	Shigella dysenteriae strain BU53M1 plasmid unnamed3, complete sequence	IncFIA,IncFIC	MOBF,MOBP	MPF_T		conjugative
CP024468_1	CP024468.1	115922	PLSDB_version_2019_03_05	0	TRUE	Shigella dysenteriae strain BU53M1 plasmid pBU53M1, complete sequence	IncI-gamma/K1	MOBP	MPF_I	MOBP	conjugative
CP024467_1	CP024467.1	54993	PLSDB_version_2019_03_05	0	TRUE	Shigella dysenteriae strain BU53M1 plasmid unnamed1, complete sequence	IncX1	MOBP	MPF_T		conjugative
CP024268_1	CP024268.1	95350	PLSDB_version_2019_03_05	0	TRUE	Escherichia coli O6:H16 strain F6699 plasmid unnamed2	IncFIA	MOBF,MOBP	MPF_F	MOBP	conjugative
CP024267_1	CP024267.1	34042	PLSDB_version_2019_03_05	0	TRUE	Escherichia coli O6:H16 strain F6699 plasmid unnamed1					non-mobilizable
CP024253_1	CP024253.1	46427	PLSDB_version_2019_03_05	0	TRUE	Escherichia coli O182:H21 strain D181 plasmid unnamed4	IncI-gamma/K1				non-mobilizable
CP024251_1	CP024251.1	35752	PLSDB_version_2019_03_05	0	TRUE	Escherichia coli O182:H21 strain D181 plasmid unnamed3		MOBP	MPF_I		conjugative
CP024250_1	CP024250.1	99099	PLSDB_version_2019_03_05	0	TRUE	Escherichia coli O182:H21 strain D181 plasmid unnamed2, complete sequence	IncFIA	MOBF	MPF_F		conjugative
CP024249_1	CP024249.1	167230	PLSDB_version_2019_03_05	0	TRUE	Escherichia coli O182:H21 strain D181 plasmid unnamed1, complete sequence	IncFIA,IncFIB	MOBF,MOBF	MPF_F	MOBF	conjugative
MF078004_1	MF078004.1	97940	PLSDB_version_2019_03_05	0	TRUE	Escherichia coli strain ET20160881 plasmid pET20160881, complete sequence	IncI-gamma/K1	MOBP	MPF_I	MOBP	conjugative
KX863569_1	KX863569.1	47640	PLSDB_version_2019_03_05	0	TRUE	Uncultured bacterium plasmid pTRE-131 clone TRE-131, complete sequence	IncN	MOBF	MPF_T	MOBF	conjugative
MF093645_1	MF093645.1	33293	PLSDB_version_2019_03_05	0	TRUE	Escherichia coli strain 288328 plasmid pMCR-1.2-IT-Ec, complete sequence	IncX4	MOBP	MPF_T		conjugative
CP013100_1	CP013100.1	106908	PLSDB_version_2019_03_05	116	TRUE	Candidatus Tenderia electrophaga isolate NRL1 plasmid unnamed, complete sequence		MOBP			mobilizable
CP023428_1	CP023428.1	6610	PLSDB_version_2019_03_05	170	TRUE	Bacillus subtilis strain TLO3 plasmid pBsTLO3, complete sequence	Inc13	MOBV,MOBV			mobilizable
CP023653_1	CP023653.1	2690	PLSDB_version_2019_03_05	0	TRUE	Shigella sonnei strain CFSAN030807 plasmid pCFSAN030807_8, complete sequence	rep_cluster_2350	MOBF		MOB_unknown	mobilizable
CP023652_1	CP023652.1	4238	PLSDB_version_2019_03_05	171	TRUE	Shigella sonnei strain CFSAN030807 plasmid pCFSAN030807_7, complete sequence			MPF_T		non-mobilizable
CP023651_1	CP023651.1	5114	PLSDB_version_2019_03_05	0	TRUE	Shigella sonnei strain CFSAN030807 plasmid pCFSAN030807_6, complete sequence	Col156	MOBQ			mobilizable
CP023650_1	CP023650.1	5153	PLSDB_version_2019_03_05	0	TRUE	Shigella sonnei strain CFSAN030807 plasmid pCFSAN030807_5, complete sequence	rep_cluster_2350	MOBF		MOB_unknown	mobilizable
CP023649_1	CP023649.1	7098	PLSDB_version_2019_03_05	0	TRUE	Shigella sonnei strain CFSAN030807 plasmid pCFSAN030807_4, complete sequence	rep_cluster_2150	MOBQ		MOBQ,MOBQ	mobilizable
CP023648_1	CP023648.1	2136	PLSDB_version_2019_03_05	61	TRUE	Shigella sonnei strain CFSAN030807 plasmid pCFSAN030807_3, complete sequence	Col(BS512)				non-mobilizable
CP023647_1	CP023647.1	8401	PLSDB_version_2019_03_05	0	TRUE	Shigella sonnei strain CFSAN030807 plasmid pCFSAN030807_2, complete sequence	rep_cluster_2335			MOBP	mobilizable
CP023646_1	CP023646.1	214673	PLSDB_version_2019_03_05	0	TRUE	Shigella sonnei strain CFSAN030807 plasmid pCFSAN030807_1, complete sequence	IncFIA	MOBF,MOBF,MOBP	MPF_Unknown		conjugative
KY706108_1	KY706108.1	142630	PLSDB_version_2019_03_05	0	TRUE	Escherichia coli strain pAA-ST131 plasmid ESBL20150001, complete sequence	IncFIB,IncFII,rep_cluster_2232	MOBF	MPF_F	MOBF	conjugative
KU160530_1	KU160530.1	2662	PLSDB_version_2019_03_05	0	TRUE	Morganella morganii strain SE10MM plasmid pSE10MM, complete sequence	Col3M				non-mobilizable
KX960110_1	KX960110.1	102517	PLSDB_version_2019_03_05	0	TRUE	Escherichia coli strain CREC-TJ2 plasmid pCREC-TJ2-NDM, complete sequence	IncX3,IncY	MOBP	MPF_T	MOBF	conjugative
KX960109_1	KX960109.1	46037	PLSDB_version_2019_03_05	0	TRUE	Escherichia coli strain CREC-A6 plasmid pCREC-A6-NDM, complete sequence	IncX3	MOBP	MPF_T		conjugative
MF589339_1	MF589339.1	222492	PLSDB_version_2019_03_05	0	TRUE	Escherichia coli strain 2271 plasmid pCTXM-2271, complete sequence	IncFIB,IncN,IncN,IncR,IncX1,rep_cluster_2244	MOBF,MOBP	MPF_F	MOBF,MOBF	conjugative
MF175191_1	MF175191.1	33660	PLSDB_version_2019_03_05	0	TRUE	Escherichia coli strain CDF8 plasmid pCDF8, complete sequence	IncX4	MOBP	MPF_T		conjugative
MF175190_1	MF175190.1	33299	PLSDB_version_2019_03_05	0	TRUE	Escherichia coli strain ColR598 plasmid pColR598_1, complete sequence	IncX4	MOBP	MPF_T		conjugative
MF175189_1	MF175189.1	60939	PLSDB_version_2019_03_05	0	TRUE	Escherichia coli strain ColR598 plasmid pColR598_2, complete sequence	IncI2	MOBP	MPF_T		conjugative
MF175188_1	MF175188.1	60952	PLSDB_version_2019_03_05	0	TRUE	Escherichia coli strain ColR644SK1 plasmid pColR644SK1, complete sequence	IncI2	MOBP	MPF_T		conjugative
MF175187_1	MF175187.1	59830	PLSDB_version_2019_03_05	0	TRUE	Escherichia coli strain PC11 plasmid pPC11, complete sequence	IncI2	MOBP	MPF_T		conjugative
MF175186_1	MF175186.1	33308	PLSDB_version_2019_03_05	0	TRUE	Escherichia coli strain PF11 plasmid pPF11, complete sequence	IncX4	MOBP	MPF_T		conjugative
MF175185_1	MF175185.1	33300	PLSDB_version_2019_03_05	0	TRUE	Escherichia coli strain PF52 plasmid pPF52, complete sequence	IncX4	MOBP	MPF_T		conjugative
MF175184_1	MF175184.1	33310	PLSDB_version_2019_03_05	0	TRUE	Escherichia coli strain PF91 plasmid pPF91, complete sequence	IncX4	MOBP	MPF_T		conjugative
MF564291_1	MF564291.1	49730	PLSDB_version_2019_03_05	0	TRUE	Pseudomonas putida strain KSS14 plasmid pVIM_Pse-KSS14, complete sequence	IncP,rep_cluster_398				non-mobilizable
MF564290_1	MF564290.1	29698	PLSDB_version_2019_03_05	0	TRUE	Pseudomonas putida strain KSS435 plasmid pVIM_Pse-KSS435, complete sequence		MOBQ	MPF_T		conjugative
MF678833_1	MF678833.1	5087	PLSDB_version_2019_03_05	0	TRUE	Actinobacillus indolicus strain pAIFJ1 plasmid pAIFJ1, complete sequence	IncP				non-mobilizable
MF510424_1	MF510424.1	60299	PLSDB_version_2019_03_05	0	TRUE	Klebsiella pneumoniae strain JAB-1 plasmid pKp-CTX-M, complete sequence	IncR			MOBF	mobilizable
MF510423_1	MF510423.1	68362	PLSDB_version_2019_03_05	0	TRUE	Escherichia coli strain JAB-1 plasmid pEco-CTX-M-15, complete sequence	IncY				non-mobilizable
CP009912_1	CP009912.1	54418	PLSDB_version_2019_03_05	105	TRUE	Borreliella chilensis strain VA1 plasmid lp54, complete sequence					non-mobilizable
CP009911_1	CP009911.1	27126	PLSDB_version_2019_03_05	104	TRUE	Borreliella chilensis strain VA1 plasmid cp26, complete sequence					non-mobilizable
CP009155_1	CP009155.1	271168	PLSDB_version_2019_03_05	103	TRUE	Burkholderia pseudomallei strain TSV202 plasmid 1, complete sequence	rep_cluster_1398	MOBH	MPF_T		conjugative
CP009154_1	CP009154.1	47098	PLSDB_version_2019_03_05	0	TRUE	Burkholderia pseudomallei strain TSV202 plasmid 2, complete sequence	rep_cluster_215	MOBP	MPF_T		conjugative
AP018146_1	AP018146.1	46161	PLSDB_version_2019_03_05	0	TRUE	Escherichia coli plasmid pM216_X3 DNA, complete genome, isolate: M216	IncX3,IncX3	MOBP	MPF_T		conjugative
AP018145_1	AP018145.1	201138	PLSDB_version_2019_03_05	0	TRUE	Escherichia coli plasmid pM216_AC2 DNA, complete genome, isolate: M216	IncC,rep_cluster_1254	MOBH,MOBH	MPF_F	MOBH	conjugative
AP018144_1	AP018144.1	94643	PLSDB_version_2019_03_05	0	TRUE	Escherichia coli plasmid pM214_FII DNA, complete genome, isolate: M214	IncFIA,IncFIC	MOBF	MPF_F	MOBP	conjugative
AP018143_1	AP018143.1	176026	PLSDB_version_2019_03_05	0	TRUE	Escherichia coli plasmid pM214_AC2 DNA, complete genome, isolate: M214	IncC,rep_cluster_1254	MOBH,MOBH	MPF_F	MOBH	conjugative
AP018142_1	AP018142.1	43534	PLSDB_version_2019_03_05	0	TRUE	Escherichia coli plasmid pM213_X3 DNA, complete genome, isolate: M213	IncX3,IncX3	MOBP	MPF_T		conjugative
AP018141_1	AP018141.1	45122	PLSDB_version_2019_03_05	0	TRUE	Escherichia coli plasmid pM110_X3 DNA, complete genome, isolate: M110	IncX3,IncX3	MOBP	MPF_T		conjugative
AP018140_1	AP018140.1	81783	PLSDB_version_2019_03_05	0	TRUE	Escherichia coli plasmid pM110_FII DNA, complete genome, isolate: M110	IncFIA,IncFII	MOBF	MPF_F	MOBF	conjugative
AP018139_1	AP018139.1	90294	PLSDB_version_2019_03_05	0	TRUE	Escherichia coli plasmid pM109_FII DNA, complete genome, isolate: M109	IncFIA,IncFIC	MOBF	MPF_F	MOBF	conjugative
AP018138_1	AP018138.1	87587	PLSDB_version_2019_03_05	0	TRUE	Escherichia coli plasmid pM107_FII DNA, complete genome, isolate: M107	IncFIA,IncFIC	MOBF	MPF_F	MOBP	conjugative
AP018137_1	AP018137.1	93258	PLSDB_version_2019_03_05	0	TRUE	Escherichia coli plasmid pM105_mF DNA, complete genome, isolate: M105	IncFIB,IncFII,IncQ1				non-mobilizable
AP018136_1	AP018136.1	84133	PLSDB_version_2019_03_05	0	TRUE	Escherichia coli plasmid pM105_FII DNA, complete genome, isolate: M105	IncFIA,IncFIC	MOBF	MPF_F	MOBP	conjugative
MF510496_1	MF510496.1	97393	PLSDB_version_2019_03_05	0	TRUE	Klebsiella pneumoniae strain SCKP-LL83 plasmid pMCR_SCKP-LL83, complete sequence	IncHI1B				non-mobilizable
AP017923_1	AP017923.1	37965	PLSDB_version_2019_03_05	0	TRUE	Staphylococcus aureus plasmid pJP080 DNA, complete sequence, strain: JP080	rep_cluster_765	MOBP	MPF_T	MOBP	conjugative
KX274135_1	KX274135.1	63558	PLSDB_version_2019_03_05	0	TRUE	Staphylococcus arlettae strain SA-01 plasmid pSA-01, complete sequence	rep_cluster_1017,rep_cluster_1018,rep_cluster_1215,rep_cluster_1230,rep_cluster_2104	MOBV,MOBV			mobilizable
LC225353_1	LC225353.1	150115	PLSDB_version_2019_03_05	0	TRUE	Photobacterium damselae subsp. piscicida plasmid pP0855 DNA, complete sequence	IncC	MOBH,MOBH	MPF_F	MOBH	conjugative
MF353156_1	MF353156.1	90845	PLSDB_version_2019_03_05	0	TRUE	Escherichia coli plasmid pLZ135-NDM, complete sequence	IncFIA,IncFIC	MOBF	MPF_F	MOBF	conjugative
MF353155_1	MF353155.1	128976	PLSDB_version_2019_03_05	0	TRUE	Escherichia coli plasmid pLZ135-CTX, complete sequence	IncFIA,IncFIA,IncFIC	MOBF	MPF_F		conjugative
MF190369_1	MF190369.1	68973	PLSDB_version_2019_03_05	0	TRUE	Enterobacter cloacae strain A1137 plasmid pA1137, complete sequence	IncFII,rep_cluster_2183	MOBF	MPF_F		conjugative
KX976485_1	KX976485.1	79796	PLSDB_version_2019_03_05	0	TRUE	Enterococcus avium strain 19081 plasmid pEA19081, complete sequence	rep_cluster_153	MOBP	MPF_T		conjugative
KX853854_1	KX853854.1	79797	PLSDB_version_2019_03_05	0	TRUE	Enterococcus faecium strain A120 plasmid pEMA120, complete sequence	rep_cluster_153	MOBP	MPF_T		conjugative
LT907846_1	LT907846.1	13435	PLSDB_version_2019_03_05	633	TRUE	Lactobacillus acidipiscis strain ACA-DC 1533 genome assembly, plasmid: pLAC3					non-mobilizable
MF535908_1	MF535908.1	67008	PLSDB_version_2019_03_05	0	TRUE	Escherichia coli strain 2269 plasmid pCTXM-2269, complete sequence	IncFIA,IncN	MOBF,MOBQ			mobilizable
MF503689_1	MF503689.1	6134	PLSDB_version_2019_03_05	442	TRUE	Bacillus zhangzhouensis strain DW5-4 plasmid pDW5-4, complete sequence	Inc13	MOBV			mobilizable
MF503688_1	MF503688.1	7554	PLSDB_version_2019_03_05	442	TRUE	Bacillus xiamenensis strain HYC-10 plasmid pHYC-10, complete sequence	Inc13	MOBV			mobilizable
MF503687_1	MF503687.1	5899	PLSDB_version_2019_03_05	442	TRUE	Bacillus pumilus strain C2-2 plasmid pC2-2, complete sequence	Inc13	MOBV			mobilizable
MF449287_1	MF449287.1	33303	PLSDB_version_2019_03_05	0	TRUE	Escherichia coli strain T71115 plasmid pIBMC_mcr1, complete sequence	IncX4	MOBP	MPF_T		conjugative
MF437313_1	MF437313.1	178154	PLSDB_version_2019_03_05	0	TRUE	Klebsiella pneumoniae strain CR-HvKP4 plasmid pVir-CR-HvKP4, complete sequence	IncFIB,IncHI1B				non-mobilizable
MF437312_1	MF437312.1	177585	PLSDB_version_2019_03_05	0	TRUE	Klebsiella pneumoniae strain CR-HvKP4 plasmid pKPC-CR-HvKP4, complete sequence	IncFIA,IncFII,IncR	MOBF	MPF_F	MOBP	conjugative
CP004847_1	CP004847.1	200847	PLSDB_version_2019_03_05	95	TRUE	Alteromonas mediterranea 615 strain English Channel 615 plasmid unnamed, complete sequence	rep_cluster_1331	MOBH			mobilizable
LC317093_1	LC317093.1	4443	PLSDB_version_2019_03_05	533	TRUE	Kocuria palustris plasmid pKPAL3 DNA, complete sequence, strain: IPUFS-1					non-mobilizable
KX721511_1	KX721511.1	144405	PLSDB_version_2019_03_05	0	TRUE	Salmonella enterica subsp. enterica serovar Typhimurium strain SC523 plasmid pSC523, complete sequence	IncHI2A,rep_cluster_1088		MPF_F		non-mobilizable
KU950310_1	KU950310.1	111158	PLSDB_version_2019_03_05	0	TRUE	Pseudomonas syringae pv. actinidiae strain SR198 plasmid pMG2_SR198, complete sequence		MOBP	MPF_I		conjugative
KR535993_1	KR535993.1	9830	PLSDB_version_2019_03_05	0	TRUE	Acinetobacter baumannii strain A105 plasmid pA105-2, complete sequence	rep_cluster_1172				non-mobilizable
LT221038_1	LT221038.1	76709	PLSDB_version_2019_03_05	0	TRUE	Yersinia pseudotuberculosis strain Yps.R2, plasmid pYps.R2 complete sequence	IncN	MOBF	MPF_T	MOBF	conjugative
LT221037_1	LT221037.1	60299	PLSDB_version_2019_03_05	0	TRUE	Yersinia pseudotuberculosis strain Yps.R1, plasmid pYps.R1 complete sequence	IncN	MOBF	MPF_T	MOBF	conjugative
LT221036_1	LT221036.1	200660	PLSDB_version_2019_03_05	0	TRUE	Yersinia pseudotuberculosis strain Yps.F1, plasmid pYps.F1 complete sequence	IncHI2A,IncQ1,rep_cluster_1088		MPF_F		non-mobilizable
KY883660_1	KY883660.1	468170	PLSDB_version_2019_03_05	0	TRUE	Pseudomonas putida strain SY153 plasmid pSY153-MDR, complete sequence	rep_cluster_1115,rep_cluster_1254		MPF_I		non-mobilizable
MF168406_1	MF168406.1	148021	PLSDB_version_2019_03_05	0	TRUE	Klebsiella pneumoniae strain 283747 plasmid p283747-KPC, complete sequence	IncFIA,IncFII,IncU,rep_cluster_1418		MPF_F	MOBP	mobilizable
MF168405_1	MF168405.1	169419	PLSDB_version_2019_03_05	0	TRUE	Klebsiella pneumoniae strain 64917 plasmid p64917-KPC, complete sequence	IncFIA,IncFII,IncR,IncU	MOBF	MPF_F	MOBP	conjugative
MF168404_1	MF168404.1	151653	PLSDB_version_2019_03_05	0	TRUE	Klebsiella pneumoniae strain 20049 plasmid p20049-KPC, complete sequence	IncFIA,IncFII,IncR,IncU,rep_cluster_2370	MOBF,MOBP	MPF_F	MOBP,MOBP	conjugative
MF168403_1	MF168403.1	169424	PLSDB_version_2019_03_05	0	TRUE	Klebsiella pneumoniae strain 12139 plasmid p12139-KPC, complete sequence	IncFIA,IncFII,IncR,IncU	MOBF,MOBF	MPF_F	MOBP	conjugative
MF168402_1	MF168402.1	146103	PLSDB_version_2019_03_05	0	TRUE	Klebsiella pneumoniae strain 1068 plasmid p1068-KPC, complete sequence	IncFIA,IncFII,IncR,IncU		MPF_F	MOBP	mobilizable
MF144194_1	MF144194.1	205426	PLSDB_version_2019_03_05	0	TRUE	Pseudomonas aeruginosa strain 1160 plasmid p1160-VIM, complete sequence	IncP	MOBH	MPF_F		conjugative
LT906558_1	LT906558.1	61544	PLSDB_version_2019_03_05	153	TRUE	Escherichia coli isolate E. coli RL465 genome assembly, plasmid: III					non-mobilizable
LT906557_1	LT906557.1	89743	PLSDB_version_2019_03_05	0	TRUE	Escherichia coli isolate E. coli RL465 genome assembly, plasmid: II	rep_cluster_1704				non-mobilizable
LT906556_1	LT906556.1	157174	PLSDB_version_2019_03_05	0	TRUE	Escherichia coli isolate E. coli RL465 genome assembly, plasmid: I	IncFIA,IncFIB	MOBF	MPF_F	MOBF	conjugative
MF156711_1	MF156711.1	46292	PLSDB_version_2019_03_05	0	TRUE	Serratia marcescens strain GN26 plasmid pGN26-KPC, complete sequence	IncU,IncX6	MOBP			mobilizable
MF156708_1	MF156708.1	119405	PLSDB_version_2019_03_05	0	TRUE	Klebsiella pneumoniae strain 13294 plasmid p13294-KPC, complete sequence	IncFII,IncU,rep_cluster_1418	MOBF,MOBF	MPF_F		conjugative
MF156712_1	MF156712.1	46123	PLSDB_version_2019_03_05	0	TRUE	Morganella morganii strain GN28 plasmid pGN28-KPC, complete sequence	IncU,IncX6	MOBP			mobilizable
MF156710_1	MF156710.1	46320	PLSDB_version_2019_03_05	0	TRUE	Proteus mirabilis strain GN2 plasmid pGN2-KPC, complete sequence	IncU,IncX6	MOBP			mobilizable
MF156709_1	MF156709.1	45579	PLSDB_version_2019_03_05	0	TRUE	Klebsiella aerogenes strain E20 plasmid pE20-KPC, complete sequence	IncU,IncX6	MOBP			mobilizable
MF156715_1	MF156715.1	98473	PLSDB_version_2019_03_05	0	TRUE	Citrobacter freundii strain P5571 plasmid pP5571-MDR, complete sequence	IncFIA,IncFIB,IncFII,IncFII,IncQ1	MOBF			mobilizable
MF156714_1	MF156714.1	115817	PLSDB_version_2019_03_05	0	TRUE	Escherichia coli strain 15061806 plasmid p61806-dfrA, complete sequence	IncFIA,IncFIA,IncFIC,IncFII	MOBF	MPF_F		conjugative
MF156713_1	MF156713.1	131441	PLSDB_version_2019_03_05	0	TRUE	Escherichia coli strain 06028078 plasmid p28078-NDM, complete sequence	IncFIA,IncFIC,IncFII	MOBF	MPF_F		conjugative
MF495478_1	MF495478.1	188161	PLSDB_version_2019_03_05	0	TRUE	Aeromonas salmonicida plasmid pS121-1b, complete sequence	rep_cluster_1332	MOBH			mobilizable
MF495477_1	MF495477.1	48922	PLSDB_version_2019_03_05	9	TRUE	Aeromonas salmonicida plasmid pS28-3, complete sequence	rep_cluster_236	MOBP	MPF_T		conjugative
KX518745_1	KX518745.1	97559	PLSDB_version_2019_03_05	0	TRUE	Escherichia coli strain HYEC7 plasmid pHYEC7-mcr1, complete sequence	IncY				non-mobilizable
KX518744_1	KX518744.1	110226	PLSDB_version_2019_03_05	0	TRUE	Escherichia coli strain HYEC7 plasmid pHYEC7-110, complete sequence	IncFIA,IncFIB,IncX1,rep_cluster_2268				non-mobilizable
KX518743_1	KX518743.1	224736	PLSDB_version_2019_03_05	0	TRUE	Escherichia coli strain HYEC7 plasmid pHYEC7-IncHI2, complete sequence	IncHI2A,rep_cluster_1088	MOBH	MPF_F	MOBH	conjugative
KX084394_1	KX084394.1	243572	PLSDB_version_2019_03_05	0	TRUE	Escherichia coli strain 59 plasmid pECJS-59-244, complete sequence	IncHI2A,rep_cluster_1088	MOBH	MPF_F	MOBH	conjugative
KX084393_1	KX084393.1	63656	PLSDB_version_2019_03_05	0	TRUE	Escherichia coli strain 61 plasmid pECJS-61-63, complete sequence	IncI2	MOBP	MPF_T		conjugative
KX084392_1	KX084392.1	33298	PLSDB_version_2019_03_05	0	TRUE	Escherichia coli strain B65 plasmid pECJS-B65-33, complete sequence	IncX4	MOBP	MPF_T		conjugative
KX147633_1	KX147633.1	154564	PLSDB_version_2019_03_05	0	TRUE	Citrobacter freundii strain AMA332 plasmid pT1, complete sequence	IncC	MOBH,MOBH	MPF_F	MOBH	conjugative
MF136779_1	MF136779.1	33309	PLSDB_version_2019_03_05	0	TRUE	Escherichia coli strain HKSHmcr1_P2_EC plasmid pHKSHmcr1_P2_p2, complete sequence	IncX4	MOBP	MPF_T		conjugative
MF136778_1	MF136778.1	47818	PLSDB_version_2019_03_05	0	TRUE	Escherichia coli strain HKSHmcr1_P2_EC plasmid pHKSHmcr1_P2_p1, complete sequence	IncP	MOBP	MPF_T		conjugative
MF399199_1	MF399199.1	207977	PLSDB_version_2019_03_05	0	TRUE	Acinetobacter baumannii strain D46 plasmid pD46-4, complete sequence	rep_cluster_1254	MOBP	MPF_I		conjugative
MF521836_1	MF521836.1	64818	PLSDB_version_2019_03_05	0	TRUE	Escherichia coli str. K-12 substr. MG1655 strain K-12 plasmid TP114, complete sequence	IncI2	MOBP	MPF_T		conjugative
MF150537_1	MF150537.1	15313	PLSDB_version_2019_03_05	0	TRUE	Lactococcus lactis subsp. lactis bv. diacetylactis strain FM03P plasmid pLd9, complete sequence	rep_cluster_556			MOBP	mobilizable
MF150536_1	MF150536.1	47015	PLSDB_version_2019_03_05	0	TRUE	Lactococcus lactis subsp. lactis bv. diacetylactis strain FM03P plasmid pLd8, complete sequence	rep_cluster_554,rep_cluster_667	MOBQ			mobilizable
KY978631_1	KY978631.1	73522	PLSDB_version_2019_03_05	0	TRUE	Klebsiella pneumoniae strain 447 plasmid p447-IMP, complete sequence	rep_cluster_1756	MOBF			mobilizable
MF497432_1	MF497432.1	133742	PLSDB_version_2019_03_05	0	TRUE	Vibrio alginolyticus strain Vb0506 plasmid pVb0506, complete sequence	IncC	MOBH,MOBH	MPF_F	MOBH	conjugative
KX832929_1	KX832929.1	90666	PLSDB_version_2019_03_05	0	TRUE	Providencia rettgeri strain 06-1619 plasmid p06-1619-1, complete sequence	rep_cluster_1506	MOBH	MPF_F		conjugative
KX832928_1	KX832928.1	54712	PLSDB_version_2019_03_05	0	TRUE	Providencia rettgeri strain 06-1619 plasmid p06-1619-NDM, complete sequence	rep_cluster_1220	MOBQ	MPF_T		conjugative
KX832927_1	KX832927.1	244116	PLSDB_version_2019_03_05	0	TRUE	Providencia rettgeri strain 16pre36 plasmid p16Pre36-NDM, complete sequence	rep_cluster_1506	MOBH,MOBH,MOBH	MPF_F		conjugative
KX832926_1	KX832926.1	43191	PLSDB_version_2019_03_05	0	TRUE	Providencia rettgeri strain 16pre36 plasmid p16Pre36-1, complete sequence		MOBP			mobilizable
KY986974_1	KY986974.1	190310	PLSDB_version_2019_03_05	0	TRUE	Citrobacter freundii strain 112298 plasmid p112298-tetA, complete sequence	IncC,IncQ1,IncU	MOBH,MOBH	MPF_F	MOBH	conjugative
MF370216_1	MF370216.1	59705	PLSDB_version_2019_03_05	0	TRUE	Escherichia coli strain J53 plasmid pOX38-Gen, complete sequence	IncFIA	MOBF	MPF_F	MOBF	conjugative
MF150084_1	MF150084.1	228008	PLSDB_version_2019_03_05	0	TRUE	Klebsiella pneumoniae strain A64477 plasmid pKP64477a, complete sequence	IncFIB,IncFII,rep_cluster_2183	MOBF,MOBF	MPF_F		conjugative
KY978630_1	KY978630.1	139553	PLSDB_version_2019_03_05	525	TRUE	Cronobacter sakazakii strain 505108 plasmid p505108-T6SS, complete sequence	IncFIB,rep_cluster_574				non-mobilizable
KY978629_1	KY978629.1	53793	PLSDB_version_2019_03_05	0	TRUE	Cronobacter sakazakii strain 505108 plasmid p505108-NDM, complete sequence	IncX3	MOBP	MPF_T		conjugative
KY978628_1	KY978628.1	312880	PLSDB_version_2019_03_05	0	TRUE	Cronobacter sakazakii strain 505108 plasmid p505108-MDR, complete sequence	IncHI2A,rep_cluster_1088	MOBH	MPF_F	MOBH	conjugative
KY990887_1	KY990887.1	254048	PLSDB_version_2019_03_05	0	TRUE	Escherichia coli strain XG-E1 plasmid pXGE1mcr, complete sequence	IncHI2A,rep_cluster_1088	MOBH	MPF_F	MOBH	conjugative
CP020760_1	CP020760.1	10021	PLSDB_version_2019_03_05	162	TRUE	Bacillus thuringiensis strain ATCC 10792 plasmid pLDW-21, complete sequence	rep_cluster_485	MOBT			mobilizable
CP020759_1	CP020759.1	10076	PLSDB_version_2019_03_05	161	TRUE	Bacillus thuringiensis strain ATCC 10792 plasmid pLDW-20, complete sequence		MOBV,MOBV			mobilizable
CP020758_1	CP020758.1	73623	PLSDB_version_2019_03_05	161	TRUE	Bacillus thuringiensis strain ATCC 10792 plasmid pLDW-19, complete sequence	rep_cluster_169,rep_cluster_1721	MOBP	MPF_T		conjugative
CP020757_1	CP020757.1	85218	PLSDB_version_2019_03_05	161	TRUE	Bacillus thuringiensis strain ATCC 10792 plasmid pLDW-18, complete sequence					non-mobilizable
CP020756_1	CP020756.1	137311	PLSDB_version_2019_03_05	161	TRUE	Bacillus thuringiensis strain ATCC 10792 plasmid pLDW-17, complete sequence	rep_cluster_1721,rep_cluster_484	MOBQ	MPF_T		conjugative
CP020755_1	CP020755.1	600505	PLSDB_version_2019_03_05	161	TRUE	Bacillus thuringiensis strain ATCC 10792 plasmid pLDW-16, complete sequence	rep_cluster_125,rep_cluster_1721		MPF_T		non-mobilizable
LT905061_1	LT905061.1	215682	PLSDB_version_2019_03_05	0	TRUE	Salmonella enterica subsp. enterica serovar Typhi isolate ISP_03_07467_SGB110-sc-1979083 genome assembly, plasmid: 2	IncHI1B,IncQ1	MOBH	MPF_F		conjugative
KY498026_2	KY498026.2	9794	PLSDB_version_2019_03_05	520	TRUE	Pseudomonas sp. strain ANT_J3 plasmid pA3J1, complete sequence	rep_cluster_1730	MOBQ			mobilizable
KY352353_1	KY352353.1	127922	PLSDB_version_2019_03_05	174	TRUE	Bacillus thuringiensis serovar israelensis strain 1.24 plasmid pT0124-4, complete sequence	rep_cluster_125				non-mobilizable
KY964068_1	KY964068.1	89458	PLSDB_version_2019_03_05	0	TRUE	Escherichia coli strain LV23529 plasmid pLV23529-CTX-M-8, complete sequence	IncI-gamma/K1	MOBP	MPF_I	MOBP	conjugative
KY579373_1	KY579373.1	8558	PLSDB_version_2019_03_05	0	TRUE	Staphylococcus epidermidis strain M13/0451 plasmid, complete sequence	rep_cluster_2104	MOBV			mobilizable
KU237244_1	KU237244.1	46377	PLSDB_version_2019_03_05	0	TRUE	Sphingomonas sp. SH plasmid pSH, complete sequence	rep_cluster_1290	MOBQ			mobilizable
MF543359_1	MF543359.1	8749	PLSDB_version_2019_03_05	0	TRUE	Salmonella sp. plasmid pMCR_R3445, complete sequence	ColE10	MOBQ			mobilizable
CP020088_1	CP020088.1	47674	PLSDB_version_2019_03_05	0	TRUE	Shigella flexneri 1a strain 0670 plasmid unnamed2, complete sequence	IncX1,IncX3	MOBP	MPF_T	MOBP	conjugative
CP020087_1	CP020087.1	228834	PLSDB_version_2019_03_05	0	TRUE	Shigella flexneri 1a strain 0670 plasmid unnamed1, complete sequence	IncFIA	MOBF,MOBF,MOBP			mobilizable
CP020344_1	CP020344.1	78308	PLSDB_version_2019_03_05	0	TRUE	Shigella flexneri 1a strain 0439 plasmid unnamed2, complete sequence	IncFIB	MOBC	MPF_T		conjugative
CP020343_1	CP020343.1	144194	PLSDB_version_2019_03_05	0	TRUE	Shigella flexneri 1a strain 0439 plasmid unnamed1, complete sequence	IncFIA	MOBF,MOBF,MOBP			mobilizable
CP020341_1	CP020341.1	47688	PLSDB_version_2019_03_05	0	TRUE	Shigella flexneri 4c strain 0702 plasmid unnamed2, complete sequence	IncX1,IncX3	MOBP	MPF_T	MOBP	conjugative
CP020340_1	CP020340.1	73096	PLSDB_version_2019_03_05	0	TRUE	Shigella flexneri 4c strain 0702 plasmid unnamed1, complete sequence	IncFIA,IncFIC	MOBF,MOBF,MOBF,MOBF,MOBF	MPF_F	MOBF	conjugative
CP020338_1	CP020338.1	95633	PLSDB_version_2019_03_05	0	TRUE	Shigella flexneri 4c strain 1602 plasmid unnamed2, complete sequence	IncFII,IncI-gamma/K1	MOBF	MPF_F		conjugative
CP020337_1	CP020337.1	223354	PLSDB_version_2019_03_05	0	TRUE	Shigella flexneri 4c strain 1602 plasmid unnamed1, complete sequence	IncFIA	MOBF,MOBF,MOBP			mobilizable
MF062094_1	MF062094.1	2683	PLSDB_version_2019_03_05	0	TRUE	Proteus mirabilis strain 39224 plasmid p39224, complete sequence	Col3M				non-mobilizable
MF062093_1	MF062093.1	2683	PLSDB_version_2019_03_05	0	TRUE	Proteus vulgaris strain 36852 plasmid p36852, complete sequence	Col3M				non-mobilizable
MF062092_1	MF062092.1	2683	PLSDB_version_2019_03_05	0	TRUE	Proteus penneri strain 22499 plasmid p22499, complete sequence	Col3M				non-mobilizable
MF062091_1	MF062091.1	2669	PLSDB_version_2019_03_05	0	TRUE	Proteus mirabilis strain 39190 plasmid p39190, complete sequence	Col3M				non-mobilizable
MF062090_1	MF062090.1	2669	PLSDB_version_2019_03_05	0	TRUE	Proteus mirabilis strain 36854 plasmid p36854, complete sequence	Col3M				non-mobilizable
MF062089_1	MF062089.1	2657	PLSDB_version_2019_03_05	0	TRUE	Proteus mirabilis strain 33184 plasmid p33184, complete sequence	Col3M				non-mobilizable
MF062700_1	MF062700.1	60206	PLSDB_version_2019_03_05	0	TRUE	Enterobacter cloacae strain T5282 plasmid pT5282-CTXM, complete sequence	IncX5	MOBP	MPF_T		conjugative
MF133496_1	MF133496.1	79372	PLSDB_version_2019_03_05	0	TRUE	Klebsiella pneumoniae strain 675920 plasmid p675920-2, complete sequence	IncFII	MOBP	MPF_I		conjugative
MF133495_1	MF133495.1	163995	PLSDB_version_2019_03_05	0	TRUE	Klebsiella pneumoniae strain 675920 plasmid p675920-1, complete sequence	IncFIA,IncFII,IncR	MOBF	MPF_F	MOBP	conjugative
MF083142_1	MF083142.1	188310	PLSDB_version_2019_03_05	0	TRUE	Citrobacter freundii strain D36-1 plasmid pD36-1, complete sequence	IncHI2A,rep_cluster_1088	MOBH	MPF_F	MOBH	conjugative
CP021817_1	CP021817.1	127177	PLSDB_version_2019_03_05	167	TRUE	Sinorhizobium meliloti strain M270 plasmid accessoryC, complete sequence	rep_cluster_946	MOBQ	MPF_T		conjugative
CP021816_1	CP021816.1	203845	PLSDB_version_2019_03_05	166	TRUE	Sinorhizobium meliloti strain M270 plasmid accessoryB, complete sequence	rep_cluster_490	MOBQ	MPF_T		conjugative
CP021815_1	CP021815.1	297123	PLSDB_version_2019_03_05	108	TRUE	Sinorhizobium meliloti strain M270 plasmid accessoryA, complete sequence	rep_cluster_471	MOBQ	MPF_T		conjugative
CP021814_1	CP021814.1	1694441	PLSDB_version_2019_03_05	165	TRUE	Sinorhizobium meliloti strain M270 plasmid psymB, complete sequence		MOBQ			mobilizable
CP021813_1	CP021813.1	1454983	PLSDB_version_2019_03_05	108	TRUE	Sinorhizobium meliloti strain M270 plasmid psymA, complete sequence		MOBQ	MPF_T		conjugative
KX912255_1	KX912255.1	25354	PLSDB_version_2019_03_05	0	TRUE	Enterobacter cloacae strain H140960786 plasmid pJF-786, complete sequence	IncP	MOBP			mobilizable
KX912254_1	KX912254.1	9016	PLSDB_version_2019_03_05	0	TRUE	Klebsiella oxytoca strain H140960789 plasmid pJF-789, complete sequence	IncQ2	MOBP			mobilizable
KU882686_1	KU882686.1	40583	PLSDB_version_2019_03_05	0	TRUE	Staphylococcus lugdunensis strain Tlug63N-4 plasmid pT63N, complete sequence	rep_cluster_1442,rep_cluster_765				non-mobilizable
KU882685_1	KU882685.1	37435	PLSDB_version_2019_03_05	0	TRUE	Staphylococcus lugdunensis strain Tlug20G-4 plasmid pT20G, complete sequence	rep_cluster_1118,rep_cluster_1281,rep_cluster_1442,rep_cluster_765	MOBV			mobilizable
KU882684_1	KU882684.1	31767	PLSDB_version_2019_03_05	0	TRUE	Staphylococcus lugdunensis strain Tlug8G-4 plasmid pT8G, complete sequence	rep_cluster_1118,rep_cluster_1215,rep_cluster_1281	MOBV			mobilizable
KU882683_1	KU882683.1	46415	PLSDB_version_2019_03_05	0	TRUE	Staphylococcus lugdunensis strain Tlug33G-4 plasmid pT33G-1, complete sequence	rep_cluster_1118,rep_cluster_1142,rep_cluster_1215,rep_cluster_2133	MOBQ,MOBV			mobilizable
KU882682_1	KU882682.1	25674	PLSDB_version_2019_03_05	0	TRUE	Staphylococcus lugdunensis strain Klug93G-4 plasmid pK93G, complete sequence	rep_cluster_1142	MOBQ			mobilizable
KU882681_1	KU882681.1	42253	PLSDB_version_2019_03_05	0	TRUE	Staphylococcus lugdunensis strain Tlug15G-4 plasmid pT15G-1, complete sequence	rep_cluster_1142	MOBQ	MPF_T		conjugative
KY704308_1	KY704308.1	8493	PLSDB_version_2019_03_05	0	TRUE	Acinetobacter baumannii strain IHIT32296 plasmid pAbIHIT32296, complete sequence	rep_cluster_1233				non-mobilizable
CP022458_1	CP022458.1	55820	PLSDB_version_2019_03_05	0	TRUE	Shigella sonnei strain 2015C-3566 plasmid unnamed1, complete sequence		MOBP	MPF_I	MOBP	conjugative
CP022456_1	CP022456.1	87762	PLSDB_version_2019_03_05	0	TRUE	Shigella sonnei strain 2015C-3794 plasmid unnamed1, complete sequence	IncI-gamma/K1	MOBP	MPF_I		conjugative
CP022461_1	CP022461.1	66524	PLSDB_version_2019_03_05	0	TRUE	Shigella sonnei strain 2015C-3807 plasmid unnamed2, complete sequence	rep_cluster_488				non-mobilizable
CP022460_1	CP022460.1	67979	PLSDB_version_2019_03_05	0	TRUE	Shigella sonnei strain 2015C-3807 plasmid unnamed1, complete sequence	IncFIA,IncFIC	MOBF,MOBF,MOBF	MPF_F		conjugative
GU228571_2	GU228571.2	57642	PLSDB_version_2019_03_05	0	TRUE	Staphylococcus simulans bv. staphylolyticus strain NRRL B-2628 plasmid pACK1, complete sequence	rep_cluster_1596				non-mobilizable
KY000075_1	KY000075.1	231210	PLSDB_version_2019_03_05	512	TRUE	Agrobacterium vitis strain CFBP2681 plasmid pTi_CFBP2681, complete sequence	rep_cluster_592	MOBQ,MOBQ	MPF_T		conjugative
KY000074_1	KY000074.1	215564	PLSDB_version_2019_03_05	0	TRUE	Agrobacterium larrymoorei strain CFBP5481 plasmid pTi_CFBP5481, complete sequence	rep_cluster_490,rep_cluster_553	MOBP,MOBQ	MPF_T		conjugative
KY000073_1	KY000073.1	201992	PLSDB_version_2019_03_05	504	TRUE	Agrobacterium tumefaciens strain Tun188 plasmid pTi_Tun188, complete sequence	rep_cluster_490		MPF_T		non-mobilizable
KY000071_1	KY000071.1	211026	PLSDB_version_2019_03_05	504	TRUE	Agrobacterium tumefaciens strain Tun183 plasmid pTi_Tun183, complete sequence	rep_cluster_490		MPF_T		non-mobilizable
KY000070_1	KY000070.1	186980	PLSDB_version_2019_03_05	504	TRUE	Agrobacterium tumefaciens strain Tun178 plasmid pTi_Tun178, complete sequence	rep_cluster_490		MPF_T		non-mobilizable
KY000069_1	KY000069.1	209570	PLSDB_version_2019_03_05	504	TRUE	Agrobacterium deltaense strain Tun176 plasmid pTi_Tun176, complete sequence	rep_cluster_490,rep_cluster_593		MPF_T		non-mobilizable
KY000066_1	KY000066.1	194466	PLSDB_version_2019_03_05	504	TRUE	Agrobacterium deltaense strain CFBP7129 plasmid pTi_CFBP7129, complete sequence	rep_cluster_490		MPF_T		non-mobilizable
KY000065_1	KY000065.1	183209	PLSDB_version_2019_03_05	504	TRUE	Agrobacterium tumefaciens strain CFBP7128 plasmid pTi_CFBP7128, complete sequence	rep_cluster_490		MPF_T		non-mobilizable
KY000064_1	KY000064.1	187163	PLSDB_version_2019_03_05	504	TRUE	Agrobacterium tumefaciens strain CFBP7126 plasmid pTi_CFBP7126, complete sequence	rep_cluster_490		MPF_T		non-mobilizable
KY000063_1	KY000063.1	177558	PLSDB_version_2019_03_05	504	TRUE	Agrobacterium fabrum strain CFBP6549 plasmid pTi_CFBP6549, complete sequence	rep_cluster_490,rep_cluster_490		MPF_T		non-mobilizable
KY000062_1	KY000062.1	237718	PLSDB_version_2019_03_05	504	TRUE	Agrobacterium genomosp. 3 strain CFBP4424 plasmid pTi_CFBP4424, complete sequence	rep_cluster_490		MPF_T		non-mobilizable
KY000061_1	KY000061.1	194259	PLSDB_version_2019_03_05	0	TRUE	Agrobacterium tumefaciens strain CFBP2413 plasmid pTi_CFBP2413, complete sequence	rep_cluster_352	MOBP,MOBQ	MPF_T		conjugative
KY000060_1	KY000060.1	218220	PLSDB_version_2019_03_05	504	TRUE	Agrobacterium tumefaciens strain CFBP2407 plasmid pTi_CFBP2407, complete sequence	rep_cluster_490	MOBP,MOBQ	MPF_T		conjugative
KY000059_1	KY000059.1	186866	PLSDB_version_2019_03_05	504	TRUE	Agrobacterium tumefaciens strain CFBP1898 plasmid pTi_CFBP1898, complete sequence	rep_cluster_490		MPF_T		non-mobilizable
KY000058_1	KY000058.1	185662	PLSDB_version_2019_03_05	504	TRUE	Agrobacterium rhizogenes strain CFBP1317 plasmid pTi_CFBP1317, complete sequence	rep_cluster_490		MPF_T		non-mobilizable
KY000057_1	KY000057.1	203533	PLSDB_version_2019_03_05	504	TRUE	Agrobacterium fabrum strain CFBP5505 plasmid pTi_CFBP5505, complete sequence	rep_cluster_490		MPF_T		non-mobilizable
KY000056_1	KY000056.1	159663	PLSDB_version_2019_03_05	504	TRUE	Agrobacterium vitis strain Tun201 plasmid pTi_Tun201, complete sequence	rep_cluster_490	MOBP,MOBQ	MPF_T		conjugative
KY000055_1	KY000055.1	217272	PLSDB_version_2019_03_05	504	TRUE	Agrobacterium rubi strain Tun159 plasmid pTi_Tun159, complete sequence	rep_cluster_490		MPF_T		non-mobilizable
KY000054_1	KY000054.1	218289	PLSDB_version_2019_03_05	504	TRUE	Agrobacterium tumefaciens strain Tun154 plasmid pTi_Tun154, complete sequence	rep_cluster_490		MPF_T		non-mobilizable
KY000053_1	KY000053.1	217655	PLSDB_version_2019_03_05	504	TRUE	Agrobacterium genomosp. 1 strain DC12-001 plasmid pTi_DC12-001, complete sequence	rep_cluster_490		MPF_T		non-mobilizable
KY000052_1	KY000052.1	217804	PLSDB_version_2019_03_05	504	TRUE	Agrobacterium tumefaciens strain CFBP7000 plasmid pTi_CFBP7000, complete sequence	rep_cluster_490		MPF_T		non-mobilizable
KY000051_1	KY000051.1	216754	PLSDB_version_2019_03_05	504	TRUE	Agrobacterium genomosp. 1 strain CFBP5503 plasmid pTi_CFBP5503, complete sequence	rep_cluster_490	MOBQ	MPF_T		conjugative
KY000050_1	KY000050.1	177135	PLSDB_version_2019_03_05	504	TRUE	Agrobacterium tumefaciens strain CFBP4442 plasmid pTi_CFBP4442, complete sequence	rep_cluster_490		MPF_T		non-mobilizable
KY000049_1	KY000049.1	218205	PLSDB_version_2019_03_05	504	TRUE	Agrobacterium rhizogenes strain CFBP4423 plasmid pTi_CFBP4423, complete sequence	rep_cluster_490		MPF_T		non-mobilizable
KY000048_1	KY000048.1	217843	PLSDB_version_2019_03_05	504	TRUE	Agrobacterium rhizogenes strain CFBP2746 plasmid pTi_CFBP2746, complete sequence	rep_cluster_490		MPF_T		non-mobilizable
KY000047_1	KY000047.1	185402	PLSDB_version_2019_03_05	504	TRUE	Agrobacterium genomosp. 1 strain CFBP2516 plasmid pTi_CFBP2516, complete sequence	rep_cluster_490		MPF_T		non-mobilizable
KY000046_1	KY000046.1	178205	PLSDB_version_2019_03_05	504	TRUE	Agrobacterium genomosp. 1 strain CFBP2177 plasmid pTi_CFBP2177, complete sequence	rep_cluster_490		MPF_T		non-mobilizable
KY000044_1	KY000044.1	203551	PLSDB_version_2019_03_05	504	TRUE	Agrobacterium fabrum strain CFBP1933 plasmid pTi_CFBP1933, complete sequence	rep_cluster_490		MPF_T		non-mobilizable
KY000043_1	KY000043.1	238155	PLSDB_version_2019_03_05	504	TRUE	Agrobacterium rhizogenes strain CFBP1905 plasmid pTi_CFBP1905, complete sequence	rep_cluster_490		MPF_T		non-mobilizable
KY000041_1	KY000041.1	206707	PLSDB_version_2019_03_05	504	TRUE	Agrobacterium tumefaciens strain CFBP296 plasmid pTi_CFBP296, complete sequence	rep_cluster_490		MPF_T		non-mobilizable
KY000039_1	KY000039.1	204399	PLSDB_version_2019_03_05	504	TRUE	Agrobacterium deltaense strain Tun180 plasmid pTi_Tun180, complete sequence	rep_cluster_490	MOBQ	MPF_T		conjugative
KY000038_1	KY000038.1	214064	PLSDB_version_2019_03_05	511	TRUE	Agrobacterium rhizogenes strain 1724 plasmid pRi_1724, complete sequence		MOBQ,MOBQ	MPF_T		conjugative
KY000037_1	KY000037.1	139561	PLSDB_version_2019_03_05	0	TRUE	Agrobacterium sp. strain LBA4404 plasmid pTi_LBA4404, complete sequence	rep_cluster_352	MOBP	MPF_T		conjugative
KY000036_1	KY000036.1	180882	PLSDB_version_2019_03_05	504	TRUE	Agrobacterium sp. strain GV3101 plasmid pTi_GV3101, complete sequence	rep_cluster_490	MOBQ	MPF_T		conjugative
KY000035_1	KY000035.1	189226	PLSDB_version_2019_03_05	0	TRUE	Agrobacterium sp. strain EHA101 plasmid pTi_EHA101, complete sequence	rep_cluster_490,rep_cluster_553	MOBP,MOBQ	MPF_T		conjugative
KY000034_1	KY000034.1	182368	PLSDB_version_2019_03_05	504	TRUE	Agrobacterium sp. strain C58PMP90 plasmid pTi_C58PMP90, complete sequence	rep_cluster_490	MOBQ	MPF_T		conjugative
KY000033_1	KY000033.1	185264	PLSDB_version_2019_03_05	511	TRUE	Agrobacterium rhizogenes strain 26-59 plasmid pRi_26-59, complete sequence		MOBQ,MOBQ	MPF_T		conjugative
KY000032_1	KY000032.1	193028	PLSDB_version_2019_03_05	0	TRUE	Agrobacterium fabrum strain CFBP2788 plasmid pTi_CFBP2788, complete sequence	rep_cluster_490,rep_cluster_553	MOBP,MOBQ,MOBQ	MPF_T		conjugative
KY000031_1	KY000031.1	204033	PLSDB_version_2019_03_05	504	TRUE	Agrobacterium genomosp. 1 strain Tun198 plasmid pTi_Tun198, complete sequence	rep_cluster_490	MOBQ	MPF_T		conjugative
KY000030_1	KY000030.1	191583	PLSDB_version_2019_03_05	0	TRUE	Agrobacterium genomosp. 1 strain CFBP5767 plasmid pTi_CFBP5767, complete sequence	rep_cluster_352	MOBP	MPF_T		conjugative
KY000029_1	KY000029.1	220031	PLSDB_version_2019_03_05	0	TRUE	Agrobacterium genomosp. 6 strain CFBP5499 plasmid pTi_CFBP5499, complete sequence	rep_cluster_490,rep_cluster_553	MOBP,MOBQ	MPF_T		conjugative
KY000028_1	KY000028.1	193011	PLSDB_version_2019_03_05	504	TRUE	Agrobacterium genomosp. 1 strain CFBP2712 plasmid pTi_CFBP2712, complete sequence	rep_cluster_490	MOBQ	MPF_T		conjugative
KY000027_1	KY000027.1	197348	PLSDB_version_2019_03_05	504	TRUE	Agrobacterium rhizogenes strain CFBP2692 plasmid pTi_CFBP2692, complete sequence	rep_cluster_490	MOBQ	MPF_T		conjugative
KY000026_1	KY000026.1	228503	PLSDB_version_2019_03_05	0	TRUE	Agrobacterium genomosp. 6 strain CFBP1873 plasmid pTi_CFBP1873, complete sequence	rep_cluster_490,rep_cluster_553	MOBP,MOBQ	MPF_T		conjugative
KY000025_1	KY000025.1	220031	PLSDB_version_2019_03_05	0	TRUE	Agrobacterium genomosp. 6 strain AR125 plasmid pTi_AR125, complete sequence	rep_cluster_490,rep_cluster_553	MOBP,MOBQ	MPF_T		conjugative
KY748190_1	KY748190.1	122022	PLSDB_version_2019_03_05	0	TRUE	Escherichia coli strain EC008 plasmid pEC008, complete sequence	IncI-gamma/K1	MOBP	MPF_I	MOBP	conjugative
KY748189_1	KY748189.1	104790	PLSDB_version_2019_03_05	0	TRUE	Escherichia coli strain EC007 plasmid pEC007, complete sequence	IncI-gamma/K1	MOBP	MPF_I	MOBP	conjugative
KY748188_1	KY748188.1	106128	PLSDB_version_2019_03_05	0	TRUE	Escherichia coli strain EC006 plasmid pEC006, complete sequence	IncI-gamma/K1	MOBP	MPF_I	MOBP	conjugative
MF136769_1	MF136769.1	3402	PLSDB_version_2019_03_05	637	TRUE	Arcobacter butzleri strain RW-13 plasmid pABRW13, complete sequence					non-mobilizable
MF144193_1	MF144193.1	108037	PLSDB_version_2019_03_05	0	TRUE	Klebsiella pneumoniae strain 205880 plasmid p205880-NR1, complete sequence	IncFIB				non-mobilizable
MF133442_1	MF133442.1	122080	PLSDB_version_2019_03_05	0	TRUE	Klebsiella pneumoniae strain 11219 plasmid p11219-CTXM, complete sequence	IncFIB				non-mobilizable
CP022269_1	CP022269.1	42275	PLSDB_version_2019_03_05	0	TRUE	Xanthomonas citri pv. vignicola strain CFBP7112 plasmid plB, complete sequence	rep_cluster_429	MOBF	MPF_T		conjugative
CP022268_1	CP022268.1	65309	PLSDB_version_2019_03_05	0	TRUE	Xanthomonas citri pv. vignicola strain CFBP7112 plasmid plA, complete sequence					non-mobilizable
KY354306_1	KY354306.1	110253	PLSDB_version_2019_03_05	0	TRUE	Klebsiella pneumoniae strain 301 plasmid pKP301b, complete sequence	IncFIB				non-mobilizable
KY463454_1	KY463454.1	33309	PLSDB_version_2019_03_05	0	TRUE	Escherichia coli strain WCHEC1618 plasmid pMCR_WCHEC1618, complete sequence	IncX4	MOBP	MPF_T		conjugative
KY463452_1	KY463452.1	49897	PLSDB_version_2019_03_05	0	TRUE	Escherichia coli strain WCHEC1622 plasmid pMCR_WCHEC1622, complete sequence	IncP	MOBP	MPF_T		conjugative
KY463451_1	KY463451.1	33309	PLSDB_version_2019_03_05	0	TRUE	Escherichia coli strain WCHEC1606 plasmid pMCR_WCHEC1606, complete sequence	IncX4	MOBP	MPF_T		conjugative
KY994647_1	KY994647.1	4984	PLSDB_version_2019_03_05	507	TRUE	Streptococcus suis strain 90-1330 plasmid pSS90-1330, complete sequence	Inc11	MOBV			mobilizable
KY503037_1	KY503037.1	120754	PLSDB_version_2019_03_05	0	TRUE	Pseudomonas fluorescens strain PC24 plasmid pPHE24, complete sequence	IncP				non-mobilizable
KY503036_1	KY503036.1	39609	PLSDB_version_2019_03_05	521	TRUE	Pseudomonas fluorescens strain PC20 plasmid pPHE20, complete sequence	rep_cluster_356				non-mobilizable
KY930475_1	KY930475.1	4192	PLSDB_version_2019_03_05	524	TRUE	Lactobacillus reuteri strain FD3 plasmid pFD3.1, complete sequence	rep_cluster_1277				non-mobilizable
KY486775_1	KY486775.1	4956	PLSDB_version_2019_03_05	519	TRUE	Vibrio cholerae non-O1/non-O139 strain HC-1A2 plasmid pSDH-1, complete sequence	rep_cluster_1167	MOBP			mobilizable
KY486774_1	KY486774.1	5580	PLSDB_version_2019_03_05	518	TRUE	Vibrio cholerae non-O1/non-O139 strain HC-1A2 plasmid pSDH-2, complete sequence					non-mobilizable
KY887591_1	KY887591.1	188855	PLSDB_version_2019_03_05	0	TRUE	Escherichia coli strain Ec19 plasmid pEc19, complete sequence	IncC	MOBH,MOBH	MPF_F	MOBH	conjugative
KY689238_1	KY689238.1	85874	PLSDB_version_2019_03_05	0	TRUE	Klebsiella pneumoniae strain TP-P16 plasmid pKPC_P16, complete sequence	IncR,IncU				non-mobilizable
KT965093_1	KT965093.1	62011	PLSDB_version_2019_03_05	0	TRUE	Acinetobacter towneri strain G295 plasmid pNDM-GJ02, complete sequence		MOBP			mobilizable
KT965092_1	KT965092.1	30293	PLSDB_version_2019_03_05	0	TRUE	Acinetobacter towneri strain G165 plasmid pNDM-GJ01, complete sequence	rep_cluster_1072				non-mobilizable
HE616532_1	HE616532.1	8953	PLSDB_version_2019_03_05	0	TRUE	Shigella sonnei 53G plasmid E, complete genome	rep_cluster_1155				non-mobilizable
HE616531_1	HE616531.1	2089	PLSDB_version_2019_03_05	61	TRUE	Shigella sonnei 53G plasmid C, complete genome	Col(BS512)				non-mobilizable
HE616530_1	HE616530.1	5153	PLSDB_version_2019_03_05	0	TRUE	Shigella sonnei 53G plasmid B, complete genome	rep_cluster_2350	MOBF		MOB_unknown	mobilizable
HE616529_1	HE616529.1	215774	PLSDB_version_2019_03_05	0	TRUE	Shigella sonnei 53G plasmid A, complete genome	IncFIA	MOBF,MOBP	MPF_Unknown		conjugative
CP014753_1	CP014753.1	72996	PLSDB_version_2019_03_05	0	TRUE	Escherichia coli strain PSUO103 plasmid, complete sequence	IncFIB	MOBF	MPF_F	MOBF	conjugative
CP012114_1	CP012114.1	109613	PLSDB_version_2019_03_05	0	TRUE	Escherichia coli strain PSUO78 plasmid pPSUO78_2, complete sequence	rep_cluster_488				non-mobilizable
CP012113_1	CP012113.1	132464	PLSDB_version_2019_03_05	0	TRUE	Escherichia coli strain PSUO78 plasmid pPSUO78_1, complete sequence	IncFIB,rep_cluster_2244	MOBF,MOBF	MPF_F	MOBF	conjugative
KY174332_1	KY174332.1	137060	PLSDB_version_2019_03_05	0	TRUE	Klebsiella pneumoniae strain 1220 plasmid p1220-CTXM, complete sequence	IncFII,IncR,rep_cluster_2183	MOBF,MOBF	MPF_F		conjugative
KY174331_1	KY174331.1	63530	PLSDB_version_2019_03_05	0	TRUE	Shigella sonnei strain 1173 plasmid p1173-CTXM, complete sequence	IncI2	MOBP	MPF_T		conjugative
KX839210_1	KX839210.1	18266	PLSDB_version_2019_03_05	0	TRUE	Klebsiella pneumoniae strain KP1814 plasmid pKP1814-4, complete sequence					non-mobilizable
KX839209_1	KX839209.1	95701	PLSDB_version_2019_03_05	0	TRUE	Klebsiella pneumoniae strain KP1814 plasmid pKP1814-3, complete sequence	IncFIA,IncFIC	MOBF	MPF_F	MOBP	conjugative
KX839208_1	KX839208.1	187349	PLSDB_version_2019_03_05	0	TRUE	Klebsiella pneumoniae strain KP1814 plasmid pKP1814-2, complete sequence	IncFIB,IncFII,rep_cluster_2183	MOBF,MOBF	MPF_F		conjugative
KX839207_1	KX839207.1	299858	PLSDB_version_2019_03_05	0	TRUE	Klebsiella pneumoniae strain KP1814 plasmid pKP1814-1, complete sequence	IncU	MOBH	MPF_F		conjugative
LC205736_1	LC205736.1	31654	PLSDB_version_2019_03_05	0	TRUE	Lactococcus garvieae plasmid pBSLG13015 DNA, complete sequence, strain: BSLG13015	rep_cluster_796	MOBQ			mobilizable
MF150124_1	MF150124.1	9619	PLSDB_version_2019_03_05	0	TRUE	Klebsiella pneumoniae strain A64216 plasmid pKP64216c, complete sequence	ColRNAI_rep_cluster_1857	MOBC			mobilizable
MF150123_1	MF150123.1	154469	PLSDB_version_2019_03_05	0	TRUE	Klebsiella pneumoniae strain A64216 plasmid pKP64216b, complete sequence	IncC	MOBH,MOBH	MPF_F	MOBH	conjugative
MF150122_1	MF150122.1	205089	PLSDB_version_2019_03_05	0	TRUE	Klebsiella pneumoniae strain A64477 plasmid pKP64477b, complete sequence	IncFIB,IncHI1B	MOBH	MPF_F		conjugative
MF150121_1	MF150121.1	154598	PLSDB_version_2019_03_05	0	TRUE	Klebsiella pneumoniae strain A64477 plasmid pKP64477c, complete sequence	IncC	MOBH,MOBH	MPF_F	MOBH	conjugative
MF150120_1	MF150120.1	46494	PLSDB_version_2019_03_05	0	TRUE	Klebsiella pneumoniae strain A64477 plasmid pKP64477d, complete sequence	IncU,IncX3	MOBP	MPF_T		conjugative
MF150119_1	MF150119.1	9294	PLSDB_version_2019_03_05	0	TRUE	Klebsiella pneumoniae strain A64477 plasmid pKP64477e, complete sequence	ColRNAI_rep_cluster_1857	MOBC			mobilizable
MF150118_1	MF150118.1	176346	PLSDB_version_2019_03_05	0	TRUE	Proteus mirabilis strain A64421 plasmid pPM64421a, complete sequence	IncC	MOBH,MOBH	MPF_F	MOBH	conjugative
MF150117_1	MF150117.1	36059	PLSDB_version_2019_03_05	0	TRUE	Proteus mirabilis strain A64421 plasmid pPM64421b, complete sequence		MOBP			mobilizable
KY991369_1	KY991369.1	3071	PLSDB_version_2019_03_05	0	TRUE	Salmonella enterica subsp. enterica serovar Anatum strain CVM N57952F plasmid N57952F_qnrB19, complete sequence	rep_cluster_2335			MOBP	mobilizable
KY887596_1	KY887596.1	165169	PLSDB_version_2019_03_05	0	TRUE	Escherichia coli strain Ec158 plasmid pEc158, complete sequence	IncC	MOBH,MOBH	MPF_F	MOBH	conjugative
KY887595_1	KY887595.1	233057	PLSDB_version_2019_03_05	0	TRUE	Escherichia coli strain Ec78 plasmid pEc78, complete sequence	IncC	MOBH,MOBH	MPF_F	MOBH	conjugative
KY887594_1	KY887594.1	215528	PLSDB_version_2019_03_05	0	TRUE	Klebsiella pneumoniae strain Kp55 plasmid pKp55, complete sequence	IncC	MOBH,MOBH	MPF_F	MOBH	conjugative
KY887593_1	KY887593.1	200459	PLSDB_version_2019_03_05	0	TRUE	Citrobacter freundii strain Cf53 plasmid pCf53, complete sequence	IncC	MOBH,MOBH	MPF_F	MOBH	conjugative
KY887592_1	KY887592.1	219342	PLSDB_version_2019_03_05	0	TRUE	Citrobacter freundii strain Cf52 plasmid pCf52, complete sequence	IncC	MOBH,MOBH	MPF_F	MOBH	conjugative
KY887590_1	KY887590.1	228517	PLSDB_version_2019_03_05	0	TRUE	Escherichia coli strain Ec9 plasmid pEc9, complete sequence	IncC,IncY	MOBH,MOBH	MPF_F	MOBH	conjugative
MF157411_1	MF157411.1	4577	PLSDB_version_2019_03_05	0	TRUE	Escherichia coli strain EC1000 plasmid pCR2, complete sequence	Inc11				non-mobilizable
KY792081_1	KY792081.1	63839	PLSDB_version_2019_03_05	0	TRUE	Escherichia coli strain EC-MCR1.8 plasmid unnamed, complete sequence	IncI2	MOBP	MPF_T		conjugative
KY749247_1	KY749247.1	97566	PLSDB_version_2019_03_05	0	TRUE	Salmonella enterica subsp. enterica serovar Paratyphi B plasmid R1, complete sequence	IncFIA,IncFIC	MOBF	MPF_F	MOBF	conjugative
KY405001_1	KY405001.1	63087	PLSDB_version_2019_03_05	0	TRUE	Escherichia coli strain Ec28 plasmid pEC28, complete sequence	IncI2	MOBP	MPF_T		conjugative
KY296096_1	KY296096.1	35306	PLSDB_version_2019_03_05	0	TRUE	Pseudomonas aeruginosa strain 14057 plasmid p14057-tetA, complete sequence	rep_cluster_1420	MOBP			mobilizable
KY296095_1	KY296095.1	51663	PLSDB_version_2019_03_05	0	TRUE	Pseudomonas aeruginosa strain 14057 plasmid p14057-KPC, complete sequence	IncU				non-mobilizable
KX894453_1	KX894453.1	33303	PLSDB_version_2019_03_05	0	TRUE	Escherichia coli strain IHIT31346 plasmid pMCR-1-IHIT35346, complete sequence	IncX4	MOBP	MPF_T		conjugative
KY555070_1	KY555070.1	76724	PLSDB_version_2019_03_05	522	TRUE	Aeromonas salmonicida subsp. salmonicida strain 01-B526 plasmid pAsa9, complete sequence	rep_cluster_1169	MOBF	MPF_F		conjugative
KY555069_1	KY555069.1	157744	PLSDB_version_2019_03_05	522	TRUE	Aeromonas salmonicida subsp. salmonicida strain 01-B526 plasmid pAsa5, complete sequence	rep_cluster_1169	MOBF	MPF_F		conjugative
KY623659_1	KY623659.1	124415	PLSDB_version_2019_03_05	0	TRUE	Alcaligenes faecalis strain GZAF1 plasmid pGZAF1_VIM, complete sequence					non-mobilizable
CP022016_1	CP022016.1	473456	PLSDB_version_2019_03_05	169	TRUE	Salmonella enterica subsp. enterica serovar India str. SA20085604 plasmid unnamed1, complete sequence					non-mobilizable
AP018279_1	AP018279.1	5239	PLSDB_version_2019_03_05	24	TRUE	Calothrix sp. NIES-4101 plasmid plasmid6 DNA, complete genome					non-mobilizable
AP018278_1	AP018278.1	72581	PLSDB_version_2019_03_05	23	TRUE	Calothrix sp. NIES-4101 plasmid plasmid5 DNA, complete genome		MOBF			mobilizable
AP018277_1	AP018277.1	126615	PLSDB_version_2019_03_05	22	TRUE	Calothrix sp. NIES-4101 plasmid plasmid4 DNA, complete genome	rep_cluster_555	MOBP,MOBP			mobilizable
AP018276_1	AP018276.1	55090	PLSDB_version_2019_03_05	21	TRUE	Calothrix sp. NIES-4101 plasmid plasmid3 DNA, complete genome	rep_cluster_1622	MOBV			mobilizable
AP018275_1	AP018275.1	91394	PLSDB_version_2019_03_05	20	TRUE	Calothrix sp. NIES-4101 plasmid plasmid2 DNA, complete genome	rep_cluster_1679				non-mobilizable
CP021891_1	CP021891.1	23665	PLSDB_version_2019_03_05	168	TRUE	Bacillus velezensis strain SRCM101413 plasmid pBV1413 sequence					non-mobilizable
KX443407_1	KX443407.1	106558	PLSDB_version_2019_03_05	505	TRUE	Rhodococcus hoagii strain PAM1533 plasmid PVAPB1533, complete sequence	rep_cluster_1307	MOBF	MPF_T		conjugative
KX443406_1	KX443406.1	106112	PLSDB_version_2019_03_05	505	TRUE	Rhodococcus hoagii strain PAM1413 plasmid pVAPB1413, complete sequence	rep_cluster_1307	MOBF	MPF_T		conjugative
KX443405_1	KX443405.1	80823	PLSDB_version_2019_03_05	505	TRUE	Rhodococcus hoagii strain PAM2279 plasmid pVAPA2279, complete sequence	rep_cluster_1307	MOBF	MPF_T		conjugative
KX443404_1	KX443404.1	80730	PLSDB_version_2019_03_05	505	TRUE	Rhodococcus hoagii strain PAM2287 plasmid pVAPA2287, complete sequence	rep_cluster_1307	MOBF	MPF_T		conjugative
KX443403_1	KX443403.1	80754	PLSDB_version_2019_03_05	505	TRUE	Rhodococcus hoagii strain PAM2288 plasmid pVAPA2288, complete sequence	rep_cluster_1307	MOBF	MPF_T		conjugative
KX443402_1	KX443402.1	80625	PLSDB_version_2019_03_05	505	TRUE	Rhodococcus hoagii strain PAM2285 plasmid pVAPA2285, complete sequence	rep_cluster_1307	MOBF	MPF_T		conjugative
KX443401_1	KX443401.1	113690	PLSDB_version_2019_03_05	420	TRUE	Rhodococcus hoagii strain PAM1572 plasmid pVAPN1572, complete sequence	rep_cluster_1307	MOBF			mobilizable
KX443400_1	KX443400.1	120857	PLSDB_version_2019_03_05	420	TRUE	Rhodococcus hoagii strain PAM1557 plasmid pVAPN1557, complete sequence	rep_cluster_1307	MOBF			mobilizable
KX443399_1	KX443399.1	120886	PLSDB_version_2019_03_05	420	TRUE	Rhodococcus hoagii strain PAM1354 plasmid pVAPA1354, complete sequence	rep_cluster_1307	MOBF			mobilizable
KX443398_1	KX443398.1	120731	PLSDB_version_2019_03_05	420	TRUE	Rhodococcus hoagii strain PAM1204 plasmid pVAPN1204, complete sequence	rep_cluster_1307	MOBF			mobilizable
KX443397_1	KX443397.1	78500	PLSDB_version_2019_03_05	505	TRUE	Rhodococcus hoagii strain PAM1475 plasmid pVAPB1475, complete sequence	rep_cluster_1307	MOBF	MPF_T		conjugative
KX443396_1	KX443396.1	80816	PLSDB_version_2019_03_05	505	TRUE	Rhodococcus hoagii strain PAM1271 plasmid pVAPA1271, complete sequence	rep_cluster_1307	MOBF	MPF_T		conjugative
KX443395_1	KX443395.1	80808	PLSDB_version_2019_03_05	505	TRUE	Rhodococcus hoagii strain PAM2282 plasmid pVAPA2282, complete sequence	rep_cluster_1307	MOBF	MPF_T		conjugative
KX443394_1	KX443394.1	80608	PLSDB_version_2019_03_05	505	TRUE	Rhodococcus hoagii strain PAM1643 plasmid pVAPA1643, complete sequence	rep_cluster_1307	MOBF	MPF_T		conjugative
KX443393_1	KX443393.1	80825	PLSDB_version_2019_03_05	505	TRUE	Rhodococcus hoagii strain PAM1637 plasmid pVAPA1637, complete sequence	rep_cluster_1307	MOBF	MPF_T		conjugative
KX443392_1	KX443392.1	80642	PLSDB_version_2019_03_05	505	TRUE	Rhodococcus hoagii strain PAM1340 plasmid pVAPA1340, complete sequence	rep_cluster_1307	MOBF	MPF_T		conjugative
KX443391_1	KX443391.1	80815	PLSDB_version_2019_03_05	505	TRUE	Rhodococcus hoagii strain PAM1600 plasmid pVAPA1600, complete sequence	rep_cluster_1307	MOBF	MPF_T		conjugative
KX443390_1	KX443390.1	80814	PLSDB_version_2019_03_05	505	TRUE	Rhodococcus hoagii strain PAM1422 plasmid pVAPA1422, complete sequence	rep_cluster_1307	MOBF	MPF_T		conjugative
KX443389_1	KX443389.1	80818	PLSDB_version_2019_03_05	505	TRUE	Rhodococcus hoagii strain PAM1357 plasmid pVAPA1357, complete sequence	rep_cluster_1307	MOBF	MPF_T		conjugative
KX443388_1	KX443388.1	83314	PLSDB_version_2019_03_05	505	TRUE	Rhodococcus hoagii strain PAM1216 plasmid pVAPA1216, complete sequence	rep_cluster_1307	MOBF	MPF_T		conjugative
KY554955_1	KY554955.1	2590	PLSDB_version_2019_03_05	0	TRUE	Escherichia coli plasmid pET20160881, complete sequence					non-mobilizable
KY486279_1	KY486279.1	43257	PLSDB_version_2019_03_05	0	TRUE	Salmonella sp. strain SH-01 plasmid pSH-01, complete sequence	IncR			MOBF	mobilizable
KY863418_1	KY863418.1	314137	PLSDB_version_2019_03_05	0	TRUE	Enterobacter asburiae strain AMA 497 plasmid pOXA436, complete sequence	IncHI2A,rep_cluster_1088	MOBH	MPF_F	MOBH	conjugative
KY848295_1	KY848295.1	75231	PLSDB_version_2019_03_05	0	TRUE	Shigella flexneri Y strain RC960 plasmid pRC960-1, complete sequence	IncFIB	MOBC	MPF_T		conjugative
KY784668_1	KY784668.1	65538	PLSDB_version_2019_03_05	0	TRUE	Shigella flexneri Y strain C960 plasmid pRC960-2, complete sequence	IncI2	MOBP	MPF_T		conjugative
KY554216_1	KY554216.1	29320	PLSDB_version_2019_03_05	0	TRUE	Enterococcus faecium strain Efa-125 plasmid pEfa-125gr, complete sequence	rep_cluster_889				non-mobilizable
KY041843_1	KY041843.1	45346	PLSDB_version_2019_03_05	0	TRUE	Escherichia coli strain ZHDC40 plasmid pZHDC40, complete sequence	IncX3	MOBP	MPF_T		conjugative
KY126370_1	KY126370.1	114969	PLSDB_version_2019_03_05	0	TRUE	Enterobacter cloacae subsp. cloacae strain MN201516 plasmid pOP-I, complete sequence	rep_cluster_1444	MOBP		MOB_unknown	mobilizable
LN846933_1	LN846933.1	11970	PLSDB_version_2019_03_05	0	TRUE	Carnobacterium maltaromaticum strain LMA28 LMA_pb plasmid, complete genome	rep_cluster_342	MOBP			mobilizable
LN846932_1	LN846932.1	58851	PLSDB_version_2019_03_05	544	TRUE	Carnobacterium maltaromaticum strain LMA28 LMA_pa plamid, complete genome		MOBQ			mobilizable
LN846931_1	LN846931.1	97275	PLSDB_version_2019_03_05	543	TRUE	Carnobacterium maltaromaticum strain LMA28 megaplasmid, complete genome					non-mobilizable
KY563785_1	KY563785.1	12473	PLSDB_version_2019_03_05	0	TRUE	Escherichia coli plasmid pCAGO, complete sequence	ColE10				non-mobilizable
KY865324_1	KY865324.1	16293	PLSDB_version_2019_03_05	0	TRUE	Escherichia coli strain SY3018 plasmid pECXH3, complete sequence					non-mobilizable
KY865323_1	KY865323.1	113006	PLSDB_version_2019_03_05	0	TRUE	Escherichia coli strain SY286M plasmid pECM13, complete sequence	IncI-gamma/K1	MOBP	MPF_I	MOBP	conjugative
KY865322_1	KY865322.1	77822	PLSDB_version_2019_03_05	0	TRUE	Escherichia coli strain DH286F plasmid pECF12, complete sequence	IncFIA,IncFII	MOBF	MPF_F	MOBP	conjugative
KY865321_1	KY865321.1	92545	PLSDB_version_2019_03_05	0	TRUE	Escherichia coli strain CH292B plasmid pECB11, complete sequence	IncFIA,IncFII	MOBF,MOBQ	MPF_F	MOBP	conjugative
KY865320_1	KY865320.1	67077	PLSDB_version_2019_03_05	0	TRUE	Escherichia coli strain SH21G plasmid pEC295cfr, complete sequence	IncFIA	MOBF,MOBV	MPF_F	MOBF	conjugative
KY865319_1	KY865319.1	37663	PLSDB_version_2019_03_05	0	TRUE	Escherichia coli strain SY3018 plasmid pEC14cfr, complete sequence	IncX4	MOBP	MPF_T		conjugative
KY471315_1	KY471315.1	60357	PLSDB_version_2019_03_05	0	TRUE	Escherichia coli strain M19855 plasmid pMCR-M19855, complete sequence	IncI2	MOBP	MPF_T		conjugative
KY471314_1	KY471314.1	63230	PLSDB_version_2019_03_05	0	TRUE	Escherichia coli strain M19736 plasmid pMCR-M19736, complete sequence	IncI2	MOBP	MPF_T		conjugative
KY471313_1	KY471313.1	61653	PLSDB_version_2019_03_05	0	TRUE	Escherichia coli strain M19441 plasmid pMCR-M19441, complete sequence	IncI2	MOBP	MPF_T		conjugative
KY471312_1	KY471312.1	61632	PLSDB_version_2019_03_05	0	TRUE	Escherichia coli strain M19242 plasmid pMCR-M19242, complete sequence	IncI2	MOBP	MPF_T		conjugative
KY471311_1	KY471311.1	61584	PLSDB_version_2019_03_05	0	TRUE	Escherichia coli strain M19241 plasmid pMCR-M19241, complete sequence	IncI2	MOBP	MPF_T		conjugative
KY471310_1	KY471310.1	61531	PLSDB_version_2019_03_05	0	TRUE	Escherichia coli strain M17059 plasmid pMCR-M17059, complete sequence	IncI2	MOBP	MPF_T		conjugative
KY471309_1	KY471309.1	60735	PLSDB_version_2019_03_05	0	TRUE	Escherichia coli strain M15224 plasmid pMCR-M15224, complete sequence	IncI2	MOBP	MPF_T		conjugative
KY471308_1	KY471308.1	61198	PLSDB_version_2019_03_05	0	TRUE	Escherichia coli strain M15049 plasmid pMCR-M15049, complete sequence	IncI2	MOBP	MPF_T		conjugative
KY471307_1	KY471307.1	64600	PLSDB_version_2019_03_05	0	TRUE	Escherichia coli strain GN775 plasmid pMCR-GN775, complete sequence	IncI2	MOBP	MPF_T		conjugative
KX912253_1	KX912253.1	108672	PLSDB_version_2019_03_05	0	TRUE	Enterobacter asburiae strain H162620587 plasmid pJF-587, complete sequence	IncFII,IncR	MOBF	MPF_F		conjugative
CP021792_1	CP021792.1	1743	PLSDB_version_2019_03_05	0	TRUE	Zymomonas mobilis subsp. mobilis strain NRRL B-1960 plasmid pZMO1960_1A, complete sequence	Inc13				non-mobilizable
KX957969_1	KX957969.1	206274	PLSDB_version_2019_03_05	0	TRUE	Vibrio alginolyticus plasmid pVAS114, complete sequence	rep_cluster_1134,rep_cluster_1254	MOBH	MPF_F		conjugative
KX957968_1	KX957968.1	187130	PLSDB_version_2019_03_05	0	TRUE	Vibrio alginolyticus plasmid pVAS19, complete sequence	rep_cluster_1134	MOBH	MPF_F		conjugative
LT882699_1	LT882699.1	177037	PLSDB_version_2019_03_05	0	TRUE	Enterobacter cloacae isolate Enterobacter cloacae ENCL58 genome assembly, plasmid: I	IncC	MOBH,MOBH	MPF_F	MOBH	conjugative
LT882698_1	LT882698.1	321455	PLSDB_version_2019_03_05	0	TRUE	Klebsiella pneumoniae strain Klebsiella pneumoniae KLPN57 genome assembly, plasmid: I	IncC,IncFIB,rep_cluster_995	MOBF,MOBF,MOBH,MOBH	MPF_F	MOBH	conjugative
CP021419_1	CP021419.1	33304	PLSDB_version_2019_03_05	0	TRUE	Escherichia coli strain ICBEC12-3F plasmid pICBEC12-3mcr, complete sequence	IncX4	MOBP	MPF_T		conjugative
CP021418_1	CP021418.1	31224	PLSDB_version_2019_03_05	0	TRUE	Escherichia coli strain ICBEC171S plasmid pICBEC171Smcr, complete sequence	IncX4	MOBP	MPF_T		conjugative
KY399978_1	KY399978.1	148456	PLSDB_version_2019_03_05	0	TRUE	Vibrio cholerae O139 strain ICDC-211 plasmid pVC211, complete sequence	IncC,rep_cluster_1254	MOBH,MOBH,MOBP	MPF_F	MOBH	conjugative
KU644677_1	KU644677.1	16197	PLSDB_version_2019_03_05	0	TRUE	Aeromonas caviae isolate HP2 plasmid pHP2, complete sequence	IncU				non-mobilizable
KU644676_1	KU644676.1	7637	PLSDB_version_2019_03_05	0	TRUE	Aeromonas allosaccharophila isolate HP5 plasmid pHP5, complete sequence	IncQ2	MOBP			mobilizable
KU644675_1	KU644675.1	8213	PLSDB_version_2019_03_05	0	TRUE	Aeromonas caviae isolate HP16 plasmid pHP16, complete sequence	IncQ2	MOBP			mobilizable
KU644674_1	KU644674.1	7212	PLSDB_version_2019_03_05	0	TRUE	Aeromonas caviae isolate AB5 plasmid pAB5, complete sequence	IncQ2	MOBP			mobilizable
KU644673_1	KU644673.1	6410	PLSDB_version_2019_03_05	0	TRUE	Aeromonas caviae isolate HP1 plasmid pHP1, complete sequence	IncQ1	MOBQ			mobilizable
KU644672_1	KU644672.1	6388	PLSDB_version_2019_03_05	0	TRUE	Aeromonas caviae isolate HP18 plasmid pPH18, complete sequence	IncQ1	MOBQ			mobilizable
KX753679_1	KX753679.1	27025	PLSDB_version_2019_03_05	236	TRUE	Pasteurella multocida strain RCAD0259 plasmid pRCADGH-2, complete sequence	rep_cluster_1012	MOBP	MPF_T		conjugative
KX753678_1	KX753678.1	8254	PLSDB_version_2019_03_05	0	TRUE	Pasteurella multocida strain RCAD0259 plasmid pRCADGH-1, complete sequence	IncQ1	MOBQ		MOBQ	mobilizable
KT754167_1	KT754167.1	119227	PLSDB_version_2019_03_05	0	TRUE	Shigella dysenteriae 1 strain 69-3818 plasmid p69-3818, complete sequence	IncI-gamma/K1	MOBP	MPF_I	MOBP	conjugative
KT754165_1	KT754165.1	34449	PLSDB_version_2019_03_05	0	TRUE	Shigella dysenteriae 1 strain 93-531-1 plasmid p93-531-1, complete sequence	IncX4	MOBP	MPF_T		conjugative
KT754164_1	KT754164.1	111227	PLSDB_version_2019_03_05	0	TRUE	Shigella dysenteriae 1 strain 3099-85 plasmid p3099-85, complete sequence	IncFIA,IncFII	MOBF	MPF_F	MOBF	conjugative
KT754163_1	KT754163.1	58871	PLSDB_version_2019_03_05	0	TRUE	Shigella dysenteriae 1 strain A5468 plasmid pA5468, complete sequence	IncX1	MOBP	MPF_T		conjugative
KT754162_1	KT754162.1	111673	PLSDB_version_2019_03_05	0	TRUE	Shigella dysenteriae 1 strain BU53M1 plasmid pBU53M1, complete sequence	IncI-gamma/K1	MOBP	MPF_I	MOBP	conjugative
KT754161_1	KT754161.1	83692	PLSDB_version_2019_03_05	0	TRUE	Shigella dysenteriae 1 strain CAR10 plasmid pCAR10, complete sequence	IncFIA	MOBF	MPF_F		conjugative
KT754160_1	KT754160.1	129841	PLSDB_version_2019_03_05	0	TRUE	Shigella dysenteriae strain 80-547 plasmid p80-547, complete sequence	IncFIA,IncFIB,IncFII	MOBF	MPF_F	MOBF	conjugative
KY271415_1	KY271415.1	55680	PLSDB_version_2019_03_05	0	TRUE	Klebsiella pneumoniae strain H151400611 plasmid IncN_typeC, complete sequence	IncN	MOBF	MPF_T	MOBF	conjugative
KY271414_1	KY271414.1	52848	PLSDB_version_2019_03_05	0	TRUE	Klebsiella pneumoniae strain H151440672 plasmid IncN_typeB, complete sequence	IncN	MOBF	MPF_T	MOBF	conjugative
KY271413_1	KY271413.1	54345	PLSDB_version_2019_03_05	0	TRUE	Klebsiella pneumoniae strain KL49 plasmid IncN_typeA, complete sequence	IncN	MOBF	MPF_T	MOBF	conjugative
KY271407_1	KY271407.1	116325	PLSDB_version_2019_03_05	0	TRUE	Klebsiella pneumoniae strain CIV-4 plasmid pKPN3-307_typeD, complete sequence	IncFIB,IncFII	MOBF,MOBF	MPF_F		conjugative
KY271406_1	KY271406.1	212319	PLSDB_version_2019_03_05	0	TRUE	Klebsiella pneumoniae strain H150820806 plasmid pKPN3-307_TypeC, complete sequence	IncFIB,IncFII	MOBF,MOBF	MPF_F		conjugative
KY271405_1	KY271405.1	133069	PLSDB_version_2019_03_05	0	TRUE	Klebsiella pneumoniae strain H151440672 plasmid pKPN3-307_typeB, complete sequence	IncFIB				non-mobilizable
KY271404_1	KY271404.1	227989	PLSDB_version_2019_03_05	0	TRUE	Klebsiella pneumoniae strain Kp-48 plasmid pKPN3-307_typeA, complete sequence	IncFIB,IncFII	MOBF,MOBF	MPF_F		conjugative
KY271403_1	KY271403.1	116499	PLSDB_version_2019_03_05	0	TRUE	Klebsiella pneumoniae strain Kp_48 plasmid pKpQIL-307_48, complete sequence	IncFIB,IncFII,rep_cluster_2183	MOBF,MOBF	MPF_F		conjugative
KX869741_1	KX869741.1	177037	PLSDB_version_2019_03_05	0	TRUE	Enterobacter cloacae strain 20130723 plasmid R222, complete sequence	IncC	MOBH,MOBH	MPF_F	MOBH,MOBH	conjugative
CP019696_1	CP019696.1	214565	PLSDB_version_2019_03_05	0	TRUE	Shigella sonnei strain 75/02 plasmid pInv_75_02_1, complete sequence	IncFIA	MOBF,MOBF,MOBP	MPF_Unknown		conjugative
CP019695_1	CP019695.1	2690	PLSDB_version_2019_03_05	0	TRUE	Shigella sonnei strain 75/02 plasmid p75-02_7, complete sequence	rep_cluster_2350	MOBF		MOB_unknown	mobilizable
CP019694_1	CP019694.1	3619	PLSDB_version_2019_03_05	0	TRUE	Shigella sonnei strain 75/02 plasmid p75-02_6, complete sequence					non-mobilizable
CP019693_1	CP019693.1	5114	PLSDB_version_2019_03_05	0	TRUE	Shigella sonnei strain 75/02 plasmid p75-02_5, complete sequence	Col156	MOBQ			mobilizable
CP019692_1	CP019692.1	6341	PLSDB_version_2019_03_05	0	TRUE	Shigella sonnei strain 75/02 plasmid p75-02_4, complete sequence					non-mobilizable
CP019691_1	CP019691.1	40443	PLSDB_version_2019_03_05	0	TRUE	Shigella sonnei strain 75/02 plasmid p75-02_3, complete sequence		MOBP	MPF_I	MOBP	conjugative
CP019690_1	CP019690.1	59559	PLSDB_version_2019_03_05	0	TRUE	Shigella sonnei strain 75/02 plasmid p75-02_2, complete sequence	IncI2	MOBP	MPF_T		conjugative
AP014861_1	AP014861.1	118241	PLSDB_version_2019_03_05	15	TRUE	Vibrio parahaemolyticus plasmid pVPE61b DNA, complete sequence, strain: VPE61	rep_cluster_557	MOBC			mobilizable
AP014860_1	AP014860.1	69078	PLSDB_version_2019_03_05	15	TRUE	Vibrio parahaemolyticus plasmid pVPE61a DNA, complete sequence, strain: VPE61	rep_cluster_1486	MOBC			mobilizable
AP014859_1	AP014859.1	183746	PLSDB_version_2019_03_05	15	TRUE	Vibrio parahaemolyticus plasmid pVP2HP DNA, complete sequence, strain: VPE61	rep_cluster_1486,rep_cluster_557	MOBC			mobilizable
KY659388_1	KY659388.1	53292	PLSDB_version_2019_03_05	0	TRUE	Citrobacter freundii strain 145 plasmid pCr-145, complete sequence	IncX3	MOBP	MPF_T		conjugative
KY659387_1	KY659387.1	53292	PLSDB_version_2019_03_05	0	TRUE	Citrobacter freundii strain 30 plasmid pCfr-30, complete sequence	IncX3	MOBP	MPF_T		conjugative
KY446064_1	KY446064.1	61922	PLSDB_version_2019_03_05	0	TRUE	Escherichia coli strain GD81 plasmid pGD81-1, complete sequence	IncX4	MOBP	MPF_T		conjugative
KY751926_1	KY751926.1	110970	PLSDB_version_2019_03_05	0	TRUE	Klebsiella pneumoniae strain HK02-026 plasmid pHK02-026, complete sequence	IncFIA,IncFIC,IncR	MOBF	MPF_F	MOBP	conjugative
KY751925_1	KY751925.1	111951	PLSDB_version_2019_03_05	0	TRUE	Klebsiella pneumoniae strain M16-13 plasmid pM16-13, complete sequence	IncFIA,IncFIC		MPF_F	MOBF,MOBP	mobilizable
KY499797_1	KY499797.1	49401	PLSDB_version_2019_03_05	0	TRUE	Klebsiella pneumoniae strain TH02-34 plasmid pTH02-34, complete sequence	IncX3,IncX3	MOBP	MPF_T		conjugative
KY499796_1	KY499796.1	49782	PLSDB_version_2019_03_05	0	TRUE	Klebsiella pneumoniae strain IN03-01 plasmid pIN03-01, complete sequence	IncX3,IncX3	MOBP	MPF_T		conjugative
KY363999_1	KY363999.1	64266	PLSDB_version_2019_03_05	0	TRUE	Shigella sonnei strain SH10Sh016 plasmid pSh016-m1, complete sequence	IncI2	MOBP	MPF_T		conjugative
KY363998_1	KY363998.1	60734	PLSDB_version_2019_03_05	0	TRUE	Shigella sonnei strain SH11Sh125 plasmid pSh125-m2, complete sequence	IncI2	MOBP	MPF_T		conjugative
KY363997_1	KY363997.1	64266	PLSDB_version_2019_03_05	0	TRUE	Shigella sonnei strain SH11Sh418 plasmid pSh418-m3, complete sequence	IncI2	MOBP	MPF_T		conjugative
KY363996_1	KY363996.1	63512	PLSDB_version_2019_03_05	0	TRUE	Shigella sonnei strain SH11Sh487 plasmid pSh487-m4, complete sequence	IncI2	MOBP	MPF_T		conjugative
KY363995_1	KY363995.1	60733	PLSDB_version_2019_03_05	0	TRUE	Shigella sonnei strain SH13Sh069 plasmid pSh069-m6, complete sequence	IncI2	MOBP	MPF_T		conjugative
KY363994_1	KY363994.1	60733	PLSDB_version_2019_03_05	0	TRUE	Shigella sonnei strain SH12Sh113 plasmid pSh113-m4, complete sequence	IncI2	MOBP	MPF_T		conjugative
KY798507_1	KY798507.1	113639	PLSDB_version_2019_03_05	0	TRUE	Klebsiella pneumoniae plasmid pKpQIL-UK, complete sequence	IncFIB,IncFII,rep_cluster_2183	MOBF,MOBF	MPF_F		conjugative
KY798506_1	KY798506.1	111742	PLSDB_version_2019_03_05	0	TRUE	Escherichia coli plasmid pKpQIL-D2, complete sequence	IncFII,IncR,rep_cluster_2183	MOBF,MOBF	MPF_F		conjugative
KY798505_1	KY798505.1	117903	PLSDB_version_2019_03_05	0	TRUE	Klebsiella pneumoniae plasmid pKpQIL-D1, complete sequence	IncFIB,IncFII,rep_cluster_2183	MOBF,MOBF	MPF_F		conjugative
KY579372_1	KY579372.1	72924	PLSDB_version_2019_03_05	0	TRUE	Enterococcus faecium strain F120805 plasmid, complete sequence	Inc18,rep_cluster_185	MOBQ	MPF_T		conjugative
LC227558_2	LC227558.2	33304	PLSDB_version_2019_03_05	0	TRUE	Escherichia coli plasmid pKT2378 DNA, complete sequence, strain: KT2378	IncX4	MOBP	MPF_T		conjugative
KT355773_1	KT355773.1	3937	PLSDB_version_2019_03_05	0	TRUE	Actinobacillus pleuropneumoniae strain MV518 plasmid p518, complete sequence					non-mobilizable
KY416992_1	KY416992.1	114916	PLSDB_version_2019_03_05	0	TRUE	Escherichia coli strain FAM21805 plasmid, complete sequence	IncFIA	MOBF	MPF_F	MOBF	conjugative
KY270855_1	KY270855.1	109708	PLSDB_version_2019_03_05	0	TRUE	Pseudomonas putida strain 12969 plasmid p12969-2, complete sequence		MOBP	MPF_I		conjugative
KY303941_1	KY303941.1	134579	PLSDB_version_2019_03_05	0	TRUE	Enterococcus faecalis strain 3 plasmid pGTC3, complete sequence	rep_cluster_181	MOBP,MOBP	MPF_T		conjugative
KX928752_1	KX928752.1	216976	PLSDB_version_2019_03_05	0	TRUE	Klebsiella pneumoniae strain CRKP-59-KPC plasmid pCRKP-59-KPC, complete sequence	IncFIA,IncFIA,IncFIB,IncY	MOBF,MOBF	MPF_F	MOBF	conjugative
KX928751_1	KX928751.1	68482	PLSDB_version_2019_03_05	0	TRUE	Klebsiella pneumoniae strain CRKP-5-KPC plasmid pCRKP-5-KPC, complete sequence	IncN	MOBF	MPF_T	MOBF	conjugative
KX928750_1	KX928750.1	65595	PLSDB_version_2019_03_05	0	TRUE	Klebsiella pneumoniae strain CRKP-1-KPC plasmid pCRKP-1-KPC, complete sequence	IncN	MOBF	MPF_T	MOBF	conjugative
KY270848_1	KY270848.1	52325	PLSDB_version_2019_03_05	515	TRUE	Enterococcus faecalis strain 2 plasmid pGTC2, complete sequence	rep_cluster_180	MOBP			mobilizable
KY389065_1	KY389065.1	5667	PLSDB_version_2019_03_05	0	TRUE	Staphylococcus sciuri strain P723 plasmid pSSC723, complete sequence	rep_cluster_1018	MOBV			mobilizable
CP020963_1	CP020963.1	5222	PLSDB_version_2019_03_05	163	TRUE	Magnetospirillum sp. ME-1 plasmid unnamed1, complete sequence		MOBQ			mobilizable
KX023262_1	KX023262.1	237939	PLSDB_version_2019_03_05	0	TRUE	Escherichia coli plasmid pSCE516-1, complete sequence	IncHI2A,rep_cluster_1088	MOBH	MPF_F	MOBH	conjugative
KX023261_1	KX023261.1	46254	PLSDB_version_2019_03_05	0	TRUE	Escherichia coli plasmid pSCE516-2, complete sequence	IncX3	MOBP	MPF_T		conjugative
KX023260_1	KX023260.1	85126	PLSDB_version_2019_03_05	0	TRUE	Escherichia coli plasmid pSCE516-3, complete sequence	IncFIA,IncFII	MOBF	MPF_F	MOBP	conjugative
KX023259_1	KX023259.1	124259	PLSDB_version_2019_03_05	0	TRUE	Escherichia coli plasmid pSCE516-4, complete sequence	IncFIA,IncFIB				non-mobilizable
KY693674_1	KY693674.1	63722	PLSDB_version_2019_03_05	0	TRUE	Escherichia coli strain OM97 plasmid pOM97-mcr, complete sequence	IncI2	MOBP	MPF_T		conjugative
KX827311_1	KX827311.1	62196	PLSDB_version_2019_03_05	0	TRUE	Shigella sonnei strain 1083 plasmid p1083-CTXM, complete sequence	IncI2	MOBP	MPF_T		conjugative
KX784503_1	KX784503.1	43797	PLSDB_version_2019_03_05	0	TRUE	Citrobacter freundii strain 17285 plasmid p17285-IMP, complete sequence	IncN	MOBF	MPF_T		conjugative
KX784502_1	KX784502.1	42461	PLSDB_version_2019_03_05	0	TRUE	Klebsiella oxytoca strain 7121 plasmid p7121-IMP, complete sequence	IncN	MOBF	MPF_T		conjugative
KY130431_1	KY130431.1	96549	PLSDB_version_2019_03_05	0	TRUE	Klebsiella pneumoniae plasmid pABC143C-NDM, complete sequence	IncFIA,IncFIC	MOBF	MPF_F	MOBP	conjugative
KX863570_1	KX863570.1	45943	PLSDB_version_2019_03_05	0	TRUE	Uncultured bacterium plasmid pTRE-1611 clone TRE-1611, complete sequence	IncR			MOBF	mobilizable
KX786648_1	KX786648.1	141647	PLSDB_version_2019_03_05	0	TRUE	Enterobacter cloacae strain B557 plasmid pB557-NDM, complete sequence	IncC	MOBH,MOBH	MPF_F	MOBH	conjugative
KX893538_1	KX893538.1	133709	PLSDB_version_2019_03_05	0	TRUE	Pseudomonas fluorescens strain PC20 plasmid pG20, complete sequence	rep_cluster_1269	MOBP	MPF_I		conjugative
KX859226_1	KX859226.1	2022	PLSDB_version_2019_03_05	0	TRUE	Lactobacillus plantarum plasmid p3-11C, complete sequence	rep_cluster_689				non-mobilizable
KY829117_1	KY829117.1	62098	PLSDB_version_2019_03_05	0	TRUE	Escherichia coli strain WCHEC1604 plasmid pMCR_WCHEC1604-IncI2, complete sequence	IncI2	MOBP	MPF_T		conjugative
KY652381_1	KY652381.1	33347	PLSDB_version_2019_03_05	0	TRUE	Escherichia coli strain WCHEC1622 plasmid pIncX4_WCHEC1622, complete sequence	IncX4	MOBP	MPF_T		conjugative
KY014466_1	KY014466.1	156677	PLSDB_version_2019_03_05	0	TRUE	Vibrio vulnificus plasmid pVVS1-per1, complete sequence	IncC	MOBH,MOBH	MPF_F	MOBH	conjugative
KY014465_1	KY014465.1	136475	PLSDB_version_2019_03_05	0	TRUE	Vibrio parahaemolyticus plasmid pVPS114, complete sequence	IncC	MOBH,MOBH	MPF_F	MOBH	conjugative
KY014464_1	KY014464.1	156867	PLSDB_version_2019_03_05	0	TRUE	Vibrio parahaemolyticus plasmid pVPS129, complete sequence	IncC	MOBH,MOBH	MPF_F	MOBH	conjugative
KY436025_1	KY436025.1	39367	PLSDB_version_2019_03_05	0	TRUE	Staphylococcus aureus strain NRL 08/797 plasmid pETB797, complete sequence	rep_cluster_1017,rep_cluster_155,rep_cluster_2176				non-mobilizable
KY436024_1	KY436024.1	37879	PLSDB_version_2019_03_05	0	TRUE	Staphylococcus aureus strain NRL 13/791 plasmid pETB791, complete sequence	rep_cluster_1017,rep_cluster_155				non-mobilizable
KY436023_1	KY436023.1	30637	PLSDB_version_2019_03_05	0	TRUE	Staphylococcus aureus strain NRL 11/608 plasmid pETB608, complete sequence	rep_cluster_155				non-mobilizable
KY436022_1	KY436022.1	45676	PLSDB_version_2019_03_05	0	TRUE	Staphylococcus aureus strain NRL 03/459 plasmid pETB459, complete sequence	rep_cluster_1017,rep_cluster_155,rep_cluster_2176				non-mobilizable
KY436021_1	KY436021.1	39322	PLSDB_version_2019_03_05	0	TRUE	Staphylococcus aureus strain NRL 99/049 plasmid pETB049, complete sequence	rep_cluster_1017,rep_cluster_155,rep_cluster_2176				non-mobilizable
KY617771_1	KY617771.1	18234	PLSDB_version_2019_03_05	0	TRUE	Acinetobacter baumannii strain SGH0823 plasmid pS30-1, complete sequence	rep_cluster_1254	MOBQ			mobilizable
KY888886_1	KY888886.1	53802	PLSDB_version_2019_03_05	0	TRUE	Acinetobacter pittii plasmid pAP24944-OXA-58, complete sequence		MOBP			mobilizable
KY770025_1	KY770025.1	34975	PLSDB_version_2019_03_05	0	TRUE	Escherichia coli strain ICBEC13AM plasmid pICBEC13AM, complete sequence	IncX4	MOBP	MPF_T		conjugative
KY770024_1	KY770024.1	33304	PLSDB_version_2019_03_05	0	TRUE	Escherichia coli strain ICBEC3AM plasmid pICBEC3AM, complete sequence	IncX4	MOBP	MPF_T		conjugative
KY770023_1	KY770023.1	33051	PLSDB_version_2019_03_05	0	TRUE	Escherichia coli strain ICBEC2AM plasmid pICBEC2AM, complete sequence	IncX4	MOBP	MPF_T		conjugative
KY781949_1	KY781949.1	70377	PLSDB_version_2019_03_05	0	TRUE	Klebsiella pneumoniae isolate Kp41 plasmid pKp41M, complete sequence	IncL/M	MOBP	MPF_I		conjugative
KX683284_1	KX683284.1	69409	PLSDB_version_2019_03_05	0	TRUE	Escherichia coli strain EcU443 plasmid pECSEV_02, complete sequence	IncX3	MOBP	MPF_T		conjugative
[truncated: 29,211 more rows]

## Sheet: Table_S2
# Table S2. Prediction of plasmids in the latest version of PLSDB (2021_06_23_v2) by PlasX and Platon
# We ran PlasX on the latest version of PLSDB plasmid database (version 2021_06_23_v2)
# We also ran Platon in three modes (accuracy, sensitivity, and specificity) to get a binary prediction of a sequence being a plasmid. We ran Platon in a fourth mode, called "characterize", to output internal Platon features, such as the RDS
NCBI_accession	Description	Length	PlasX_score	Used_in_training_PlasX	PlasX_predicts_plasmid	Platon_accuracy_mode_predicts_plasmid	Platon_sensitivity_mode_predicts_plasmid	Platon_specificity_mode_predicts_plasmid	Platon_number_ORFs	Platon_RDS	Platon_Inc_Type(s)	Platon_number_Replication	Platon_number_Mobilization	Platon_number_OriT	Platon_number_Conjugation	Platon_number_AMRs	Platon_number_rRNAs
NZ_CP034939.1	Pectobacterium odoriferum strain JK2.1 plasmid p.Jk2_1, complete sequence	102326	1	FALSE	TRUE	TRUE	TRUE	TRUE	127	0.8	0	0	1	0	7	0	0
NZ_CP055539.1	Citrobacter freundii strain RHBSTW-00398 plasmid pRHBSTW-00398_2, complete sequence	299953	1	FALSE	TRUE	FALSE	FALSE	FALSE	367	-2.9	1	0	1	0	7	6	0
NZ_CP055540.1	Citrobacter freundii strain RHBSTW-00398 plasmid unnamed	124541	1	FALSE	TRUE	FALSE	FALSE	FALSE	141	-11.7	1	0	1	0	14	2	0
NZ_CP017144.1	Aeromonas salmonicida subsp. masoucida strain RFAS1 plasmid unnamed1, complete sequence	70968	1	TRUE	TRUE	TRUE	TRUE	TRUE	87	0.7	0	1	1	0	8	0	0
NZ_KY000057.1	Agrobacterium fabrum strain CFBP5505 plasmid pTi_CFBP5505, complete sequence	203533	1	FALSE	TRUE	FALSE	FALSE	FALSE	196	1.5	0	3	2	0	17	0	0
NZ_CP017086.1	Proteus mirabilis strain T18 plasmid pT18, complete sequence	59035	1	TRUE	TRUE	TRUE	TRUE	TRUE	78	24.7	3	2	0	0	0	5	0
NZ_KY000073.1	Agrobacterium tumefaciens strain Tun188 plasmid pTi_Tun188, complete sequence	201992	1	FALSE	TRUE	FALSE	FALSE	FALSE	203	1.6	0	3	2	0	23	0	0
NZ_KY000062.1	Agrobacterium genomosp. 3 strain CFBP4424 plasmid pTi_CFBP4424, complete sequence	237718	1	FALSE	TRUE	FALSE	FALSE	FALSE	244	1.3	0	5	2	0	17	0	0
NZ_KY000050.1	Agrobacterium tumefaciens strain CFBP4442 plasmid pTi_CFBP4442, complete sequence	177135	1	FALSE	TRUE	FALSE	FALSE	FALSE	180	1.5	0	2	2	0	17	0	0
CP057076.1	Escherichia coli strain RHB38-C24 plasmid pRHB38-C24_2, complete sequence	123830	1	FALSE	TRUE	FALSE	FALSE	FALSE	158	-3.6	2	1	1	1	15	0	0
NZ_KY000044.1	Agrobacterium fabrum strain CFBP1933 plasmid pTi_CFBP1933, complete sequence	203551	1	FALSE	TRUE	FALSE	FALSE	FALSE	198	1.5	0	3	2	0	16	0	0
NZ_KY000066.1	Agrobacterium deltaense strain CFBP7129 plasmid pTi_CFBP7129, complete sequence	194466	1	FALSE	TRUE	FALSE	FALSE	FALSE	196	1.5	0	3	2	0	17	0	0
NZ_KY000065.1	Agrobacterium tumefaciens strain CFBP7128 plasmid pTi_CFBP7128, complete sequence	183209	1	FALSE	TRUE	FALSE	FALSE	FALSE	183	1.6	0	3	2	0	17	0	0
NZ_KY000041.1	Agrobacterium tumefaciens strain CFBP296 plasmid pTi_CFBP296, complete sequence	206707	1	FALSE	TRUE	FALSE	FALSE	FALSE	200	1.5	0	3	2	0	17	0	0
NZ_CP058165.1	Enterobacter hormaechei strain RHBSTW-00070 plasmid pRHBSTW-00070_2, complete sequence	206287	1	FALSE	TRUE	FALSE	FALSE	FALSE	242	12.4	3	1	1	0	11	6	0
NZ_KY000070.1	Agrobacterium tumefaciens strain Tun178 plasmid pTi_Tun178, complete sequence	186980	1	FALSE	TRUE	TRUE	TRUE	TRUE	186	1.6	0	3	2	0	17	0	0
NZ_KY000068.1	Agrobacterium deltaense strain Tun151 plasmid pTi_Tun151, complete sequence	200539	1	FALSE	TRUE	FALSE	FALSE	FALSE	202	1.4	0	3	2	0	18	0	0
NZ_KY000058.1	Agrobacterium rhizogenes strain CFBP1317 plasmid pTi_CFBP1317, complete sequence	185662	1	FALSE	TRUE	FALSE	FALSE	FALSE	180	1.6	0	3	2	0	17	0	0
NZ_KY000038.1	Agrobacterium rhizogenes strain 1724 plasmid pRi_1724, complete sequence	214064	1	FALSE	TRUE	FALSE	FALSE	FALSE	209	0.3	0	3	2	0	16	0	0
NZ_KY000069.1	Agrobacterium deltaense strain Tun176 plasmid pTi_Tun176, complete sequence	209570	1	FALSE	TRUE	FALSE	FALSE	FALSE	218	1.4	0	5	2	0	28	0	0
NZ_KY000064.1	Agrobacterium tumefaciens strain CFBP7126 plasmid pTi_CFBP7126, complete sequence	187163	1	FALSE	TRUE	FALSE	FALSE	FALSE	186	1.6	0	3	2	0	17	0	0
NZ_KY000039.1	Agrobacterium deltaense strain Tun180 plasmid pTi_Tun180, complete sequence	204399	1	FALSE	TRUE	FALSE	FALSE	FALSE	213	1.4	0	5	2	0	26	0	0
NZ_KY000059.1	Agrobacterium tumefaciens strain CFBP1898 plasmid pTi_CFBP1898, complete sequence	186866	1	FALSE	TRUE	FALSE	FALSE	FALSE	187	1.6	0	3	2	0	17	0	0
NZ_KX388535.1	Agrobacterium tumefaciens strain EU6 plasmid pTiEU6, complete sequence	176375	1	FALSE	TRUE	FALSE	FALSE	FALSE	175	1.7	0	3	2	0	17	0	0
NZ_CP017473.1	Enterobacter cloacae strain M12X01451 plasmid pM12X01451, complete sequence	169226	1	TRUE	TRUE	TRUE	TRUE	TRUE	193	1.3	2	1	1	0	14	0	0
CP057086.1	Escherichia coli strain RHB38-C21 plasmid pRHB38-C21_2, complete sequence	87754	1	FALSE	TRUE	FALSE	FALSE	FALSE	102	43	0	4	1	1	15	0	0
NZ_KY000071.1	Agrobacterium tumefaciens strain Tun183 plasmid pTi_Tun183, complete sequence	211026	1	FALSE	TRUE	TRUE	TRUE	TRUE	209	1.7	0	3	2	0	16	0	0
NZ_CP055316.1	Klebsiella grimontii strain RHBSTW-00555 plasmid pRHBSTW-00555_2, complete sequence	273344	1	FALSE	TRUE	FALSE	FALSE	FALSE	321	-1.8	2	0	1	0	7	7	0
NZ_CP069590.1	Escherichia coli strain FDAARGOS_1266 plasmid unnamed1, complete sequence	127965	1	FALSE	TRUE	FALSE	FALSE	FALSE	149	35.6	2	4	1	1	15	5	0
NC_015187.1	Acidiphilium multivorum AIU301 plasmid pACMV2, complete sequence	65564	1	TRUE	TRUE	TRUE	TRUE	FALSE	70	0.2	0	0	2	0	6	0	0
NZ_CP051369.1	Salmonella enterica subsp. houtenae serovar 43:z4 strain CVM 24399 plasmid p24399, complete sequence	136285	1	FALSE	TRUE	FALSE	FALSE	FALSE	161	3.2	3	1	1	0	13	0	0
NZ_CP039810.1	Klebsiella pneumoniae strain C2660 plasmid pC2660-3-KPC, complete sequence	153556	1	FALSE	TRUE	TRUE	TRUE	TRUE	201	41.9	2	2	1	0	16	4	0
NZ_CP027605.1	Enterobacter cloacae complex sp. strain AR_0093 plasmid unnamed1, complete sequence	118226	1	TRUE	TRUE	FALSE	FALSE	FALSE	140	17.1	1	0	0	0	0	1	0
NZ_CP027606.1	Enterobacter cloacae complex sp. strain AR_0093 plasmid unnamed2, complete sequence	87025	1	TRUE	TRUE	FALSE	FALSE	FALSE	90	23.9	1	1	0	0	0	15	0
CP057142.1	Escherichia coli strain RHB35-C24 plasmid pRHB35-C24_2, complete sequence	89539	1	FALSE	TRUE	FALSE	FALSE	FALSE	90	41.1	4	1	1	0	16	0	0
CP057140.1	Escherichia coli strain RHB36-C04 plasmid pRHB36-C04_2, complete sequence	105018	1	FALSE	TRUE	FALSE	FALSE	FALSE	116	28.6	7	4	1	0	15	0	0
CP057138.1	Escherichia coli strain RHB36-C05 plasmid pRHB36-C05_2, complete sequence	86321	1	FALSE	TRUE	FALSE	FALSE	FALSE	87	35.2	3	0	1	0	15	0	0
NZ_CP041027.1	Salmonella enterica subsp. enterica serovar 1,4,[5],12:i:- strain SA20143792 plasmid pSA20143792.1, complete sequence	190723	1	FALSE	TRUE	TRUE	TRUE	TRUE	251	31.5	1	1	2	1	20	9	0
NZ_CP039820.1	Klebsiella pneumoniae strain C2414 plasmid pC2414-2-KPC, complete sequence	172001	1	FALSE	TRUE	TRUE	TRUE	TRUE	226	35.6	2	2	1	0	16	12	0
NZ_CP039821.1	Klebsiella pneumoniae strain C2414 plasmid pC2414-3-NDM, complete sequence	63046	1	FALSE	TRUE	TRUE	TRUE	TRUE	84	19.8	1	1	1	1	6	5	0
CP057130.1	Escherichia coli strain RHB36-C10 plasmid pRHB36-C10_2, complete sequence	102324	1	FALSE	TRUE	FALSE	FALSE	FALSE	116	28.8	6	4	1	0	15	0	0
NC_016028.1	Komagataeibacter medellinensis NBRC 3288 plasmid pGXY030, complete sequence	28572	1	TRUE	TRUE	TRUE	TRUE	TRUE	38	1.4	0	1	1	0	1	3	0
CP057124.1	Escherichia coli strain RHB36-C20 plasmid pRHB36-C20_2, complete sequence	156576	1	FALSE	TRUE	FALSE	FALSE	FALSE	167	9.4	6	4	1	1	14	1	0
NC_016792.1	Bacillus cereus NC7401 plasmid pNCcld, complete sequence	270082	1	TRUE	TRUE	TRUE	TRUE	TRUE	243	2.1	0	1	0	0	0	0	0
NZ_CP041083.1	Klebsiella pneumoniae strain Kp202 plasmid pKp202_1, complete sequence	179254	1	FALSE	TRUE	TRUE	TRUE	TRUE	219	32.2	1	2	1	1	9	25	0
CP057120.1	Escherichia coli strain RHB37-C15 plasmid pRHB37-C15_2, complete sequence	141909	1	FALSE	TRUE	FALSE	FALSE	FALSE	159	22.8	4	1	1	0	15	0	0
NZ_CP041086.1	Klebsiella pneumoniae strain Kp202 plasmid pKp202_4, complete sequence	61718	1	FALSE	TRUE	TRUE	TRUE	TRUE	80	22.7	3	2	1	0	0	10	0
NZ_CP055601.1	Escherichia fergusonii strain RHB41-C23 plasmid pRHB41-C23_3, complete sequence	112380	1	FALSE	TRUE	FALSE	FALSE	FALSE	127	37	1	0	1	1	16	3	0
NZ_MK439385.1	Agrobacterium tumefaciens strain Kerr27 plasmid pTiKerr27, complete sequence	243905	1	FALSE	TRUE	FALSE	FALSE	FALSE	236	1.5	0	3	2	0	17	0	0
NZ_MK439386.1	Agrobacterium tumefaciens strain T37 plasmid pTiT37, complete sequence	203781	1	FALSE	TRUE	FALSE	FALSE	FALSE	196	1.5	0	3	2	0	17	0	0
NZ_KY000063.1	Agrobacterium fabrum strain CFBP6549 plasmid pTi_CFBP6549, complete sequence	177558	1	FALSE	TRUE	TRUE	TRUE	TRUE	176	1.6	0	3	2	0	16	0	0
NZ_KY000075.1	Agrobacterium vitis strain CFBP2681 plasmid pTi_CFBP2681, complete sequence	231210	1	FALSE	TRUE	FALSE	FALSE	FALSE	240	0.5	0	7	3	0	17	0	0
NZ_CP055413.1	Klebsiella grimontii strain RHBSTW-00054 plasmid pRHBSTW-00054_2, complete sequence	481290	1	FALSE	TRUE	FALSE	FALSE	FALSE	536	2.4	4	3	4	0	33	11	0
NC_022879.1	Enterococcus mundtii QU 25 plasmid pQY182, complete sequence	181920	1	TRUE	TRUE	TRUE	TRUE	TRUE	174	0.8	2	0	2	0	2	0	0
NZ_CP038616.1	Arsenophonus nasoniae strain FIN plasmid pArsFIN4, complete sequence	85274	1	TRUE	TRUE	TRUE	TRUE	TRUE	121	1.4	0	1	0	0	0	0	0
NZ_CP069702.1	Escherichia coli strain ECY44 plasmid pECY44-1, complete sequence	239330	1	FALSE	TRUE	FALSE	FALSE	FALSE	271	23.8	2	0	1	1	5	21	0
NZ_CP043507.1	Acetobacter sp. KACC 21233 plasmid unnamed1, complete sequence	165009	1	FALSE	TRUE	TRUE	TRUE	FALSE	183	0.1	0	1	1	0	2	0	0
NZ_CP023186.1	Klebsiella michiganensis strain K518 plasmid pK518_KPC, complete sequence	126846	1	TRUE	TRUE	TRUE	TRUE	TRUE	149	12	5	1	1	0	11	1	0
NZ_CP013298.1	Arthrobacter sp. YC-RL1 plasmid unnamed 1, complete sequence	112763	1	TRUE	TRUE	TRUE	TRUE	FALSE	118	0.1	0	0	1	0	2	1	0
NZ_CP080299.1	Klebsiella pneumoniae strain KP-C76 plasmid pC76-KPC, complete sequence	128928	1	FALSE	TRUE	TRUE	TRUE	TRUE	164	40.8	2	2	0	0	1	10	0
NZ_MN891677.1	Klebsiella pneumoniae strain ZZ41 plasmid pZZ41-KPC, complete sequence	142244	1	FALSE	TRUE	FALSE	FALSE	FALSE	159	25.6	2	0	1	0	13	1	0
NZ_CP080306.1	Klebsiella pneumoniae strain KP-CT77 plasmid pCT77-tetA, complete sequence	92645	1	FALSE	TRUE	FALSE	FALSE	FALSE	109	17.5	2	0	2	0	7	4	0
NZ_CP042277.1	Agrobacterium tumefaciens strain 186 plasmid pTi, complete sequence	177577	1	FALSE	TRUE	TRUE	TRUE	TRUE	175	1.7	0	3	2	0	17	0	0
NZ_MN586817.1	Klebsiella pneumoniae strain A1966 plasmid pA1966-NR, complete sequence	91326	1	FALSE	TRUE	FALSE	FALSE	FALSE	122	41.3	1	0	1	0	13	0	0
NZ_CP048053.1	Piscirickettsia salmonis strain Ps-11091B plasmid Ps11091B-p1, complete sequence	203283	1	FALSE	TRUE	FALSE	TRUE	FALSE	232	-3.2	0	0	0	0	0	0	0
NZ_CP080350.1	Klebsiella pneumoniae strain K191659 plasmid pFIA-191659, complete sequence	51884	1	FALSE	TRUE	FALSE	FALSE	FALSE	61	27	3	2	1	0	0	13	0
NZ_AP014866.1	Bacillus thuringiensis serovar tolworthi strain Pasteur Institute Standard strain plasmid pKK2, complete sequence	293217	1	TRUE	TRUE	TRUE	TRUE	TRUE	278	4	0	0	0	0	0	0	0
NZ_CP080352.1	Klebsiella pneumoniae strain K191659 plasmid pHI1B-191659, complete sequence	288525	1	FALSE	TRUE	FALSE	FALSE	FALSE	317	4.1	2	0	1	0	7	18	0
NZ_CP076530.1	Escherichia coli strain L3452210II plasmid pL3452210II_3, complete sequence	51480	1	FALSE	TRUE	TRUE	TRUE	TRUE	68	26.9	3	1	1	0	4	2	0
NZ_CP048060.1	Piscirickettsia salmonis strain Ps-8942B plasmid Ps8942B-p4, complete sequence	208102	1	FALSE	TRUE	FALSE	TRUE	FALSE	234	-5.7	0	0	0	0	0	0	0
NZ_CP041048.1	Citrobacter sp. CF971 plasmid pBM527-2, complete sequence	151402	1	FALSE	TRUE	TRUE	TRUE	TRUE	192	15.7	2	2	2	0	6	17	0
CP056929.1	Escherichia coli strain RHB42-C20 plasmid pRHB42-C20_2, complete sequence	145329	1	FALSE	TRUE	FALSE	FALSE	FALSE	162	19.8	4	1	1	0	15	0	0
NZ_CP080359.1	Klebsiella pneumoniae strain K191663 plasmid pOXA1-191663, complete sequence	136344	1	FALSE	TRUE	FALSE	FALSE	FALSE	170	38.1	2	1	1	0	14	11	0
NZ_CP039927.1	Agrobacterium tumefaciens strain CFBP7129 plasmid pTiCFBP7129, complete sequence	189955	1	TRUE	TRUE	TRUE	TRUE	TRUE	191	1.6	0	3	2	0	17	0	0
NZ_CP039906.1	Agrobacterium tumefaciens strain CFBP6623 plasmid pAtCFBP6623b, complete sequence	47742	1	TRUE	TRUE	TRUE	TRUE	FALSE	56	0.5	0	1	1	0	1	5	0
NZ_CP013267.1	Sphingobium baderi strain DE-13 plasmid pDE3, complete sequence.	73561	1	TRUE	TRUE	TRUE	TRUE	TRUE	90	1.3	0	0	1	0	5	0	0
NZ_CP038620.1	Arsenophonus nasoniae strain FIN plasmid pArsFIN8, complete sequence	120926	1	TRUE	TRUE	TRUE	TRUE	TRUE	120	1.3	0	3	0	0	1	0	0
CP056904.1	Escherichia coli strain RHBSTW-00014 plasmid pRHBSTW-00014_3, complete sequence	97730	1	FALSE	TRUE	FALSE	FALSE	FALSE	117	14.4	2	1	1	1	15	0	0
NZ_CP038619.1	Arsenophonus nasoniae strain FIN plasmid pArsFIN7, complete sequence	121472	1	TRUE	TRUE	TRUE	TRUE	TRUE	142	1.5	0	1	2	0	0	0	0
NZ_CP024891.1	Rhodococcus ruber strain YYL plasmid pYYL1.2, complete sequence	90897	1	TRUE	TRUE	TRUE	TRUE	FALSE	101	0.1	0	0	1	0	0	0	0
NZ_CP080367.1	Klebsiella pneumoniae strain K191773 plasmid pOXA181-191773, complete sequence	51479	1	FALSE	TRUE	TRUE	TRUE	TRUE	68	28	3	1	1	0	4	2	0
NZ_CP045776.1	Bacillus paranthracis strain CFSAN068816 plasmid p1CFSAN068816, complete sequence	273192	1	FALSE	TRUE	FALSE	FALSE	FALSE	247	2.3	0	1	0	0	0	0	0
NZ_CP080366.1	Klebsiella pneumoniae strain K191773 plasmid pNDM4-191773, complete sequence	85191	1	FALSE	TRUE	FALSE	FALSE	FALSE	95	9.9	2	1	1	0	10	4	0
NZ_CP055310.1	Klebsiella grimontii strain RHBSTW-00866 plasmid pRHBSTW-00866_2, complete sequence	269564	1	FALSE	TRUE	FALSE	FALSE	FALSE	315	-7.2	2	0	1	0	7	6	0
CP057013.1	Escherichia coli strain RHB40-C21 plasmid pRHB40-C21_2, complete sequence	89908	1	FALSE	TRUE	FALSE	FALSE	FALSE	90	41.1	4	1	1	0	16	0	0
NZ_CP055510.1	Klebsiella pneumoniae strain RHBSTW-00472 plasmid unnamed	333723	1	FALSE	TRUE	FALSE	FALSE	FALSE	360	9.1	3	4	1	0	14	6	0
NZ_CP055512.1	Klebsiella pneumoniae strain RHBSTW-00472 plasmid pRHBSTW-00472_4, complete sequence	95633	1	FALSE	TRUE	FALSE	FALSE	FALSE	116	4.2	0	0	1	0	11	0	0
NZ_LN681228.1	Xenorhabdus nematophila AN6/1 plasmid II, complete sequence	154559	1	TRUE	TRUE	TRUE	TRUE	TRUE	188	10.5	0	1	1	0	6	0	0
NZ_MT265678.1	Klebsiella pneumoniae subsp. pneumoniae strain A246 plasmid pA246-CTX-M-3, complete sequence	162118	1	FALSE	TRUE	FALSE	FALSE	FALSE	214	30	3	1	1	0	10	18	0
NZ_CP055326.1	Klebsiella michiganensis strain RHBSTW-00409 plasmid pRHBSTW-00409_2, complete sequence	272299	1	FALSE	TRUE	FALSE	FALSE	FALSE	321	-0.2	3	1	2	0	12	0	0
NZ_CP058119.1	Klebsiella michiganensis strain RHBSTW-00167 plasmid pRHBSTW-00167_2, complete sequence	223875	1	FALSE	TRUE	FALSE	FALSE	FALSE	256	21.8	3	2	1	0	14	6	0
NZ_CP058120.1	Klebsiella michiganensis strain RHBSTW-00167 plasmid pRHBSTW-00167_3, complete sequence	178580	1	FALSE	TRUE	FALSE	FALSE	FALSE	196	-0.7	3	3	1	0	14	0	0
NZ_CP030067.1	Klebsiella pneumoniae strain IA565 plasmid pDA11912.2, complete sequence	97903	1	FALSE	TRUE	TRUE	TRUE	TRUE	127	36	1	0	1	0	14	0	0
NZ_CP068715.1	Staphylococcus pseudoxylosus strain 14AME19 plasmid p14AME19-3, complete sequence	46422	1	FALSE	TRUE	FALSE	FALSE	FALSE	62	-0.9	0	0	1	0	0	1	0
NZ_CP048640.1	Rhizobium oryzihabitans strain M15 plasmid p8, complete sequence	76295	1	FALSE	TRUE	TRUE	TRUE	FALSE	87	0.2	0	0	0	0	6	1	0
NZ_CP048637.1	Rhizobium oryzihabitans strain M15 plasmid p5, complete sequence	339368	1	FALSE	TRUE	TRUE	FALSE	FALSE	379	0.4	0	7	1	0	10	1	2
NZ_CP068692.1	Klebsiella pneumoniae subsp. pneumoniae strain RJBSI76 plasmid pRJBSI76-3, complete sequence	184748	1	FALSE	TRUE	FALSE	FALSE	FALSE	252	30.6	3	2	1	0	16	9	0
NZ_CP058114.1	Klebsiella grimontii strain RHBSTW-00181 plasmid pRHBSTW-00181_3, complete sequence	98663	1	FALSE	TRUE	FALSE	FALSE	FALSE	119	10.6	1	1	0	0	7	1	0
NZ_CP034684.1	Bacillus sp. BD59S plasmid pBTBD59S1, complete sequence	162149	1	FALSE	TRUE	TRUE	TRUE	FALSE	204	0.4	1	1	1	0	3	0	0
NZ_CP023167.1	Salmonella enterica subsp. enterica serovar Saintpaul strain SGB23 plasmid pSGB23, complete sequence	254041	1	TRUE	TRUE	TRUE	TRUE	TRUE	278	3.4	4	2	1	0	5	12	0
NZ_CP060000.1	Xanthomonas citri pv. citri strain B2 plasmid pB2_V1, complete sequence	137420	1	FALSE	TRUE	FALSE	FALSE	FALSE	175	-0.3	0	0	2	0	3	0	0
NZ_CP068687.1	Klebsiella pneumoniae subsp. pneumoniae strain RJBSI76-pV plasmid pRJBSI76-pV-3, complete sequence	184751	1	FALSE	TRUE	FALSE	FALSE	FALSE	252	31.6	3	2	1	0	16	9	0
NZ_CP060001.1	Xanthomonas citri pv. citri strain B2 plasmid pB2_V3, complete sequence	94653	1	FALSE	TRUE	FALSE	FALSE	FALSE	118	-0.1	0	0	2	0	3	0	0
NZ_CP059993.1	Xanthomonas citri strain T4 plasmid pT4p1, complete sequence	99130	1	FALSE	TRUE	FALSE	FALSE	FALSE	124	-0.4	0	0	1	0	2	0	0
NZ_LS974446.1	Rhizobium selenitireducens ATCC BAA-1503 isolate T2.30D-1.1_plasmid plasmid 1, complete sequence	178965	1	FALSE	TRUE	FALSE	FALSE	FALSE	189	0.2	0	2	1	0	7	0	0
NZ_LN606601.1	Acetobacter senegalensis strain 108B plasmid 1P, complete sequence	80028	1	TRUE	TRUE	TRUE	TRUE	FALSE	97	0.3	0	0	1	0	8	0	0
NZ_CP080150.1	Escherichia coli strain PK8276 plasmid pPK8276-107kb, complete sequence	107696	1	FALSE	TRUE	FALSE	FALSE	FALSE	127	30.4	1	0	1	1	16	3	0
NZ_CP047132.1	Bacillus anthracis str. BF1 plasmid pXO1, complete sequence	181933	1	FALSE	TRUE	TRUE	TRUE	TRUE	183	9.3	0	1	0	0	0	0	0
NZ_MT559989.1	Escherichia coli plasmid pEC6-1/2a, complete sequence	214513	1	FALSE	TRUE	FALSE	FALSE	FALSE	279	32.4	1	1	1	0	9	14	0
NZ_CP061382.1	Klebsiella pneumoniae strain NU-CRE236 plasmid pCRE-236-2, complete sequence	136387	1	FALSE	TRUE	FALSE	FALSE	FALSE	161	21.8	2	1	1	0	11	3	0
NZ_CP046282.1	Salmonella enterica strain FDAARGOS_687 plasmid unnamed1, complete sequence	94642	1	FALSE	TRUE	TRUE	TRUE	TRUE	120	28.1	2	1	1	0	14	0	0
NZ_CP011610.1	Citrobacter freundii strain CAV1321 plasmid pCAV1321-135, complete sequence	135117	1	TRUE	TRUE	TRUE	TRUE	TRUE	145	5.2	2	2	1	1	14	9	0
NZ_CP072809.1	Klebsiella pneumoniae subsp. pneumoniae strain 1657 plasmid phvKpST395_NDM1_1657, complete sequence	388104	1	FALSE	TRUE	FALSE	FALSE	FALSE	445	14.1	3	1	1	0	7	14	0
NZ_MT809701.1	Klebsiella pneumoniae strain 42B isolate conti53RC_42B plasmid pKpQIL, complete sequence	115662	1	FALSE	TRUE	FALSE	FALSE	FALSE	134	37.7	2	1	1	0	13	6	0
NZ_MT809695.1	Klebsiella pneumoniae strain 2B plasmid pKpQIL, complete sequence	113648	1	FALSE	TRUE	TRUE	TRUE	TRUE	133	39.3	2	1	1	0	13	6	0
NZ_MT809699.1	Klebsiella pneumoniae strain 26B isolate NODE_32_26B plasmid pKpQIL, complete sequence	109606	1	FALSE	TRUE	TRUE	TRUE	TRUE	129	37.9	2	1	1	0	13	6	0
NZ_MT809694.1	Klebsiella pneumoniae strain 1B plasmid pKpQIL, complete sequence	113130	1	FALSE	TRUE	FALSE	FALSE	FALSE	132	38.7	2	1	1	0	13	6	0
NZ_CP058363.1	Klebsiella pneumoniae strain KP77 plasmid unnamed2, complete sequence	147971	1	FALSE	TRUE	FALSE	FALSE	FALSE	174	19.5	3	1	1	1	18	12	0
NZ_CP058360.1	Klebsiella pneumoniae strain KP486 plasmid unnamed2, complete sequence	103005	1	FALSE	TRUE	FALSE	FALSE	FALSE	115	21	3	0	1	1	17	4	0
NZ_CP067092.1	Salmonella enterica subsp. enterica serovar Typhimurium strain ER3625 plasmid pSLT, complete sequence	93939	1	FALSE	TRUE	TRUE	TRUE	TRUE	119	28.3	2	1	1	0	14	0	0
NZ_CP067398.1	Salmonella enterica subsp. enterica serovar Typhimurium strain LB5000 plasmid psLT, complete sequence	93938	1	FALSE	TRUE	TRUE	TRUE	TRUE	119	28.5	2	1	1	0	14	0	0
NZ_CP049210.1	Agrobacterium rubi strain W2/73 plasmid pTiW2_73, complete sequence	176213	1	FALSE	TRUE	TRUE	TRUE	TRUE	175	1.7	0	3	2	0	17	0	0
NC_009670.1	Brucella anthropi ATCC 49188 plasmid pOANT02, complete sequence	101491	1	TRUE	TRUE	TRUE	TRUE	FALSE	107	0.3	0	3	0	0	1	0	0
NZ_CP018652.1	Salmonella enterica subsp. enterica serovar Enteritidis strain 81-1705 plasmid pSE81-1705-1, complete sequence.	200045	1	TRUE	TRUE	TRUE	TRUE	FALSE	227	-3.5	5	1	1	0	5	10	0
NZ_CP059284.1	Escherichia coli strain SY3626_hybrid plasmid pSY3626_190k_tetX, complete sequence	190381	1	FALSE	TRUE	TRUE	TRUE	TRUE	221	5.8	3	1	1	0	5	6	0
NZ_CP059285.1	Escherichia coli strain SY3626_hybrid plasmid pSY3626_124k, complete sequence	124445	1	FALSE	TRUE	TRUE	TRUE	TRUE	143	28.8	4	1	1	1	15	11	0
NC_016108.1	Methylotuvimicrobium alcaliphilum 20Z plasmid MEALZ_p, complete sequence	128415	1	TRUE	TRUE	TRUE	TRUE	FALSE	116	0.1	0	0	1	0	10	0	0
NZ_CP031365.1	Rhizobium sp. ZX09 plasmid unnamed1, complete sequence	318607	1	FALSE	TRUE	FALSE	FALSE	FALSE	354	0.2	0	6	1	0	9	1	0
NZ_MN065773.1	Klebsiella pneumoniae subsp. pneumoniae strain UR-KP1025 plasmid pUR-KP1025, complete sequence	168128	1	FALSE	TRUE	FALSE	FALSE	FALSE	215	29.4	1	2	1	1	9	15	0
NZ_CP061512.1	Mixta calida strain 5098PV plasmid p5098PV-IncHI2, complete sequence	298499	1	FALSE	TRUE	FALSE	FALSE	FALSE	330	15.1	2	0	1	1	5	22	0
NZ_MT062913.1	Raoultella ornithinolytica strain 193104922 plasmid p104922-NR, complete sequence	347101	1	FALSE	TRUE	FALSE	FALSE	FALSE	385	13.4	2	0	1	1	5	1	0
NZ_MN182746.1	Klebsiella pneumoniae strain 16ZR-187 plasmid p16ZR-187-IncFII-133-CR, complete sequence	133772	1	FALSE	TRUE	TRUE	TRUE	TRUE	170	39.5	2	2	0	0	1	11	0
CP057369.1	Escherichia coli strain RHB28-C19 plasmid pRHB28-C19_2, complete sequence	151320	1	FALSE	TRUE	FALSE	FALSE	FALSE	168	21.3	2	2	1	1	15	9	0
NZ_CP061387.1	Klebsiella pneumoniae strain NU-CRE213 plasmid pCRE-213-2, complete sequence	114416	1	FALSE	TRUE	FALSE	FALSE	FALSE	134	39	2	1	1	0	13	6	0
NZ_CP041782.1	Xanthomonas citri pv. glycines strain 8ra plasmid unnamed1	62666	1	FALSE	TRUE	TRUE	TRUE	FALSE	82	-3.3	0	0	2	0	2	0	0
NC_019731.1	Oscillatoria nigro-viridis PCC 7112 plasmid pOSC7112.03, complete sequence	150927	1	TRUE	TRUE	TRUE	TRUE	FALSE	116	0.1	0	0	1	0	0	0	0
NZ_CP076046.1	Rhodococcus sp. USK10 plasmid unnamed1, complete sequence	117483	1	FALSE	TRUE	FALSE	FALSE	FALSE	141	0	0	1	1	0	1	0	0
NC_015906.1	Borreliella bissettii DN127 plasmid cp32-quad, complete sequence	66242	1	TRUE	TRUE	TRUE	TRUE	TRUE	95	5.6	0	0	0	0	0	0	0
CP057488.1	Escherichia coli strain RHB24-C19 plasmid pRHB24-C19_2, complete sequence	146285	1	FALSE	TRUE	FALSE	FALSE	FALSE	163	24.4	4	1	1	1	15	0	0
CP057480.1	Escherichia coli strain RHB25-C12 plasmid pRHB25-C12_2, complete sequence	95651	1	FALSE	TRUE	FALSE	FALSE	FALSE	100	48.1	4	4	1	0	15	0	0
NZ_CP020359.1	Klebsiella oxytoca strain AR_0147 plasmid unitig_2, complete sequence	110705	1	TRUE	TRUE	TRUE	TRUE	TRUE	127	12.8	2	0	1	0	13	6	0
NZ_CP013792.1	Piscirickettsia salmonis strain AY6297B plasmid p1PS8, complete sequence.	188268	1	TRUE	TRUE	FALSE	TRUE	FALSE	216	-3.3	0	0	0	0	0	0	0
NZ_CP013815.1	Piscirickettsia salmonis strain AY3864B plasmid p4PS11, complete sequence.	188300	1	TRUE	TRUE	FALSE	TRUE	FALSE	217	-2.9	0	0	0	0	0	0	0
NZ_CP059126.1	Escherichia coli strain EC45 plasmid pEc45_1, complete sequence	146488	1	FALSE	TRUE	FALSE	FALSE	FALSE	171	18.8	7	4	1	1	16	7	0
CP057469.1	Escherichia coli strain RHB25-C20 plasmid pRHB25-C20_2, complete sequence	117013	1	FALSE	TRUE	FALSE	FALSE	FALSE	127	29.5	6	3	1	1	15	0	0
NZ_CP015383.1	Klebsiella pneumoniae strain CN1 plasmid pCN1_1, complete sequence.	182846	1	TRUE	TRUE	TRUE	TRUE	TRUE	208	27.9	2	2	1	0	14	8	0
NZ_CP061392.1	Klebsiella pneumoniae strain NU-CRE195 plasmid pCRE-195-3, complete sequence	78616	1	FALSE	TRUE	FALSE	FALSE	FALSE	93	26.7	1	0	1	0	13	0	0
NZ_AP019405.1	Klebsiella pneumoniae strain E196 plasmid pE196_IMP6, complete sequence	250392	1	FALSE	TRUE	FALSE	FALSE	FALSE	305	20.5	3	4	2	1	20	13	0
NZ_CP015394.1	Klebsiella pneumoniae strain CR14 plasmid pCR14_2, complete sequence.	154343	1	TRUE	TRUE	TRUE	TRUE	TRUE	196	34	1	1	1	1	9	9	0
NZ_AP019401.1	Klebsiella pneumoniae strain E013 plasmid pE013, complete sequence	181837	1	FALSE	TRUE	FALSE	FALSE	FALSE	215	20.2	2	3	1	0	14	2	0
CP057451.1	Escherichia coli strain RHB26-C18 plasmid pRHB26-C18_2, complete sequence	122701	1	FALSE	TRUE	FALSE	FALSE	FALSE	130	34.2	6	4	1	0	15	0	0
NZ_CP015395.1	Klebsiella pneumoniae strain CR14 plasmid pCR14_3, complete sequence.	116419	1	TRUE	TRUE	TRUE	TRUE	TRUE	135	36.1	2	1	1	0	13	6	0
CP057448.1	Escherichia coli strain RHB26-C20 plasmid pRHB26-C20_2, complete sequence	103113	1	FALSE	TRUE	FALSE	FALSE	FALSE	115	36.4	6	4	1	0	15	0	0
NZ_CP040901.1	Salmonella enterica subsp. enterica serovar Typhimurium strain SAP18-6199 plasmid pCFSAN074387, complete sequence	93930	1	FALSE	TRUE	TRUE	TRUE	TRUE	120	28.3	2	1	1	0	14	0	0
NZ_CP059054.1	Pseudomonas putida strain BS3701 plasmid pBS1142, complete sequence	54501	1	FALSE	TRUE	TRUE	TRUE	FALSE	72	0.2	0	0	1	0	1	0	0
NZ_CP061400.1	Klebsiella pneumoniae strain NU-CRE085 plasmid pCRE-085-1, complete sequence	128320	1	FALSE	TRUE	FALSE	FALSE	FALSE	145	24.9	1	0	1	0	13	0	0
NZ_CP026212.1	Citrobacter sp. CFNIH10 plasmid pCIT-a850, complete sequence	126940	1	TRUE	TRUE	TRUE	TRUE	TRUE	149	28.1	1	0	0	0	12	2	0
NZ_CP015396.1	Klebsiella pneumoniae strain CR14 plasmid pCR14_4, complete sequence.	110092	1	TRUE	TRUE	TRUE	TRUE	TRUE	115	6.6	3	2	2	0	5	1	0
NZ_CP026210.1	Citrobacter sp. CFNIH10 plasmid pKPC-2fe2, complete sequence	77585	1	TRUE	TRUE	TRUE	TRUE	TRUE	100	24.6	1	0	0	0	10	6	0
NZ_CP019210.1	Enterococcus faecium strain 2014-VREF-41 plasmid p41-2, complete sequence.	45501	1	TRUE	TRUE	TRUE	TRUE	TRUE	53	13.7	0	1	0	0	0	9	0
NZ_MT316184.1	Salmonella enterica strain s21 plasmid pS21, complete sequence	154342	1	FALSE	TRUE	TRUE	TRUE	TRUE	196	34	1	1	1	1	9	9	0
NZ_MT062912.1	Raoultella ornithinolytica strain 193104922 plasmid p104922-NDM, complete sequence	361412	1	FALSE	TRUE	FALSE	FALSE	FALSE	394	2.2	1	1	1	0	7	24	0
NZ_MT062911.1	Raoultella ornithinolytica strain 193104922 plasmid p104922-FII, complete sequence	88903	1	FALSE	TRUE	FALSE	FALSE	FALSE	80	-7.8	3	0	1	0	2	2	0
NZ_CP065371.1	Vibrio parahaemolyticus strain 20-082A3 plasmid pVp-20-082A3A, complete sequence	121293	1	FALSE	TRUE	FALSE	FALSE	FALSE	129	2.3	0	2	1	0	6	0	0
NZ_AP023259.1	Mesorhizobium sp. L-2-11 plasmid MesoLjLa3, complete sequence	247505	1	FALSE	TRUE	FALSE	FALSE	FALSE	248	-0.2	0	3	1	0	1	0	0
NZ_CP009413.1	Salmonella enterica subsp. enterica serovar Infantis strain CFSAN007427 isolate N20272 plasmid pCFSAN007427_01, complete sequence	175517	1	FALSE	TRUE	FALSE	FALSE	FALSE	213	32.3	1	1	1	0	9	19	0
NZ_CP009414.1	Salmonella enterica subsp. enterica serovar Kentucky strain CFSAN007428 isolate N11150 plasmid pCFSAN007428_01, complete sequence	164924	1	FALSE	TRUE	FALSE	FALSE	FALSE	203	32.5	1	1	1	0	9	19	0
NZ_CP035537.1	Klebsiella pneumoniae subsp. pneumoniae strain CCRI-22199 plasmid pKp199-2, complete sequence	108500	1	FALSE	TRUE	TRUE	TRUE	FALSE	130	-6.3	0	1	1	0	11	4	0
NZ_CP080108.1	Enterobacter asburiae strain WW-19C plasmid pWW19C-IncHI2, complete sequence	332184	1	FALSE	TRUE	FALSE	FALSE	FALSE	367	7.4	2	1	1	1	5	23	0
NZ_CP026048.1	Raoultella planticola strain FDAARGOS_64 plasmid unnamed1, complete sequence	127313	1	TRUE	TRUE	TRUE	TRUE	TRUE	162	32.9	1	0	1	0	15	0	0
NZ_CP041180.1	Salmonella enterica subsp. enterica serovar Indiana strain SJTUF87912v2 isolate food plasmid p87912, complete sequence	236217	1	FALSE	TRUE	TRUE	TRUE	TRUE	267	11.3	4	1	0	0	3	27	0
NZ_CP066054.1	Brucella anthropi strain FDAARGOS_1039 plasmid unnamed3, complete sequence	101485	1	FALSE	TRUE	FALSE	FALSE	FALSE	110	0.3	0	3	0	0	1	0	0
NZ_CP041182.1	Salmonella enterica subsp. enterica serovar Indiana strain SJTUF13520v2 isolate food plasmid p13520, complete sequence	240209	1	FALSE	TRUE	TRUE	TRUE	TRUE	268	11.7	4	1	0	0	3	28	0
NZ_CP043512.1	Enterobacter kobei strain EB_P8_L5_01.19 plasmid unnamed1, complete sequence	142503	1	FALSE	TRUE	TRUE	TRUE	FALSE	193	-0.2	1	1	1	0	12	0	0
NZ_CP080261.1	Escherichia coli strain 135 plasmid p135-1, complete sequence	135777	1	FALSE	TRUE	FALSE	FALSE	FALSE	165	-1.5	0	1	1	1	15	0	0
NZ_CP080100.1	Klebsiella quasipneumoniae strain WW-14A plasmid pWW14A-IncFII/IncR, complete sequence	228495	1	FALSE	TRUE	FALSE	FALSE	FALSE	234	13.3	2	2	1	0	14	0	0
CP057255.1	Escherichia coli strain RHB31-C18 plasmid pRHB31-C18_2, complete sequence	105702	1	FALSE	TRUE	FALSE	FALSE	FALSE	116	27.6	6	3	1	0	15	0	0
NZ_CP038104.1	Aeromonas salmonicida subsp. salmonicida strain SHY16-3432 plasmid pAsa9-like, complete sequence	74314	1	FALSE	TRUE	TRUE	TRUE	TRUE	87	0.7	0	1	1	0	8	0	0
NZ_CP080101.1	Klebsiella quasipneumoniae strain WW-14A plasmid pWW14A-3, complete sequence	113444	1	FALSE	TRUE	FALSE	FALSE	FALSE	127	10.6	1	0	1	0	13	0	0
NC_013940.1	Deferribacter desulfuricans SSM1 megaplasmid pDF308, complete sequence	308544	1	TRUE	TRUE	TRUE	TRUE	FALSE	290	0.6	0	0	0	0	0	0	0
NZ_CP062117.1	Aminobacter sp. SR38 plasmid pSR5	163970	1	FALSE	TRUE	FALSE	FALSE	FALSE	186	0.1	0	5	2	0	11	0	0
NZ_CP035918.1	Salmonella enterica strain S44712 plasmid pLS44712-MCR, complete sequence	247705	1	FALSE	TRUE	TRUE	TRUE	TRUE	283	15.3	2	0	1	1	5	15	0
NZ_CP062116.1	Aminobacter sp. SR38 plasmid pSR4	74540	1	FALSE	TRUE	FALSE	FALSE	FALSE	96	0.3	0	1	1	0	2	5	0
CP057235.1	Escherichia coli strain RHB32-C15 plasmid pRHB32-C15_2, complete sequence	145678	1	FALSE	TRUE	FALSE	FALSE	FALSE	162	19.1	4	1	1	0	15	0	0
NZ_CP080158.1	Escherichia coli strain PK8261 plasmid pPK8261-145kb, complete sequence	145740	1	FALSE	TRUE	FALSE	FALSE	FALSE	170	-3.7	3	1	1	1	15	1	0
CP057226.1	Escherichia coli strain RHB32-C18 plasmid pRHB32-C18_2, complete sequence	143708	1	FALSE	TRUE	FALSE	FALSE	FALSE	159	23.3	4	1	1	0	15	0	0
CP057224.1	Escherichia coli strain RHB32-C19 plasmid pRHB32-C19_2, complete sequence	102840	1	FALSE	TRUE	FALSE	FALSE	FALSE	110	43	4	1	1	0	15	0	0
NZ_CP041172.1	Salmonella enterica subsp. enterica serovar Thompson strain SH11G0791 plasmid pSH11G0791, complete sequence	153516	1	FALSE	TRUE	TRUE	TRUE	TRUE	187	32.1	1	1	1	1	9	22	0
CP057295.1	Escherichia coli strain RHB30-C10 plasmid pRHB30-C10_3, complete sequence	111016	1	FALSE	TRUE	FALSE	FALSE	FALSE	131	3.6	2	2	2	1	12	1	0
NZ_CP040457.1	Salmonella enterica subsp. enterica serovar Typhimurium strain TJWQ005 plasmid pTJWQ005, complete sequence	254752	1	FALSE	TRUE	TRUE	TRUE	TRUE	288	15.6	2	0	1	1	5	15	0
NZ_CP045494.1	Mesorhizobium sp. NBSH29 plasmid unnamed2	118320	1	FALSE	TRUE	FALSE	FALSE	FALSE	150	0	0	5	1	0	11	0	0
NZ_CP029838.1	Salmonella enterica subsp. enterica serovar Typhimurium strain 10ST07093 plasmid p10ST07093B, complete sequence	93798	1	FALSE	TRUE	TRUE	TRUE	TRUE	119	28.4	2	1	1	0	13	0	0
NC_003276.1	Nostoc sp. PCC 7120 = FACHB-418 plasmid pCC7120alpha, complete sequence	408101	1	TRUE	TRUE	TRUE	TRUE	FALSE	365	0.5	0	0	1	0	0	0	0
NZ_CP040171.1	Vibrio cholerae strain VC1374 plasmid pVC1374, complete sequence	140291	1	FALSE	TRUE	TRUE	TRUE	TRUE	183	34.4	1	1	1	1	11	2	0
NC_003384.1	Salmonella enterica subsp. enterica serovar Typhi str. CT18 plasmid pHCM1, complete sequence	218160	1	TRUE	TRUE	TRUE	TRUE	TRUE	253	3.9	4	1	1	0	5	19	0
CP057205.1	Escherichia coli strain RHB33-C09 plasmid pRHB33-C09_2, complete sequence	174003	1	FALSE	TRUE	FALSE	FALSE	FALSE	185	23.5	1	1	3	0	27	0	0
NZ_CP040185.1	Raoultella planticola strain Rp_CZ180511 plasmid pRpKPC-2, complete sequence	120082	1	FALSE	TRUE	TRUE	TRUE	TRUE	140	9.7	2	0	1	0	12	1	0
NZ_MT571488.1	Klebsiella pneumoniae strain 25 CARB A plasmid pKP25CA-KPC, complete sequence	136244	1	FALSE	TRUE	FALSE	FALSE	FALSE	157	31.8	1	0	1	0	9	9	0
NZ_CP063363.1	Xanthobacter sp. YN2 plasmid unnamed1, complete sequence	147892	1	FALSE	TRUE	FALSE	FALSE	FALSE	159	-0.1	0	5	1	0	10	1	0
NZ_CP043640.1	Sphingomonas sp. NBWT7 plasmid unnamed1, complete sequence	127461	1	FALSE	TRUE	TRUE	TRUE	TRUE	155	0.8	0	1	3	0	5	0	0
CP057195.1	Escherichia coli strain RHB33-C12 plasmid pRHB33-C12_2, complete sequence	115217	1	FALSE	TRUE	FALSE	FALSE	FALSE	127	1.1	2	4	1	0	12	0	0
CP057191.1	Escherichia coli strain RHB33-C17 plasmid pRHB33-C17_2, complete sequence	102988	1	FALSE	TRUE	FALSE	FALSE	FALSE	110	38.6	4	1	1	0	15	0	0
NZ_CP039861.1	Salmonella enterica subsp. enterica serovar 1,4,[5],12:i:- strain PNCS014880 plasmid p16-6773.1, complete sequence	245375	1	TRUE	TRUE	TRUE	TRUE	TRUE	282	17.2	2	0	1	1	5	10	0
CP057187.1	Escherichia coli strain RHB33-C23 plasmid pRHB33-C23_2, complete sequence	83868	1	FALSE	TRUE	FALSE	FALSE	FALSE	88	48.1	3	0	1	0	16	0	0
NZ_AP022526.1	Escherichia coli strain THO-003 plasmid pTHO-003-1, complete sequence	123467	1	FALSE	TRUE	FALSE	FALSE	FALSE	144	33.2	4	5	1	1	16	0	0
NZ_CP043935.1	Klebsiella pneumoniae strain 555 plasmid pSCKLB555-3, complete sequence	179179	1	FALSE	TRUE	TRUE	TRUE	TRUE	253	25.8	4	3	1	0	16	12	0
NZ_CP068042.1	Escherichia coli strain XJW9B277 plasmid pXJW9B277-HI2-N, complete sequence	270816	1	FALSE	TRUE	FALSE	FALSE	FALSE	308	14.2	3	1	1	1	5	14	0
NZ_CP080093.1	Salmonella enterica strain SLR1_8245 plasmid pS8245-2, complete sequence	56813	1	FALSE	TRUE	FALSE	FALSE	FALSE	63	18.8	2	1	1	0	4	2	0
NZ_CP017991.1	Enterobacter cloacae complex sp. ECNIH7 plasmid pENT-1ac, complete sequence	144025	1	TRUE	TRUE	TRUE	TRUE	TRUE	150	1.7	2	4	1	0	11	9	0
NZ_CP017992.1	Enterobacter cloacae complex sp. ECNIH7 plasmid pENT-2c5, complete sequence	79045	1	TRUE	TRUE	TRUE	TRUE	TRUE	88	9	2	0	1	0	14	0	0
NZ_CP039717.1	Salmonella enterica subsp. enterica serovar 1,4,[5],12:i:- strain PNCS000211 plasmid p10-3184.1, complete sequence	248353	1	TRUE	TRUE	TRUE	TRUE	TRUE	273	1.6	5	1	1	0	5	2	0
NZ_CP023418.1	Klebsiella pneumoniae strain 1050 plasmid pKp1050-2, complete sequence	138885	1	TRUE	TRUE	TRUE	TRUE	TRUE	165	8.7	0	0	1	0	14	6	0
NZ_CP039855.1	Salmonella enterica subsp. enterica serovar 1,4,[5],12:i:- strain PNCS014864 plasmid p11-0972.1, complete sequence	93897	1	TRUE	TRUE	TRUE	TRUE	TRUE	119	28.2	2	1	1	0	13	0	0
NZ_CP038617.1	Arsenophonus nasoniae strain FIN plasmid pArsFIN5, complete sequence	133306	1	TRUE	TRUE	TRUE	TRUE	TRUE	156	1.6	0	0	1	0	1	0	0
NZ_CP038614.1	Arsenophonus nasoniae strain FIN plasmid pArsFIN2, complete sequence	222851	1	TRUE	TRUE	TRUE	TRUE	TRUE	261	1.8	0	1	1	0	0	0	0
NC_017726.1	Bacillus anthracis str. H9401 plasmid BAP1, complete sequence	181700	1	TRUE	TRUE	TRUE	TRUE	TRUE	182	9.5	0	1	0	0	0	0	0
NZ_CP050754.1	Salmonella enterica subsp. enterica serovar Typhimurium strain ST45 plasmid pST45-1, complete sequence	260432	1	FALSE	TRUE	TRUE	TRUE	TRUE	291	25.2	3	1	1	0	17	23	0
NZ_CP022274.1	Citrobacter freundii strain 18-1 plasmid pA18-1, complete sequence	159655	1	TRUE	TRUE	TRUE	TRUE	TRUE	199	3.4	1	1	0	0	2	5	0
NC_019105.1	Salmonella enterica subsp. enterica serovar Dublin plasmid pSD_88, complete sequence	88505	1	TRUE	TRUE	FALSE	FALSE	FALSE	100	28.2	2	3	0	0	0	9	0
NC_019106.1	Salmonella enterica subsp. enterica serovar Dublin plasmid pSD_77, complete sequence	77331	1	TRUE	TRUE	FALSE	FALSE	FALSE	98	21.3	3	2	1	0	3	0	0
NC_019121.1	Salmonella enterica subsp. enterica serovar Heidelberg plasmid pSH111_166, complete sequence	165791	1	TRUE	TRUE	FALSE	FALSE	FALSE	200	33.6	1	2	1	1	9	14	0
NZ_CP050770.1	Salmonella enterica subsp. enterica serovar Indiana strain SI108 plasmid pSI108-1, complete sequence	145548	1	FALSE	TRUE	TRUE	TRUE	TRUE	185	30.4	5	4	1	1	15	9	0
NC_014016.1	Klebsiella pneumoniae plasmid pKpQIL, complete sequence	113637	1	TRUE	TRUE	TRUE	TRUE	TRUE	133	39.3	2	1	1	0	13	6	0
NZ_CP007732.1	Klebsiella pneumoniae subsp. pneumoniae KPNIH27 plasmid pKEC-dc3, complete sequence	268334	1	TRUE	TRUE	TRUE	TRUE	TRUE	323	19	2	3	2	2	10	22	0
NZ_CP007733.1	Klebsiella pneumoniae subsp. pneumoniae KPNIH27 plasmid pKPN-068, complete sequence	80411	1	TRUE	TRUE	TRUE	TRUE	TRUE	103	22.9	1	0	1	0	10	5	0
NC_019376.1	Sphingobium fuliginis ATCC 27551 plasmid pPDL2, complete sequence	37317	1	TRUE	TRUE	FALSE	FALSE	FALSE	46	0.6	0	1	0	1	0	0	0
NZ_CP021328.1	Raoultella ornithinolytica strain Ro24724 plasmid pRo24724, complete sequence	446611	1	TRUE	TRUE	TRUE	TRUE	TRUE	500	9.2	4	2	2	0	18	31	0
NZ_CP016317.1	Bacillus cereus strain M3 plasmid pBCM301, complete sequence.	229356	1	TRUE	TRUE	TRUE	TRUE	TRUE	206	1.5	0	1	0	0	0	0	0
NZ_CP019443.1	Salmonella enterica subsp. enterica serovar Typhimurium strain 81741 plasmid unnamed1, complete sequence	233802	1	TRUE	TRUE	TRUE	TRUE	TRUE	266	14	2	0	1	1	5	8	0
NZ_CP017618.1	Salmonella enterica subsp. enterica serovar Typhimurium strain 22495 plasmid unnamed1, complete sequence	93055	1	TRUE	TRUE	TRUE	TRUE	TRUE	124	25.9	2	1	1	0	12	0	0
NZ_CP071804.1	Yersinia ruckeri strain KMM821 plasmid pYRKMM821_2, complete sequence	103906	1	FALSE	TRUE	FALSE	FALSE	FALSE	96	-0.1	0	0	1	0	7	0	0
NC_019328.1	Pseudomonas syringae plasmid pB76-81, complete sequence	76232	1	TRUE	TRUE	FALSE	FALSE	FALSE	94	0.8	0	0	1	1	3	0	0
NZ_CP051364.1	Salmonella enterica subsp. enterica serovar Typhimurium strain CVM 28321-b plasmid p28321b-2, complete sequence	107602	1	FALSE	TRUE	FALSE	FALSE	FALSE	138	26.5	2	2	2	0	14	0	0
NC_019342.1	Salmonella sp. 14 plasmid p14-120, complete sequence	130175	1	TRUE	TRUE	FALSE	FALSE	FALSE	148	5.4	2	1	1	1	14	0	0
NZ_CP022182.1	Aeromonas salmonicida strain S68 plasmid pS68-1, complete sequence	70816	1	TRUE	TRUE	TRUE	TRUE	FALSE	81	0.6	0	1	1	0	7	0	0
NC_014911.1	Alicycliphilus denitrificans BC plasmid pALIDE02, complete sequence	78982	1	TRUE	TRUE	TRUE	TRUE	TRUE	93	2.9	1	0	1	1	12	6	0
NZ_CP051335.1	Salmonella enterica subsp. enterica serovar Worthington strain CVM 33836 plasmid p33836-2, complete sequence	159544	1	FALSE	TRUE	FALSE	FALSE	FALSE	187	18.2	3	4	1	1	15	12	0
NZ_CP053054.1	Salmonella enterica subsp. enterica serovar Typhimurium strain CVM 28321-a plasmid p28321a-2, complete sequence	94046	1	FALSE	TRUE	FALSE	FALSE	FALSE	119	28.3	2	1	1	0	13	0	0
NZ_CP053053.1	Salmonella enterica subsp. enterica serovar Typhimurium strain CVM 28321-a plasmid p28321a-1, complete sequence	219745	1	FALSE	TRUE	FALSE	FALSE	FALSE	252	5.7	4	1	1	0	5	20	0
NZ_CP007736.1	Klebsiella pneumoniae subsp. pneumoniae KPNIH27 plasmid pKPN-b0b, complete sequence	113440	1	TRUE	TRUE	TRUE	TRUE	TRUE	135	13	3	2	1	0	5	0	0
NZ_CP050732.1	Salmonella enterica subsp. enterica serovar Typhimurium strain ST101 plasmid pST101-1, complete sequence	181971	1	FALSE	TRUE	TRUE	TRUE	TRUE	236	37.3	1	1	2	1	18	12	0
NZ_CP050812.1	Yokenella regensburgei strain W13 plasmid pYRW13-125, complete sequence	125281	1	FALSE	TRUE	TRUE	TRUE	TRUE	150	4.5	0	1	1	1	9	10	0
CP055749.1	Escherichia coli strain RHB07-C12 plasmid pRHB07-C12_2, complete sequence	153833	1	FALSE	TRUE	FALSE	FALSE	FALSE	158	23.3	4	2	1	1	16	0	0
NZ_CP022275.1	Citrobacter freundii strain 18-1 plasmid pBKPC18-1, complete sequence	144825	1	TRUE	TRUE	TRUE	TRUE	TRUE	159	11.4	5	1	1	0	11	2	0
NZ_CP040835.1	Klebsiella pneumoniae strain SH12 plasmid pSH12_KPC, complete sequence	167468	1	FALSE	TRUE	FALSE	FALSE	FALSE	223	37.4	2	2	1	0	15	12	0
NZ_CP051492.1	Klebsiella pneumoniae strain M297-1 plasmid pM297-1.2, complete sequence	225763	1	FALSE	TRUE	FALSE	FALSE	FALSE	340	22.2	2	1	2	0	21	18	0
NZ_CP072465.1	Klebsiella pneumoniae strain KP1517 plasmid unnamed2, complete sequence	119109	1	FALSE	TRUE	FALSE	FALSE	FALSE	164	38	2	2	0	0	3	10	0
NZ_CP011123.1	Acetobacter oryzifermentans strain SLV-7 plasmid unnamed3, complete sequence	25290	1	TRUE	TRUE	TRUE	TRUE	TRUE	36	1.3	0	1	1	0	1	0	0
NZ_CP043233.1	Bacillus thuringiensis strain Bt-GS57 plasmid unnamed2, complete sequence	712902	1	FALSE	TRUE	FALSE	FALSE	FALSE	620	3.1	0	0	0	0	0	0	0
NZ_MT587865.1	Escherichia coli strain Z22 plasmid pZ22, complete sequence	80946	1	FALSE	TRUE	FALSE	FALSE	FALSE	94	48.1	1	1	1	0	15	3	0
NC_007103.1	Bacillus cereus E33L plasmid pE33L466, complete sequence	466370	1	TRUE	TRUE	FALSE	TRUE	FALSE	458	0	0	0	0	0	0	0	0
NZ_CP008833.1	Klebsiella pneumoniae subsp. pneumoniae KPR0928 plasmid pKpQIL-531, complete sequence	113639	1	TRUE	TRUE	TRUE	TRUE	TRUE	133	39.3	2	1	1	0	13	6	0
NZ_CP072480.1	Borrelia miyamotoi strain LB-2001 plasmid lp97, complete sequence	97247	1	FALSE	TRUE	FALSE	FALSE	FALSE	124	0.3	0	0	0	0	0	0	0
NC_008445.1	Enterococcus faecalis plasmid pRE25, complete sequence	50237	1	TRUE	TRUE	FALSE	FALSE	FALSE	63	7.5	0	1	1	1	1	5	0
NZ_LR135256.1	Enterococcus faecium isolate E7098 plasmid 3	155151	1	TRUE	TRUE	TRUE	TRUE	TRUE	181	8.5	0	1	1	0	0	12	0
CP056461.1	Enterobacter cloacae strain RHBSTW-00490 plasmid pRHBSTW-00490_2, complete sequence	118063	1	FALSE	TRUE	FALSE	FALSE	FALSE	136	-14.6	2	1	1	0	13	0	0
NC_015154.1	Klebsiella pneumoniae plasmid pc15-k, complete sequence	95626	1	TRUE	TRUE	FALSE	FALSE	FALSE	115	45.4	2	3	1	0	13	2	0
NZ_CP050725.1	Salmonella enterica subsp. enterica serovar Enteritidis strain SE74 plasmid pSE74-2, complete sequence	64336	1	FALSE	TRUE	TRUE	TRUE	TRUE	84	28.4	0	1	0	0	4	1	0
NZ_CP050724.1	Salmonella enterica subsp. enterica serovar Enteritidis strain SE74 plasmid pSE74-1, complete sequence	115154	1	FALSE	TRUE	TRUE	TRUE	TRUE	137	41.4	4	3	2	0	15	5	0
NZ_CP050780.1	Salmonella enterica subsp. enterica serovar Indiana strain SI85 plasmid pSI85-1, complete sequence	239058	1	FALSE	TRUE	TRUE	TRUE	TRUE	271	15	3	1	0	0	2	17	0
NC_011973.1	Bacillus cereus Q1 plasmid pBc239, complete sequence	239246	1	TRUE	TRUE	TRUE	TRUE	TRUE	225	1.6	0	1	0	0	0	1	0
NZ_CP008799.1	Klebsiella pneumoniae subsp. pneumoniae KPNIH24 plasmid pKPN-819, complete sequence	58050	1	TRUE	TRUE	TRUE	TRUE	TRUE	74	25.1	2	0	2	0	3	2	0
NZ_CP050772.1	Salmonella enterica subsp. enterica serovar Indiana strain SI102 plasmid pSI102-1, complete sequence	199036	1	FALSE	TRUE	TRUE	TRUE	TRUE	223	17.7	3	1	0	0	2	15	0
NC_012556.1	Enterobacter cloacae plasmid pEC-IMPQ, complete sequence	324503	1	TRUE	TRUE	FALSE	FALSE	FALSE	364	14.3	2	0	1	1	5	31	0
NZ_CP050735.1	Salmonella enterica subsp. enterica serovar Typhimurium strain ST90 plasmid pST90-1, complete sequence	150326	1	FALSE	TRUE	TRUE	TRUE	TRUE	175	23.5	6	4	1	1	15	7	0
NZ_CP022276.1	Citrobacter freundii strain 18-1 plasmid pCKPC18-1, complete sequence	47164	1	TRUE	TRUE	TRUE	TRUE	TRUE	61	7.3	0	1	1	0	4	1	0
NZ_CP050751.1	Salmonella enterica subsp. enterica serovar Typhimurium strain ST46 plasmid pST46-1, complete sequence	260225	1	FALSE	TRUE	TRUE	TRUE	TRUE	290	27.3	3	1	1	0	17	25	0
CP055750.1	Escherichia coli strain RHB07-C12 plasmid pRHB07-C12_3, complete sequence	105374	1	FALSE	TRUE	FALSE	FALSE	FALSE	112	18.2	2	4	1	0	12	0	0
NZ_CP016390.1	Salmonella enterica subsp. enterica serovar Typhimurium strain ST931R plasmid pSLT931, complete sequence	93855	1	TRUE	TRUE	TRUE	TRUE	TRUE	119	28.3	2	1	1	0	14	0	0
NZ_CP048110.1	Klebsiella michiganensis strain BD177 plasmid unnamed2	191962	1	FALSE	TRUE	TRUE	TRUE	TRUE	216	1.9	0	2	1	0	5	0	0
NZ_CP019180.1	Salmonella enterica subsp. enterica serovar Dublin str. ATCC 39184 plasmid pATCC39184, complete sequence	74560	1	TRUE	TRUE	TRUE	TRUE	TRUE	97	18.2	3	2	1	0	3	0	0
NZ_CP006662.2	Klebsiella pneumoniae strain ATCC BAA-2146 plasmid pHg, complete sequence	85161	1	TRUE	TRUE	TRUE	TRUE	TRUE	106	19.6	2	2	1	0	0	18	0
CP056026.1	Klebsiella pneumoniae strain 39428 plasmid pKPN39428.2, complete sequence	119204	1	FALSE	TRUE	TRUE	TRUE	TRUE	138	38	2	1	1	0	14	7	0
NC_017241.1	Borreliella afzelii PKo plasmid lp54, complete sequence	57919	1	TRUE	TRUE	TRUE	TRUE	TRUE	68	2.2	0	0	0	0	0	0	0
NZ_CP011633.1	Klebsiella oxytoca strain CAV1374 plasmid pCAV1374-150, complete sequence	150318	1	TRUE	TRUE	TRUE	TRUE	TRUE	178	9	3	2	0	0	13	7	0
CP049982.1	Salmonella enterica subsp. enterica serovar Saintpaul strain CVM N52030 plasmid pN52030, complete sequence	43422	1	FALSE	TRUE	FALSE	FALSE	FALSE	54	19.9	2	0	1	0	4	1	0
CP049311.1	Salmonella enterica subsp. enterica serovar Heidelberg strain CVM N53023 plasmid pN53023, complete sequence	339705	1	FALSE	TRUE	FALSE	FALSE	FALSE	379	11.7	2	0	2	1	13	20	0
NZ_AP019197.1	Aeromonas caviae strain GSH8M-1 plasmid pGSH8M-1-2, complete sequence	53629	1	TRUE	TRUE	TRUE	TRUE	TRUE	69	9.1	1	0	1	0	0	4	0
CP049307.1	Salmonella enterica subsp. enterica serovar Heidelberg strain CVM N58631 plasmid p58631, complete sequence	338024	1	FALSE	TRUE	FALSE	FALSE	FALSE	377	11.8	2	0	2	1	13	20	0
NZ_CP048797.1	Providencia vermicola strain P8538 plasmid p8538-NDM-1, complete sequence	151684	1	FALSE	TRUE	TRUE	TRUE	TRUE	187	30	1	1	1	1	9	7	0
LN794247.1	Salmonella enterica subsp. enterica serovar Typhimurium plasmid pSBLT, complete sequence	128925	1	TRUE	TRUE	FALSE	FALSE	FALSE	159	21.5	3	1	2	0	15	9	0
NZ_CP009767.1	Salmonella enterica subsp. enterica serovar Enteritidis strain FORC_007 plasmid pFORC7, complete sequence.	101428	1	TRUE	TRUE	TRUE	TRUE	TRUE	125	22.1	3	1	1	1	7	1	0
AB576781.2	Salmonella enterica subsp. enterica serovar Typhimurium plasmid pYT1 DNA, complete sequence	112670	1	FALSE	TRUE	FALSE	FALSE	FALSE	141	27.8	1	1	1	0	14	8	0
AB605179.1	Salmonella enterica subsp. enterica serovar Typhimurium plasmid pYT2 DNA, complete sequence	132842	1	FALSE	TRUE	FALSE	FALSE	FALSE	166	19.4	2	1	1	0	14	8	0
NZ_CP012683.1	Salmonella enterica subsp. enterica serovar Typhimurium strain 33676 plasmid p33673_IncF, complete sequence.	112639	1	TRUE	TRUE	TRUE	TRUE	TRUE	125	22.4	2	1	1	1	15	1	0
NZ_CP048651.1	Enterobacter roggenkampii strain Ecl_20_981 plasmid unnamed1, complete sequence	161986	1	FALSE	TRUE	FALSE	FALSE	FALSE	167	0.1	3	3	1	0	12	1	0
NZ_CP060133.1	Salmonella enterica subsp. enterica serovar London strain HA3-IN1 plasmid pYUHAP1, complete sequence	176767	1	FALSE	TRUE	FALSE	FALSE	FALSE	203	20.3	4	4	2	1	11	31	0
NZ_CP024793.1	Nostoc flagelliforme CCNUN1 plasmid pNFSY08, complete sequence	805120	1	TRUE	TRUE	FALSE	FALSE	FALSE	709	0.2	0	0	4	0	0	0	0
NZ_CP011634.1	Klebsiella oxytoca strain CAV1374 plasmid pCAV1374-228, complete sequence	227680	1	TRUE	TRUE	TRUE	TRUE	TRUE	260	16.8	4	6	0	0	10	36	0
NZ_CP024791.1	Nostoc flagelliforme CCNUN1 plasmid pNFSY06, complete sequence	239322	1	TRUE	TRUE	TRUE	TRUE	FALSE	233	0.2	0	0	0	0	0	0	0
CP049032.1	Rhodobacteraceae bacterium SC52 plasmid pSC52_4, complete sequence	101226	1	FALSE	TRUE	TRUE	TRUE	FALSE	117	0.2	0	2	0	0	0	0	0
NZ_CP011986.1	Klebsiella pneumoniae UHKPC07 plasmid pUHKPC07-113.639kb, complete sequence	113639	1	TRUE	TRUE	TRUE	TRUE	TRUE	133	39.3	2	1	1	0	13	6	0
NZ_CP024787.1	Nostoc flagelliforme CCNUN1 plasmid pNFSY02, complete sequence	68844	1	TRUE	TRUE	TRUE	TRUE	FALSE	67	0.4	0	0	1	0	0	0	0
NZ_CP015585.1	Roseomonas gilardii strain U14-5 plasmid 1, complete sequence	265182	1	TRUE	TRUE	TRUE	TRUE	FALSE	298	0.2	0	1	1	0	2	1	0
NC_032103.1	Klebsiella pneumoniae plasmid p628-KPC, complete sequence	105008	1	TRUE	TRUE	FALSE	FALSE	FALSE	129	44.3	0	1	2	0	13	6	0
NZ_CP019873.1	Pseudomonas syringae pv. tomato strain B13-200 plasmid pB13-200B, complete sequence	93873	1	TRUE	TRUE	TRUE	TRUE	TRUE	100	0.7	0	0	1	0	10	0	0
NZ_CP022177.1	Aeromonas salmonicida strain S44 plasmid pS44-2, complete sequence	70841	1	TRUE	TRUE	TRUE	TRUE	TRUE	78	0.7	0	1	1	0	8	0	0
NZ_CP014980.1	Salmonella enterica subsp. enterica serovar Typhimurium str. CDC H2662 plasmid pSTY1-H2662, complete sequence.	94034	1	TRUE	TRUE	TRUE	TRUE	TRUE	119	28.5	2	1	1	0	14	0	0
CP030802.1	Vibrio owensii strain 20160513VC2W plasmid p3, complete sequence	70058	1	FALSE	TRUE	TRUE	TRUE	TRUE	77	4.7	0	0	1	0	6	0	0
NZ_CP051377.1	Salmonella enterica subsp. enterica serovar Typhimurium strain CVM 24362 plasmid p24362-2, complete sequence	94046	1	FALSE	TRUE	FALSE	FALSE	FALSE	120	27.9	2	1	1	0	14	0	0
NZ_CP051360.1	Salmonella enterica subsp. enterica serovar Heidelberg strain CVM 28322 plasmid p28322-2, complete sequence	167068	1	FALSE	TRUE	FALSE	FALSE	FALSE	207	33.2	1	1	1	1	9	21	0
NZ_CP051406.1	Salmonella enterica subsp. enterica serovar Typhimurium strain CVM 20762 plasmid p20762-2, complete sequence	95919	1	FALSE	TRUE	TRUE	TRUE	TRUE	127	26.6	2	1	1	0	14	0	0
CP039628.1	Aeromonas caviae strain T25-39 plasmid pAeca2, complete sequence	103136	1	FALSE	TRUE	FALSE	FALSE	FALSE	120	1.9	0	1	1	0	5	6	0
NZ_CP051351.1	Salmonella enterica subsp. enterica serovar Schwarzengrund strain CVM 30168 plasmid p30168-1, complete sequence	109942	1	FALSE	TRUE	FALSE	FALSE	FALSE	119	34.2	1	0	1	1	17	5	0
NC_022267.1	Salmonella enterica subsp. enterica serovar Enteritidis plasmid pS1400_89, complete sequence	89566	1	TRUE	TRUE	FALSE	FALSE	FALSE	106	37.7	1	0	1	1	16	0	0
NC_016855.1	Salmonella enterica subsp. enterica serovar Typhimurium str. 14028S plasmid unnamed, complete sequence	93832	1	TRUE	TRUE	TRUE	TRUE	TRUE	119	28.6	2	1	1	0	14	0	0
NZ_CP022171.1	Aeromonas salmonicida strain S121 plasmid pS121-2, complete sequence	70855	1	TRUE	TRUE	TRUE	TRUE	FALSE	80	0.7	0	1	1	0	8	0	0
NZ_CP011646.1	Klebsiella pneumoniae strain CAV1596 plasmid pKPC_CAV1596-97, complete sequence	96702	1	TRUE	TRUE	FALSE	FALSE	FALSE	110	-12.6	0	0	1	0	2	2	0
NC_024983.1	Salmonella enterica subsp. enterica serovar Typhimurium plasmid pSTm-A54650, complete sequence	309406	1	TRUE	TRUE	FALSE	FALSE	FALSE	352	17.1	2	1	1	1	5	18	0
NC_019265.2	Pseudomonas savastanoi pv. savastanoi plasmid pPsv48A, complete sequence	80123	1	FALSE	TRUE	FALSE	TRUE	FALSE	84	-0.4	0	0	0	0	8	0	0
NC_025019.1	Klebsiella pneumoniae subsp. ozaenae plasmid pKo6, complete sequence	65549	1	TRUE	TRUE	FALSE	FALSE	FALSE	86	17.4	1	1	1	1	6	7	0
NZ_CP063226.1	Enterobacter hormaechei subsp. steigerwaltii strain BD-50-Eh plasmid pBD-50-Eh_3, complete sequence	88821	1	FALSE	TRUE	FALSE	FALSE	FALSE	96	-22.8	3	1	0	0	0	1	0
NZ_CP063225.1	Enterobacter hormaechei subsp. steigerwaltii strain BD-50-Eh plasmid pBD-50-Eh_2, complete sequence	336282	1	FALSE	TRUE	FALSE	FALSE	FALSE	377	13.3	2	1	1	1	10	13	0
NZ_CP011632.1	Klebsiella oxytoca strain CAV1374 plasmid pCAV1374-84, complete sequence	83652	1	TRUE	TRUE	TRUE	TRUE	TRUE	105	25.2	1	1	1	0	10	14	0
NZ_CP016520.1	Salmonella enterica subsp. enterica serovar Heidelberg strain CE-R2-11-0435 plasmid pCE-R2-11-0435_92, complete sequence.	92323	1	TRUE	TRUE	TRUE	TRUE	TRUE	104	45.8	1	0	1	1	16	1	0
NZ_CP019360.1	Escherichia coli strain XH993 plasmid pXH993, complete sequence	349248	1	FALSE	TRUE	FALSE	FALSE	FALSE	391	15.2	4	3	2	2	12	17	0
CP058799.1	Klebsiella pneumoniae strain BA27935 plasmid pvirulence_VBA27935, complete sequence	304108	1	FALSE	TRUE	FALSE	FALSE	FALSE	347	11.2	2	0	1	0	7	17	0
NZ_KY399972.1	Enterobacter cloacae strain EClY2402 plasmid pKPC2_EClY2402, complete sequence	88213	1	FALSE	TRUE	FALSE	FALSE	FALSE	99	13.3	2	0	1	0	11	2	0
NZ_KY399973.1	Enterobacter cloacae strain EClY2403 plasmid pKPC2_EClY2403, complete sequence	88213	1	FALSE	TRUE	FALSE	FALSE	FALSE	99	13.3	2	0	1	0	11	2	0
CP047091.1	Salmonella sp. S13 plasmid pS13-2, complete sequence	89179	1	FALSE	TRUE	TRUE	TRUE	TRUE	112	50.7	2	2	2	0	15	2	0
NZ_AP018444.1	Bacillus anthracis strain CZC5 plasmid pXO1, complete sequence	181607	1	TRUE	TRUE	TRUE	TRUE	TRUE	184	9.5	0	1	0	0	0	0	0
CP056500.1	Klebsiella oxytoca strain RHBSTW-00452 plasmid pRHBSTW-00452_6, complete sequence	108816	1	FALSE	TRUE	FALSE	FALSE	FALSE	128	3.1	2	1	1	0	11	0	0
CP056501.1	Klebsiella oxytoca strain RHBSTW-00452 plasmid pRHBSTW-00452_7, complete sequence	73235	1	FALSE	TRUE	TRUE	TRUE	TRUE	88	16.2	1	0	1	0	11	2	0
NZ_CP078125.1	Klebsiella pneumoniae strain KPC-2 plasmid pKP169-P3, complete sequence	95399	1	FALSE	TRUE	FALSE	FALSE	FALSE	121	17.7	0	0	1	0	12	4	0
NC_007322.2	Bacillus anthracis str. 'Ames Ancestor' plasmid pXO1, complete sequence	181677	1	TRUE	TRUE	TRUE	TRUE	TRUE	184	9.5	0	1	0	0	0	0	0
NZ_CP023073.1	Sinorhizobium fredii CCBAU 83666 plasmid pSF83666d, complete sequence	76753	1	TRUE	TRUE	TRUE	TRUE	FALSE	92	0.3	0	2	0	0	6	0	0
CP056356.1	Escherichia coli strain RHBSTW-00673 plasmid pRHBSTW-00673_2, complete sequence	146879	1	FALSE	TRUE	FALSE	FALSE	FALSE	178	23.8	1	1	1	1	15	0	0
NZ_CP017424.1	Arthrobacter sp. ZXY-2 plasmid pZXY23, complete sequence.	65137	1	TRUE	TRUE	TRUE	TRUE	FALSE	76	0.2	0	0	1	0	1	0	0
NZ_CP041642.1	Klebsiella pneumoniae strain PIMB15ND2KP27 plasmid pKP27-NDM4, complete sequence	121851	1	FALSE	TRUE	TRUE	TRUE	TRUE	151	42.3	1	1	1	0	13	8	0
NZ_CP069499.1	Escherichia coli strain FDAARGOS_1258 plasmid unnamed, complete sequence	118909	1	FALSE	TRUE	FALSE	FALSE	FALSE	139	32.9	2	1	1	1	14	0	0
NC_006672.1	Gluconobacter oxydans 621H plasmid pGOX1, complete sequence	163186	1	TRUE	TRUE	TRUE	TRUE	FALSE	183	0.5	0	3	1	0	3	0	0
NZ_LT855377.1	Salmonella enterica subsp. enterica serovar Typhimurium isolate STMU2UK plasmid 2	93862	1	TRUE	TRUE	TRUE	TRUE	TRUE	119	28.6	2	1	1	0	14	0	0
NZ_MT513102.1	Salmonella enterica subsp. enterica serovar Derby strain SA1982 plasmid unnamed, complete sequence	248674	1	FALSE	TRUE	FALSE	FALSE	FALSE	279	20.3	2	0	1	1	5	15	0
NZ_CP021959.1	Klebsiella pneumoniae strain AR_0139 plasmid tig00000003, complete sequence	89382	1	TRUE	TRUE	TRUE	TRUE	TRUE	109	39.6	1	0	1	0	14	1	0
NZ_LT904892.1	Salmonella enterica subsp. enterica serovar Typhi strain 80-2002 plasmid 2	192619	1	TRUE	TRUE	TRUE	TRUE	TRUE	245	23.4	1	1	1	1	11	16	0
NZ_AP017657.1	Sphingobium cloacae strain JCM 10874 plasmid pSCLO_3, complete sequence	151712	1	TRUE	TRUE	TRUE	TRUE	FALSE	177	0.5	0	2	2	0	11	0	0
NZ_AP017658.1	Sphingobium cloacae strain JCM 10874 plasmid pSCLO_4, complete sequence	108910	1	TRUE	TRUE	TRUE	TRUE	TRUE	111	2.2	0	1	2	0	1	0	0
CP056583.1	Klebsiella oxytoca strain RHBSTW-00365 plasmid pRHBSTW-00365_3, complete sequence	131869	1	FALSE	TRUE	FALSE	FALSE	FALSE	160	41.8	1	0	1	0	14	11	0
NZ_AP017659.1	Sphingobium cloacae strain JCM 10874 plasmid pSCLO_5, complete sequence	57701	1	TRUE	TRUE	TRUE	TRUE	TRUE	72	1.5	0	1	0	0	0	0	0
NZ_CP021216.1	Sinorhizobium meliloti RU11/001 plasmid pSmeRU11d, complete sequence	166875	1	TRUE	TRUE	TRUE	TRUE	FALSE	171	0.6	0	2	1	0	9	0	0
NZ_AP014834.1	Bacillus anthracis strain Shikan-NIID plasmid pXO1	181769	1	TRUE	TRUE	TRUE	TRUE	TRUE	182	9.6	0	1	0	0	0	0	0
NZ_LT900339.1	Gluconobacter oxydans 621H isolate WT-DSMZ plasmid 2	163187	1	TRUE	TRUE	TRUE	TRUE	FALSE	179	0.5	0	3	1	0	3	0	0
NZ_CP018234.1	Rhizobium leguminosarum strain Vaf-108 plasmid unnamed6, complete sequence	236058	1	TRUE	TRUE	TRUE	TRUE	FALSE	265	0.7	0	3	1	0	2	0	0
NZ_LT963396.1	Pseudomonas cerasi isolate PL963 plasmid PP1, complete sequence	127474	1	TRUE	TRUE	TRUE	TRUE	FALSE	142	0	0	0	1	0	7	1	0
NZ_CP018231.1	Rhizobium leguminosarum strain Vaf-108 plasmid unnamed3	339300	1	TRUE	TRUE	TRUE	TRUE	FALSE	370	0.7	0	3	2	0	11	0	0
NZ_LT963397.1	Pseudomonas cerasi isolate PL963 plasmid PP2, complete sequence	144075	1	TRUE	TRUE	TRUE	TRUE	FALSE	156	0.7	0	0	3	2	7	0	0
NZ_LT963398.1	Pseudomonas cerasi isolate PL963 plasmid PP3, complete sequence	81323	1	TRUE	TRUE	TRUE	TRUE	TRUE	98	0.8	0	0	1	0	9	0	0
NZ_LT963405.1	Pseudomonas syringae pv. avii isolate CFBP3846 plasmid PP3, complete sequence	108842	1	TRUE	TRUE	TRUE	TRUE	FALSE	131	-0.9	0	0	1	0	3	0	0
NZ_CP015734.1	Arthrobacter sp. U41 plasmid unnamed2, complete sequence	166444	1	TRUE	TRUE	TRUE	TRUE	FALSE	192	0.1	0	0	2	0	0	0	0
NZ_CP023069.1	Ensifer sojae CCBAU 05684 plasmid pSJ05684a, complete sequence	410255	1	TRUE	TRUE	TRUE	TRUE	TRUE	465	1.3	0	2	0	0	8	1	0
NZ_CP078123.1	Klebsiella pneumoniae strain KPC-2 plasmid pKP169-P2, complete sequence	157394	1	FALSE	TRUE	FALSE	FALSE	FALSE	216	43.1	3	3	0	0	7	11	0
NZ_CP023002.1	Bacillus anthracis strain 14RA5914 plasmid pX01, complete sequence	198129	1	TRUE	TRUE	TRUE	TRUE	TRUE	200	8.9	0	1	0	0	0	0	0
NZ_CP048111.1	Klebsiella michiganensis strain BD177 plasmid unnamed3	164510	1	FALSE	TRUE	TRUE	TRUE	TRUE	209	0.7	0	1	0	0	0	0	0
CP056866.1	Escherichia coli strain RHBSTW-00102 plasmid pRHBSTW-00102_2, complete sequence	44310	1	FALSE	TRUE	FALSE	FALSE	FALSE	60	28	1	0	1	0	4	2	0
NZ_CP028319.1	Salmonella enterica subsp. enterica serovar Typhimurium var. 5- strain CFSAN067216 plasmid pSC-09-1, complete sequence	94045	1	TRUE	TRUE	TRUE	TRUE	TRUE	122	27.6	2	1	1	0	14	0	0
NC_001496.1	Bacillus anthracis plasmid pX01, complete sequence	181654	1	TRUE	TRUE	FALSE	FALSE	FALSE	186	9.1	0	1	0	0	0	0	0
NZ_CP033026.1	Agrobacterium fabrum strain 1D132 plasmid pTi1D132, complete sequence	177577	1	TRUE	TRUE	TRUE	TRUE	TRUE	176	1.7	0	3	2	0	17	0	0
NZ_CP032925.1	Agrobacterium tumefaciens strain 1D1108 plasmid pTi1D1108, complete sequence	176213	1	TRUE	TRUE	TRUE	TRUE	TRUE	174	1.7	0	3	2	0	17	0	0
CP056843.1	Escherichia coli strain RHBSTW-00124 plasmid pRHBSTW-00124_2, complete sequence	111550	1	FALSE	TRUE	FALSE	FALSE	FALSE	136	41	3	2	1	1	15	10	0
NZ_CP013487.1	Vibrio alginolyticus strain ATCC 33787 plasmid pMBL287, complete sequence.	286750	1	TRUE	TRUE	TRUE	TRUE	FALSE	294	0.2	0	0	1	0	0	0	0
CP056819.1	Escherichia coli strain RHBSTW-00147 plasmid pRHBSTW-00147_4, complete sequence	77307	1	FALSE	TRUE	FALSE	FALSE	FALSE	101	33.4	3	1	1	1	15	2	0
NZ_LT222315.1	Pseudomonas cerasi isolate Sour cherry (Prunus cerasus) symptomatic leaf plasmid p58T3	143614	1	TRUE	TRUE	TRUE	TRUE	FALSE	167	0.6	0	0	3	3	8	0	0
NC_004349.1	Shewanella oneidensis MR-1 megaplasmid, complete sequence	161613	1	TRUE	TRUE	FALSE	TRUE	FALSE	171	-1.1	0	0	0	0	0	0	0
NZ_LT222316.1	Pseudomonas cerasi isolate Sour cherry (Prunus cerasus) symptomatic leaf plasmid p58T4	64870	1	TRUE	TRUE	TRUE	TRUE	TRUE	78	1.4	0	0	3	0	9	0	0
NZ_CP031720.1	Klebsiella pneumoniae strain SCKP020003 plasmid pKPC2_020003, complete sequence	154957	1	TRUE	TRUE	TRUE	TRUE	TRUE	203	40.9	3	2	1	0	16	4	0
NZ_CP029453.1	Sinorhizobium fredii CCBAU 25509 plasmid pSF25509a, complete sequence	401505	1	TRUE	TRUE	TRUE	TRUE	TRUE	463	1.2	0	2	0	0	9	1	0
NZ_CP029235.1	Sinorhizobium fredii CCBAU 45436 plasmid pSF45436e, complete sequence	170473	1	TRUE	TRUE	TRUE	TRUE	FALSE	172	0.6	0	2	1	0	1	0	0
NZ_CP029233.1	Sinorhizobium fredii CCBAU 45436 plasmid pSF45436a, complete sequence	418014	1	TRUE	TRUE	TRUE	TRUE	TRUE	475	1.3	0	2	0	0	8	1	0
NZ_CP025510.1	Rhizobium leguminosarum bv. viciae strain UPM791 plasmid pRlvD, complete sequence	217776	1	TRUE	TRUE	TRUE	TRUE	TRUE	222	1.8	0	2	1	0	5	0	0
NZ_CP015989.1	Sphingobium sp. EP60837 plasmid pEP2, complete sequence.	192095	1	TRUE	TRUE	TRUE	TRUE	TRUE	216	1.4	0	2	2	1	4	0	0
NZ_AP017296.1	Nostoc sp. NIES-3756 plasmid pNOS3756_1, complete sequence	447304	1	TRUE	TRUE	TRUE	TRUE	FALSE	399	0.3	0	0	1	0	0	1	0
NZ_CP023739.1	Methylosinus trichosporium OB3b plasmid pOB3b2, complete sequence	209102	1	TRUE	TRUE	TRUE	TRUE	FALSE	225	0.2	0	3	2	0	3	0	0
NZ_AP014810.1	Methylorubrum populi strain P-1M plasmid pMPPM01, complete sequence	64864	1	TRUE	TRUE	TRUE	TRUE	FALSE	63	0.2	0	1	1	0	1	0	0
NZ_CP017078.1	Novosphingobium resinovorum strain SA1 plasmid pSA3, complete sequence	354886	1	TRUE	TRUE	TRUE	TRUE	FALSE	380	0.5	0	3	3	0	11	0	0
NZ_CP017079.1	Novosphingobium resinovorum strain SA1 plasmid pSA4, complete sequence	67284	1	TRUE	TRUE	TRUE	TRUE	TRUE	88	1.2	0	1	2	1	1	0	0
NZ_LT963410.1	Pseudomonas syringae isolate CFBP3840 plasmid PP1, complete sequence	110420	1	TRUE	TRUE	TRUE	TRUE	FALSE	137	0.1	0	0	2	1	6	0	0
NZ_CP016292.1	Rhizobium leguminosarum strain Vaf10 plasmid unnamed4, complete sequence	309378	1	FALSE	TRUE	TRUE	TRUE	TRUE	314	0.8	0	3	1	0	9	0	0
NZ_LT963411.1	Pseudomonas syringae isolate CFBP3840 plasmid PP2, complete sequence	90464	1	TRUE	TRUE	TRUE	TRUE	FALSE	114	0.6	0	0	1	0	10	0	0
NZ_LT963413.1	Pseudomonas syringae isolate CFBP3840 plasmid PP4, complete sequence	78348	1	TRUE	TRUE	TRUE	TRUE	FALSE	102	0.6	0	0	2	0	0	0	0
NC_011982.1	Agrobacterium vitis S4 plasmid pTiS4, complete sequence	258824	1	TRUE	TRUE	TRUE	TRUE	FALSE	267	0.7	0	7	3	0	21	0	0
NZ_LR135206.1	Enterococcus faecium isolate E7171 plasmid 4	38582	1	TRUE	TRUE	TRUE	TRUE	TRUE	51	24.2	0	1	0	0	0	6	0
NZ_CP069713.1	Escherichia coli strain EA13 plasmid pTA13-1, complete sequence	182585	1	FALSE	TRUE	FALSE	FALSE	FALSE	215	21.8	6	4	1	1	15	17	0
NZ_CP033956.1	Klebsiella pneumoniae strain L39_2 plasmid p3_L39, complete sequence	133772	1	FALSE	TRUE	TRUE	TRUE	TRUE	170	38.9	2	2	0	0	1	11	0
NC_010865.1	Sinorhizobium meliloti SM11 plasmid pSmeSM11b, complete sequence	181251	1	TRUE	TRUE	FALSE	FALSE	FALSE	179	0.4	0	2	1	0	10	0	0
NZ_CP033962.1	Klebsiella pneumoniae strain L482 plasmid p3_L382, complete sequence	136159	1	FALSE	TRUE	TRUE	TRUE	TRUE	194	38.9	1	1	0	0	9	12	0
NZ_CP058197.1	Enterobacter roggenkampii strain RHBSTW-00002 plasmid pRHBSTW-00002_2, complete sequence	176631	1	FALSE	TRUE	FALSE	FALSE	FALSE	208	-8	1	2	1	0	12	0	0
NC_008382.1	Rhizobium leguminosarum bv. viciae 3841 plasmid pRL7, complete sequence	151564	1	TRUE	TRUE	TRUE	TRUE	TRUE	179	1.7	0	5	2	0	3	0	0
NC_008242.1	Chelativorans sp. BNC1 plasmid 1, complete sequence	343931	1	TRUE	TRUE	TRUE	TRUE	FALSE	360	0.2	0	8	3	0	14	0	0
NC_007961.1	Nitrobacter hamburgensis X14 plasmid 3, complete sequence	121408	1	TRUE	TRUE	TRUE	TRUE	FALSE	142	-0.4	0	4	1	0	9	0	0
NZ_CP058182.1	Klebsiella grimontii strain RHBSTW-00039 plasmid pRHBSTW-00039_3, complete sequence	103340	1	FALSE	TRUE	FALSE	FALSE	FALSE	115	0.1	3	0	1	0	13	0	0
NZ_CP058183.1	Klebsiella grimontii strain RHBSTW-00039 plasmid pRHBSTW-00039_4, complete sequence	95921	1	FALSE	TRUE	FALSE	FALSE	FALSE	115	5.9	2	2	1	0	11	0	0
NZ_CP058184.1	Klebsiella grimontii strain RHBSTW-00039 plasmid pRHBSTW-00039_5, complete sequence	67313	1	FALSE	TRUE	FALSE	FALSE	FALSE	85	26.7	1	0	1	0	13	0	0
NC_007762.1	Rhizobium etli CFN 42 plasmid p42a, complete sequence	194229	1	TRUE	TRUE	TRUE	TRUE	FALSE	214	0.7	0	5	2	0	16	0	0
[truncated: 34,120 more rows]

## Sheet: Table_S3
# Table S3. Prediction of a Wolbachia plasmid
[truncated: 13 more rows]

## Sheet: Table_S4
# Table S4. Prediction of ICEs as plasmids by PlasX and Platon
[truncated: 557 more rows]

[truncated: 8 more sheets: Table_S5, Table_S6, Table_S7, Table_S9, Table_S10, Table_S11, Table_S12, Table_S13]
